# Supplementary material for: Canopy Temperature and Vegetation Indices from High-Throughput Phenotyping Improve Accuracy of Pedigree and Genomic Selection for Grain Yield in Wheat
Source: G3 (Bethesda). 2016 Jul 6;6(9):2799–808. doi: 10.1534/g3.116.032888 (PMC5015937; doi:10.1534/g3.116.032888)
Supplement: Supplemental Material [file supp_g3.116.032888_FileS1.zip › S1_PlotLevelPheno_postQC.csv]

genotype_identifier	environment	trial	replicate	block	phenotype_date	growth_stage	trait	phenotype_value
6569128	optimal	1	1	2	2014-02-07	VEG	CT	25.049
6569128	optimal	1	1	2	2014-02-14	VEG	CT	36.322
6569128	optimal	1	1	2	2014-02-19	VEG	CT	25.868
6569128	optimal	1	1	2	2014-02-27	VEG	CT	33.153
6569128	optimal	1	1	2	2014-03-11	GF	CT	29.945
6569128	optimal	1	1	2	2014-03-17	GF	CT	34.556
6569128	optimal	1	1	2	2014-03-28	GF	CT	38.377
6569128	optimal	1	1	2	-	-	DTHD	68
6569128	optimal	1	1	2	2014-01-30	VEG	GNDVI	0.461238938
6569128	optimal	1	1	2	2014-02-07	VEG	GNDVI	0.530908015
6569128	optimal	1	1	2	2014-02-14	VEG	GNDVI	0.599311701
6569128	optimal	1	1	2	2014-02-19	VEG	GNDVI	0.766031196
6569128	optimal	1	1	2	2014-02-27	VEG	GNDVI	0.768475751
6569128	optimal	1	1	2	2014-03-11	GF	GNDVI	0.800371978
6569128	optimal	1	1	2	2014-03-17	GF	GNDVI	0.763049853
6569128	optimal	1	1	2	2014-03-28	GF	GNDVI	0.762345679
6569128	optimal	1	1	2	-	-	GY	6.35491119
6569128	optimal	1	1	2	-	-	LODGING	4
6569128	optimal	1	1	2	2014-01-30	VEG	RNDVI	0.39252085
6569128	optimal	1	1	2	2014-02-07	VEG	RNDVI	0.57950959
6569128	optimal	1	1	2	2014-02-14	VEG	RNDVI	0.778359511
6569128	optimal	1	1	2	2014-02-19	VEG	RNDVI	0.796480938
6569128	optimal	1	1	2	2014-02-27	VEG	RNDVI	0.818979017
6569128	optimal	1	1	2	2014-03-11	GF	RNDVI	0.797309417
6569128	optimal	1	1	2	2014-03-17	GF	RNDVI	0.826712877
6569128	optimal	1	1	2	2014-03-28	GF	RNDVI	0.812865497
6569128	optimal	1	2	4	2014-02-07	VEG	CT	24.053
6569128	optimal	1	2	4	2014-02-14	VEG	CT	32.95
6569128	optimal	1	2	4	2014-02-19	VEG	CT	24.635
6569128	optimal	1	2	4	2014-02-27	VEG	CT	31.539
6569128	optimal	1	2	4	2014-03-11	GF	CT	28.774
6569128	optimal	1	2	4	2014-03-17	GF	CT	34.832
6569128	optimal	1	2	4	2014-03-28	GF	CT	38.574
6569128	optimal	1	2	4	2014-01-30	VEG	GNDVI	0.46151449
6569128	optimal	1	2	4	2014-02-07	VEG	GNDVI	0.569466336
6569128	optimal	1	2	4	2014-02-14	VEG	GNDVI	0.635470085
6569128	optimal	1	2	4	2014-02-19	VEG	GNDVI	0.787327021
6569128	optimal	1	2	4	2014-02-27	VEG	GNDVI	0.791227096
6569128	optimal	1	2	4	2014-03-11	GF	GNDVI	0.813559322
6569128	optimal	1	2	4	2014-03-17	GF	GNDVI	0.778025035
6569128	optimal	1	2	4	2014-03-28	GF	GNDVI	0.77282635
6569128	optimal	1	2	4	-	-	GY	6.3906252
6569128	optimal	1	2	4	-	-	LODGING	5
6569128	optimal	1	2	4	2014-01-30	VEG	RNDVI	0.524163569
6569128	optimal	1	2	4	2014-02-07	VEG	RNDVI	0.665361184
6569128	optimal	1	2	4	2014-02-14	VEG	RNDVI	0.833395592
6569128	optimal	1	2	4	2014-02-19	VEG	RNDVI	0.843955416
6569128	optimal	1	2	4	2014-02-27	VEG	RNDVI	0.861986199
6569128	optimal	1	2	4	2014-03-11	GF	RNDVI	0.822120867
6569128	optimal	1	2	4	2014-03-17	GF	RNDVI	0.848018177
6569128	optimal	1	2	4	2014-03-28	GF	RNDVI	0.83934147
6569128	optimal	1	3	1	2014-02-07	VEG	CT	24.646
6569128	optimal	1	3	1	2014-02-14	VEG	CT	35.392
6569128	optimal	1	3	1	2014-02-19	VEG	CT	25.282
6569128	optimal	1	3	1	2014-02-27	VEG	CT	33.219
6569128	optimal	1	3	1	2014-03-11	GF	CT	30.05
6569128	optimal	1	3	1	2014-03-17	GF	CT	35.965
6569128	optimal	1	3	1	2014-03-28	GF	CT	38.195
6569128	optimal	1	3	1	2014-01-30	VEG	GNDVI	0.443064917
6569128	optimal	1	3	1	2014-02-07	VEG	GNDVI	0.518578352
6569128	optimal	1	3	1	2014-02-14	VEG	GNDVI	0.575843493
6569128	optimal	1	3	1	2014-02-19	VEG	GNDVI	0.766191446
6569128	optimal	1	3	1	2014-02-27	VEG	GNDVI	0.764705882
6569128	optimal	1	3	1	2014-03-11	GF	GNDVI	0.80018388
6569128	optimal	1	3	1	2014-03-17	GF	GNDVI	0.739857541
6569128	optimal	1	3	1	2014-03-28	GF	GNDVI	0.756582483
6569128	optimal	1	3	1	-	-	GY	5.77901821
6569128	optimal	1	3	1	-	-	LODGING	3
6569128	optimal	1	3	1	2014-01-30	VEG	RNDVI	0.353686636
6569128	optimal	1	3	1	2014-02-07	VEG	RNDVI	0.504602057
6569128	optimal	1	3	1	2014-02-14	VEG	RNDVI	0.804411153
6569128	optimal	1	3	1	2014-02-19	VEG	RNDVI	0.800529568
6569128	optimal	1	3	1	2014-02-27	VEG	RNDVI	0.846589123
6569128	optimal	1	3	1	2014-03-11	GF	RNDVI	0.788602356
6569128	optimal	1	3	1	2014-03-17	GF	RNDVI	0.834455668
6569128	optimal	1	3	1	2014-03-28	GF	RNDVI	0.828722003
6569128	severe drought	1	1	2	2014-01-17	VEG	CT	22.651
6569128	severe drought	1	1	2	2014-01-30	VEG	CT	29.036
6569128	severe drought	1	1	2	2014-02-14	GF	CT	37.907
6569128	severe drought	1	1	2	2014-02-19	GF	CT	34.894
6569128	severe drought	1	1	2	2014-02-27	GF	CT	39.88
6569128	severe drought	1	1	2	2014-03-11	GF	CT	33.064
6569128	severe drought	1	1	2	2014-03-17	GF	CT	39.165
6569128	severe drought	1	1	2	-	-	DTHD	79
6569128	severe drought	1	1	2	2014-01-30	VEG	GNDVI	0.443953395
6569128	severe drought	1	1	2	2014-02-14	GF	GNDVI	0.572690763
6569128	severe drought	1	1	2	2014-02-19	GF	GNDVI	0.694560669
6569128	severe drought	1	1	2	2014-02-27	GF	GNDVI	0.735786872
6569128	severe drought	1	1	2	2014-03-11	GF	GNDVI	0.764130767
6569128	severe drought	1	1	2	2014-03-17	GF	GNDVI	0.797777175
6569128	severe drought	1	1	2	-	-	GY	2.417308
6569128	severe drought	1	1	2	2014-01-17	VEG	RNDVI	0.142403051
6569128	severe drought	1	1	2	2014-02-14	GF	RNDVI	0.644670051
6569128	severe drought	1	1	2	2014-02-19	GF	RNDVI	0.763392857
6569128	severe drought	1	1	2	2014-02-27	GF	RNDVI	0.816865953
6569128	severe drought	1	1	2	2014-03-11	GF	RNDVI	0.865016873
6569128	severe drought	1	1	2	2014-03-17	GF	RNDVI	0.869194313
6569128	severe drought	1	2	4	2014-01-17	VEG	CT	21.333
6569128	severe drought	1	2	4	2014-01-30	VEG	CT	27.626
6569128	severe drought	1	2	4	2014-02-14	GF	CT	36.678
6569128	severe drought	1	2	4	2014-02-19	GF	CT	33.212
6569128	severe drought	1	2	4	2014-02-27	GF	CT	38.111
6569128	severe drought	1	2	4	2014-03-11	GF	CT	32.225
6569128	severe drought	1	2	4	2014-03-17	GF	CT	39.534
6569128	severe drought	1	2	4	2014-01-30	VEG	GNDVI	0.442863303
6569128	severe drought	1	2	4	2014-02-14	GF	GNDVI	0.52657369
6569128	severe drought	1	2	4	2014-02-19	GF	GNDVI	0.681788297
6569128	severe drought	1	2	4	2014-02-27	GF	GNDVI	0.72918862
6569128	severe drought	1	2	4	2014-03-11	GF	GNDVI	0.75871766
6569128	severe drought	1	2	4	2014-03-17	GF	GNDVI	0.810750557
6569128	severe drought	1	2	4	-	-	GY	2.798077
6569128	severe drought	1	2	4	2014-01-17	VEG	RNDVI	0.141200546
6569128	severe drought	1	2	4	2014-02-14	GF	RNDVI	0.624642744
6569128	severe drought	1	2	4	2014-02-19	GF	RNDVI	0.738347458
6569128	severe drought	1	2	4	2014-02-27	GF	RNDVI	0.815911731
6569128	severe drought	1	2	4	2014-03-11	GF	RNDVI	0.871000768
6569128	severe drought	1	2	4	2014-03-17	GF	RNDVI	0.889674682
6569128	severe drought	1	3	1	2014-01-17	VEG	CT	22.007
6569128	severe drought	1	3	1	2014-01-30	VEG	CT	28.898
6569128	severe drought	1	3	1	2014-02-14	GF	CT	37.994
6569128	severe drought	1	3	1	2014-02-19	GF	CT	34.316
6569128	severe drought	1	3	1	2014-02-27	GF	CT	41.471
6569128	severe drought	1	3	1	2014-03-11	GF	CT	34.791
6569128	severe drought	1	3	1	2014-03-17	GF	CT	42.459
6569128	severe drought	1	3	1	2014-01-30	VEG	GNDVI	0.428089414
6569128	severe drought	1	3	1	2014-02-14	GF	GNDVI	0.513993781
6569128	severe drought	1	3	1	2014-02-19	GF	GNDVI	0.657935285
6569128	severe drought	1	3	1	2014-02-27	GF	GNDVI	0.710650888
6569128	severe drought	1	3	1	2014-03-11	GF	GNDVI	0.750611247
6569128	severe drought	1	3	1	2014-03-17	GF	GNDVI	0.783152627
6569128	severe drought	1	3	1	-	-	GY	2.701923
6569128	severe drought	1	3	1	2014-01-17	VEG	RNDVI	0.134718499
6569128	severe drought	1	3	1	2014-02-14	GF	RNDVI	0.539892665
6569128	severe drought	1	3	1	2014-02-19	GF	RNDVI	0.697094218
6569128	severe drought	1	3	1	2014-02-27	GF	RNDVI	0.784423676
6569128	severe drought	1	3	1	2014-03-11	GF	RNDVI	0.843103448
6569128	severe drought	1	3	1	2014-03-17	GF	RNDVI	0.868591339
6569128	drought	1	1	2	2014-01-17	VEG	CT	24.794
6569128	drought	1	1	2	2014-01-30	VEG	CT	25.584
6569128	drought	1	1	2	2014-02-07	VEG	CT	28.68
6569128	drought	1	1	2	2014-02-27	GF	CT	37.89
6569128	drought	1	1	2	2014-03-11	GF	CT	32.3
6569128	drought	1	1	2	2014-03-17	GF	CT	37.389
6569128	drought	1	1	2	-	-	DTHD	87
6569128	drought	1	1	2	2014-01-17	VEG	GNDVI	0.751849201
6569128	drought	1	1	2	2014-01-30	VEG	GNDVI	0.458929301
6569128	drought	1	1	2	2014-02-07	VEG	GNDVI	0.497644074
6569128	drought	1	1	2	2014-02-27	GF	GNDVI	0.714861751
6569128	drought	1	1	2	2014-03-11	GF	GNDVI	0.757921781
6569128	drought	1	1	2	2014-03-17	GF	GNDVI	0.718095238
6569128	drought	1	1	2	-	-	GY	3.20312519
6569128	drought	1	1	2	2014-01-17	VEG	RNDVI	0.156462585
6569128	drought	1	1	2	2014-01-30	VEG	RNDVI	0.305116867
6569128	drought	1	1	2	2014-02-07	VEG	RNDVI	0.488237003
6569128	drought	1	1	2	2014-02-27	GF	RNDVI	0.788037166
6569128	drought	1	1	2	2014-03-11	GF	RNDVI	0.717160729
6569128	drought	1	1	2	2014-03-17	GF	RNDVI	0.828378052
6569128	drought	1	2	4	2014-01-17	VEG	CT	25.041
6569128	drought	1	2	4	2014-01-30	VEG	CT	25.059
6569128	drought	1	2	4	2014-02-07	VEG	CT	27.352
6569128	drought	1	2	4	2014-02-27	GF	CT	37.844
6569128	drought	1	2	4	2014-03-11	GF	CT	31.401
6569128	drought	1	2	4	2014-03-17	GF	CT	37.198
6569128	drought	1	2	4	2014-01-17	VEG	GNDVI	0.735112936
6569128	drought	1	2	4	2014-01-30	VEG	GNDVI	0.461248429
6569128	drought	1	2	4	2014-02-07	VEG	GNDVI	0.53125
6569128	drought	1	2	4	2014-02-27	GF	GNDVI	0.730405781
6569128	drought	1	2	4	2014-03-11	GF	GNDVI	0.771236333
6569128	drought	1	2	4	2014-03-17	GF	GNDVI	0.769418133
6569128	drought	1	2	4	-	-	GY	3.3325892
6569128	drought	1	2	4	2014-01-17	VEG	RNDVI	0.161892072
6569128	drought	1	2	4	2014-01-30	VEG	RNDVI	0.318230088
6569128	drought	1	2	4	2014-02-07	VEG	RNDVI	0.508532423
6569128	drought	1	2	4	2014-02-27	GF	RNDVI	0.803596917
6569128	drought	1	2	4	2014-03-11	GF	RNDVI	0.819143016
6569128	drought	1	2	4	2014-03-17	GF	RNDVI	0.833940656
6569128	drought	1	3	1	2014-01-17	VEG	CT	23.683
6569128	drought	1	3	1	2014-01-30	VEG	CT	24.468
6569128	drought	1	3	1	2014-02-07	VEG	CT	26.559
6569128	drought	1	3	1	2014-02-27	GF	CT	34.515
6569128	drought	1	3	1	2014-03-11	GF	CT	32.098
6569128	drought	1	3	1	2014-03-17	GF	CT	36.263
6569128	drought	1	3	1	2014-01-17	VEG	GNDVI	0.747646909
6569128	drought	1	3	1	2014-01-30	VEG	GNDVI	0.434845212
6569128	drought	1	3	1	2014-02-07	VEG	GNDVI	0.476659257
6569128	drought	1	3	1	2014-02-27	GF	GNDVI	0.74516129
6569128	drought	1	3	1	2014-03-11	GF	GNDVI	0.791710388
6569128	drought	1	3	1	2014-03-17	GF	GNDVI	0.790859799
6569128	drought	1	3	1	-	-	GY	3.65178621
6569128	drought	1	3	1	2014-01-17	VEG	RNDVI	0.150692841
6569128	drought	1	3	1	2014-01-30	VEG	RNDVI	0.288445553
6569128	drought	1	3	1	2014-02-07	VEG	RNDVI	0.58243492
6569128	drought	1	3	1	2014-02-27	GF	RNDVI	0.844948676
6569128	drought	1	3	1	2014-03-11	GF	RNDVI	0.83832494
6569128	drought	1	3	1	2014-03-17	GF	RNDVI	0.847522236
6569128	late heat	1	1	2	2014-04-25	VEG	CT	53.772
6569128	late heat	1	1	2	2014-05-21	GF	CT	55.125
6569128	late heat	1	1	2	2014-05-27	GF	CT	42.059
6569128	late heat	1	1	2	-	-	DTHD	63
6569128	late heat	1	1	2	2014-04-25	VEG	GNDVI	0.455176403
6569128	late heat	1	1	2	2014-05-21	GF	GNDVI	0.529714286
6569128	late heat	1	1	2	2014-05-27	GF	GNDVI	0.488044145
6569128	late heat	1	1	2	-	-	GY	1.63839319
6569128	late heat	1	1	2	2014-04-25	VEG	RNDVI	0.402815214
6569128	late heat	1	1	2	2014-05-21	GF	RNDVI	0.298208077
6569128	late heat	1	1	2	2014-05-27	GF	RNDVI	0.189035917
6569128	late heat	1	2	4	2014-04-25	VEG	CT	53.112
6569128	late heat	1	2	4	2014-05-21	GF	CT	54.615
6569128	late heat	1	2	4	2014-05-27	GF	CT	42.594
6569128	late heat	1	2	4	2014-04-25	VEG	GNDVI	0.458895706
6569128	late heat	1	2	4	2014-05-21	GF	GNDVI	0.527876631
6569128	late heat	1	2	4	2014-05-27	GF	GNDVI	0.476247745
6569128	late heat	1	2	4	-	-	GY	1.6183042
6569128	late heat	1	2	4	2014-04-25	VEG	RNDVI	0.411076923
6569128	late heat	1	2	4	2014-05-21	GF	RNDVI	0.302387268
6569128	late heat	1	2	4	2014-05-27	GF	RNDVI	0.187812188
6569128	late heat	1	3	1	2014-04-25	VEG	CT	52.437
6569128	late heat	1	3	1	2014-05-21	GF	CT	55.271
6569128	late heat	1	3	1	2014-05-27	GF	CT	42.145
6569128	late heat	1	3	1	2014-04-25	VEG	GNDVI	0.473078031
6569128	late heat	1	3	1	2014-05-21	GF	GNDVI	0.525527192
6569128	late heat	1	3	1	2014-05-27	GF	GNDVI	0.493258075
6569128	late heat	1	3	1	-	-	GY	1.57366121
6569128	late heat	1	3	1	2014-04-25	VEG	RNDVI	0.413647343
6569128	late heat	1	3	1	2014-05-21	GF	RNDVI	0.318383167
6569128	late heat	1	3	1	2014-05-27	GF	RNDVI	0.205182568
6569128	early heat	1	1	2	2014-01-30	VEG	CT	23.38
6569128	early heat	1	1	2	2014-02-07	VEG	CT	22.12
6569128	early heat	1	1	2	2014-02-14	VEG	CT	30.621
6569128	early heat	1	1	2	2014-02-19	VEG	CT	28.541
6569128	early heat	1	1	2	2014-03-11	GF	CT	28.092
6569128	early heat	1	1	2	2014-03-17	GF	CT	33.77
6569128	early heat	1	1	2	2014-03-28	GF	CT	38.273
6569128	early heat	1	1	2	-	-	DTHD	93
6569128	early heat	1	1	2	2014-01-30	VEG	GNDVI	0.495550992
6569128	early heat	1	1	2	2014-02-07	VEG	GNDVI	0.58003544
6569128	early heat	1	1	2	2014-02-14	VEG	GNDVI	0.62155309
6569128	early heat	1	1	2	2014-02-19	VEG	GNDVI	0.746284134
6569128	early heat	1	1	2	2014-03-11	GF	GNDVI	0.754241645
6569128	early heat	1	1	2	2014-03-17	GF	GNDVI	0.766864823
6569128	early heat	1	1	2	2014-03-28	GF	GNDVI	0.766018035
6569128	early heat	1	1	2	-	-	GY	5.87723219
6569128	early heat	1	1	2	2014-01-30	VEG	RNDVI	0.504076469
6569128	early heat	1	1	2	2014-02-07	VEG	RNDVI	0.642903019
6569128	early heat	1	1	2	2014-02-14	VEG	RNDVI	0.742068966
6569128	early heat	1	1	2	2014-02-19	VEG	RNDVI	0.771590909
6569128	early heat	1	1	2	2014-03-11	GF	RNDVI	0.820505992
6569128	early heat	1	1	2	2014-03-17	GF	RNDVI	0.801500847
6569128	early heat	1	1	2	2014-03-28	GF	RNDVI	0.791913215
6569128	early heat	1	2	4	2014-01-30	VEG	CT	22.376
6569128	early heat	1	2	4	2014-02-07	VEG	CT	24.046
6569128	early heat	1	2	4	2014-02-14	VEG	CT	29.374
6569128	early heat	1	2	4	2014-02-19	VEG	CT	27.137
6569128	early heat	1	2	4	2014-03-11	GF	CT	29.02
6569128	early heat	1	2	4	2014-03-17	GF	CT	34.24
6569128	early heat	1	2	4	2014-03-28	GF	CT	38.074
6569128	early heat	1	2	4	2014-01-30	VEG	GNDVI	0.461700632
6569128	early heat	1	2	4	2014-02-07	VEG	GNDVI	0.524352036
6569128	early heat	1	2	4	2014-02-14	VEG	GNDVI	0.567126725
6569128	early heat	1	2	4	2014-02-19	VEG	GNDVI	0.714893617
6569128	early heat	1	2	4	2014-03-11	GF	GNDVI	0.765171504
6569128	early heat	1	2	4	2014-03-17	GF	GNDVI	0.783150548
6569128	early heat	1	2	4	2014-03-28	GF	GNDVI	0.757301108
6569128	early heat	1	2	4	-	-	GY	5.8281252
6569128	early heat	1	2	4	2014-01-30	VEG	RNDVI	0.417372881
6569128	early heat	1	2	4	2014-02-07	VEG	RNDVI	0.5656534
6569128	early heat	1	2	4	2014-02-14	VEG	RNDVI	0.693277311
6569128	early heat	1	2	4	2014-02-19	VEG	RNDVI	0.787921747
6569128	early heat	1	2	4	2014-03-11	GF	RNDVI	0.847146915
6569128	early heat	1	2	4	2014-03-17	GF	RNDVI	0.799896854
6569128	early heat	1	2	4	2014-03-28	GF	RNDVI	0.844117647
6569128	early heat	1	3	1	2014-01-30	VEG	CT	23.276
6569128	early heat	1	3	1	2014-02-07	VEG	CT	24.113
6569128	early heat	1	3	1	2014-02-14	VEG	CT	31.117
6569128	early heat	1	3	1	2014-02-19	VEG	CT	27.846
6569128	early heat	1	3	1	2014-03-11	GF	CT	29.898
6569128	early heat	1	3	1	2014-03-17	GF	CT	36.304
6569128	early heat	1	3	1	2014-03-28	GF	CT	38.299
6569128	early heat	1	3	1	2014-01-30	VEG	GNDVI	0.418269231
6569128	early heat	1	3	1	2014-02-07	VEG	GNDVI	0.477013608
6569128	early heat	1	3	1	2014-02-14	VEG	GNDVI	0.576077397
6569128	early heat	1	3	1	2014-02-19	VEG	GNDVI	0.716357776
6569128	early heat	1	3	1	2014-03-11	GF	GNDVI	0.753043478
6569128	early heat	1	3	1	2014-03-17	GF	GNDVI	0.762285714
6569128	early heat	1	3	1	2014-03-28	GF	GNDVI	0.75694996
6569128	early heat	1	3	1	-	-	GY	5.52678621
6569128	early heat	1	3	1	2014-01-30	VEG	RNDVI	0.311561071
6569128	early heat	1	3	1	2014-02-07	VEG	RNDVI	0.532497149
6569128	early heat	1	3	1	2014-02-14	VEG	RNDVI	0.701277955
6569128	early heat	1	3	1	2014-02-19	VEG	RNDVI	0.771962617
6569128	early heat	1	3	1	2014-03-11	GF	RNDVI	0.801928133
6569128	early heat	1	3	1	2014-03-17	GF	RNDVI	0.793028911
6569128	early heat	1	3	1	2014-03-28	GF	RNDVI	0.79341917
6688880	optimal	1	1	3	2014-02-07	VEG	CT	25.437
6688880	optimal	1	1	3	2014-02-14	VEG	CT	35.527
6688880	optimal	1	1	3	2014-02-19	VEG	CT	25.2
6688880	optimal	1	1	3	2014-02-27	VEG	CT	31.244
6688880	optimal	1	1	3	2014-03-11	GF	CT	28.642
6688880	optimal	1	1	3	2014-03-17	GF	CT	33.603
6688880	optimal	1	1	3	2014-03-28	GF	CT	36.826
6688880	optimal	1	1	3	-	-	DTHD	81
6688880	optimal	1	1	3	2014-01-30	VEG	GNDVI	0.455408613
6688880	optimal	1	1	3	2014-02-07	VEG	GNDVI	0.591724977
6688880	optimal	1	1	3	2014-02-14	VEG	GNDVI	0.643592677
6688880	optimal	1	1	3	2014-02-19	VEG	GNDVI	0.771735482
6688880	optimal	1	1	3	2014-02-27	VEG	GNDVI	0.754853023
6688880	optimal	1	1	3	2014-03-11	GF	GNDVI	0.770750988
6688880	optimal	1	1	3	2014-03-17	GF	GNDVI	0.750453016
6688880	optimal	1	1	3	2014-03-28	GF	GNDVI	0.762973691
6688880	optimal	1	1	3	-	-	GY	5.83928643
6688880	optimal	1	1	3	-	-	LODGING	1
6688880	optimal	1	1	3	2014-01-30	VEG	RNDVI	0.53431085
6688880	optimal	1	1	3	2014-02-07	VEG	RNDVI	0.677664234
6688880	optimal	1	1	3	2014-02-14	VEG	RNDVI	0.809393212
6688880	optimal	1	1	3	2014-02-19	VEG	RNDVI	0.779527559
6688880	optimal	1	1	3	2014-02-27	VEG	RNDVI	0.806451613
6688880	optimal	1	1	3	2014-03-11	GF	RNDVI	0.765996344
6688880	optimal	1	1	3	2014-03-17	GF	RNDVI	0.823265102
6688880	optimal	1	1	3	2014-03-28	GF	RNDVI	0.77771525
6688880	optimal	1	2	1	2014-02-07	VEG	CT	25.319
6688880	optimal	1	2	1	2014-02-14	VEG	CT	34.7
6688880	optimal	1	2	1	2014-02-19	VEG	CT	25.235
6688880	optimal	1	2	1	2014-02-27	VEG	CT	31.353
6688880	optimal	1	2	1	2014-03-11	GF	CT	28.746
6688880	optimal	1	2	1	2014-03-17	GF	CT	34.689
6688880	optimal	1	2	1	2014-03-28	GF	CT	38.707
6688880	optimal	1	2	1	2014-01-30	VEG	GNDVI	0.464510332
6688880	optimal	1	2	1	2014-02-07	VEG	GNDVI	0.594729908
6688880	optimal	1	2	1	2014-02-14	VEG	GNDVI	0.687733979
6688880	optimal	1	2	1	2014-02-19	VEG	GNDVI	0.766677841
6688880	optimal	1	2	1	2014-02-27	VEG	GNDVI	0.764583333
6688880	optimal	1	2	1	2014-03-11	GF	GNDVI	0.796619562
6688880	optimal	1	2	1	2014-03-17	GF	GNDVI	0.769758577
6688880	optimal	1	2	1	2014-03-28	GF	GNDVI	0.765176471
6688880	optimal	1	2	1	-	-	GY	5.76116144
6688880	optimal	1	2	1	-	-	LODGING	5
6688880	optimal	1	2	1	2014-01-30	VEG	RNDVI	0.554984584
6688880	optimal	1	2	1	2014-02-07	VEG	RNDVI	0.757798165
6688880	optimal	1	2	1	2014-02-14	VEG	RNDVI	0.836876961
6688880	optimal	1	2	1	2014-02-19	VEG	RNDVI	0.831351351
6688880	optimal	1	2	1	2014-02-27	VEG	RNDVI	0.861613552
6688880	optimal	1	2	1	2014-03-11	GF	RNDVI	0.836013709
6688880	optimal	1	2	1	2014-03-17	GF	RNDVI	0.839627268
6688880	optimal	1	2	1	2014-03-28	GF	RNDVI	0.844052362
6688880	optimal	1	3	2	2014-02-07	VEG	CT	24.112
6688880	optimal	1	3	2	2014-02-14	VEG	CT	32.29
6688880	optimal	1	3	2	2014-02-19	VEG	CT	24.625
6688880	optimal	1	3	2	2014-02-27	VEG	CT	29.766
6688880	optimal	1	3	2	2014-03-11	GF	CT	28.546
6688880	optimal	1	3	2	2014-03-17	GF	CT	33.903
6688880	optimal	1	3	2	2014-03-28	GF	CT	38.812
6688880	optimal	1	3	2	2014-01-30	VEG	GNDVI	0.461994914
6688880	optimal	1	3	2	2014-02-07	VEG	GNDVI	0.638055843
6688880	optimal	1	3	2	2014-02-14	VEG	GNDVI	0.674355495
6688880	optimal	1	3	2	2014-02-19	VEG	GNDVI	0.799883314
6688880	optimal	1	3	2	2014-02-27	VEG	GNDVI	0.78814568
6688880	optimal	1	3	2	2014-03-11	GF	GNDVI	0.798974359
6688880	optimal	1	3	2	2014-03-17	GF	GNDVI	0.7706399
6688880	optimal	1	3	2	2014-03-28	GF	GNDVI	0.770992366
6688880	optimal	1	3	2	-	-	GY	6.13392945
6688880	optimal	1	3	2	-	-	LODGING	5
6688880	optimal	1	3	2	2014-01-30	VEG	RNDVI	0.672297297
6688880	optimal	1	3	2	2014-02-07	VEG	RNDVI	0.753671246
6688880	optimal	1	3	2	2014-02-14	VEG	RNDVI	0.858993673
6688880	optimal	1	3	2	2014-02-19	VEG	RNDVI	0.855272907
6688880	optimal	1	3	2	2014-02-27	VEG	RNDVI	0.867944622
6688880	optimal	1	3	2	2014-03-11	GF	RNDVI	0.843741834
6688880	optimal	1	3	2	2014-03-17	GF	RNDVI	0.860962567
6688880	optimal	1	3	2	2014-03-28	GF	RNDVI	0.865744742
6688880	severe drought	1	1	3	2014-01-17	VEG	CT	22.361
6688880	severe drought	1	1	3	2014-01-30	VEG	CT	28.013
6688880	severe drought	1	1	3	2014-02-14	GF	CT	36.033
6688880	severe drought	1	1	3	2014-02-19	GF	CT	34.143
6688880	severe drought	1	1	3	2014-02-27	GF	CT	39.291
6688880	severe drought	1	1	3	2014-03-11	GF	CT	31.508
6688880	severe drought	1	1	3	2014-03-17	GF	CT	37.751
6688880	severe drought	1	1	3	-	-	DTHD	79
6688880	severe drought	1	1	3	2014-01-30	VEG	GNDVI	0.418166939
6688880	severe drought	1	1	3	2014-02-14	GF	GNDVI	0.477477477
6688880	severe drought	1	1	3	2014-02-19	GF	GNDVI	0.596306069
6688880	severe drought	1	1	3	2014-02-27	GF	GNDVI	0.655562958
6688880	severe drought	1	1	3	2014-03-11	GF	GNDVI	0.706997085
6688880	severe drought	1	1	3	2014-03-17	GF	GNDVI	0.735396274
6688880	severe drought	1	1	3	-	-	GY	3.019231
6688880	severe drought	1	1	3	2014-01-17	VEG	RNDVI	0.133420536
6688880	severe drought	1	1	3	2014-02-14	GF	RNDVI	0.438763377
6688880	severe drought	1	1	3	2014-02-19	GF	RNDVI	0.580286169
6688880	severe drought	1	1	3	2014-02-27	GF	RNDVI	0.687927928
6688880	severe drought	1	1	3	2014-03-11	GF	RNDVI	0.759846302
6688880	severe drought	1	1	3	2014-03-17	GF	RNDVI	0.819845582
6688880	severe drought	1	2	1	2014-01-17	VEG	CT	23.049
6688880	severe drought	1	2	1	2014-01-30	VEG	CT	28.68
6688880	severe drought	1	2	1	2014-02-14	GF	CT	37.68
6688880	severe drought	1	2	1	2014-02-19	GF	CT	35.142
6688880	severe drought	1	2	1	2014-02-27	GF	CT	39.715
6688880	severe drought	1	2	1	2014-03-11	GF	CT	34.003
6688880	severe drought	1	2	1	2014-03-17	GF	CT	39.925
6688880	severe drought	1	2	1	2014-01-30	VEG	GNDVI	0.410964726
6688880	severe drought	1	2	1	2014-02-14	GF	GNDVI	0.499780606
6688880	severe drought	1	2	1	2014-02-19	GF	GNDVI	0.636294896
6688880	severe drought	1	2	1	2014-02-27	GF	GNDVI	0.670848268
6688880	severe drought	1	2	1	2014-03-11	GF	GNDVI	0.717647059
6688880	severe drought	1	2	1	2014-03-17	GF	GNDVI	0.771413132
6688880	severe drought	1	2	1	-	-	GY	2.698077
6688880	severe drought	1	2	1	2014-01-17	VEG	RNDVI	0.123519459
6688880	severe drought	1	2	1	2014-02-14	GF	RNDVI	0.502256161
6688880	severe drought	1	2	1	2014-02-19	GF	RNDVI	0.603324735
6688880	severe drought	1	2	1	2014-02-27	GF	RNDVI	0.752539243
6688880	severe drought	1	2	1	2014-03-11	GF	RNDVI	0.833333333
6688880	severe drought	1	2	1	2014-03-17	GF	RNDVI	0.850775671
6688880	severe drought	1	3	2	2014-01-17	VEG	CT	21.35
6688880	severe drought	1	3	2	2014-01-30	VEG	CT	27.686
6688880	severe drought	1	3	2	2014-02-14	GF	CT	35.909
6688880	severe drought	1	3	2	2014-02-19	GF	CT	33.454
6688880	severe drought	1	3	2	2014-02-27	GF	CT	38.124
6688880	severe drought	1	3	2	2014-03-11	GF	CT	32.706
6688880	severe drought	1	3	2	2014-03-17	GF	CT	38.854
6688880	severe drought	1	3	2	2014-01-30	VEG	GNDVI	0.428199566
6688880	severe drought	1	3	2	2014-02-14	GF	GNDVI	0.529684601
6688880	severe drought	1	3	2	2014-02-19	GF	GNDVI	0.678169833
6688880	severe drought	1	3	2	2014-02-27	GF	GNDVI	0.741399763
6688880	severe drought	1	3	2	2014-03-11	GF	GNDVI	0.772976263
6688880	severe drought	1	3	2	2014-03-17	GF	GNDVI	0.807387141
6688880	severe drought	1	3	2	-	-	GY	2.859615
6688880	severe drought	1	3	2	2014-01-17	VEG	RNDVI	0.135955832
6688880	severe drought	1	3	2	2014-02-14	GF	RNDVI	0.569253082
6688880	severe drought	1	3	2	2014-02-19	GF	RNDVI	0.726551014
6688880	severe drought	1	3	2	2014-02-27	GF	RNDVI	0.814388041
6688880	severe drought	1	3	2	2014-03-11	GF	RNDVI	0.870328426
6688880	severe drought	1	3	2	2014-03-17	GF	RNDVI	0.885068762
6688880	drought	1	1	3	2014-01-17	VEG	CT	24.638
6688880	drought	1	1	3	2014-01-30	VEG	CT	25.36
6688880	drought	1	1	3	2014-02-07	VEG	CT	28.795
6688880	drought	1	1	3	2014-02-27	GF	CT	39.56
6688880	drought	1	1	3	2014-03-11	GF	CT	31.895
6688880	drought	1	1	3	2014-03-17	GF	CT	39.039
6688880	drought	1	1	3	-	-	DTHD	85
6688880	drought	1	1	3	2014-01-17	VEG	GNDVI	0.750956877
6688880	drought	1	1	3	2014-01-30	VEG	GNDVI	0.413821138
6688880	drought	1	1	3	2014-02-07	VEG	GNDVI	0.439721793
6688880	drought	1	1	3	2014-02-27	GF	GNDVI	0.703210876
6688880	drought	1	1	3	2014-03-11	GF	GNDVI	0.740132527
6688880	drought	1	1	3	2014-03-17	GF	GNDVI	0.753763441
6688880	drought	1	1	3	-	-	GY	3.41071443
6688880	drought	1	1	3	2014-01-17	VEG	RNDVI	0.125930722
6688880	drought	1	1	3	2014-01-30	VEG	RNDVI	0.230108947
6688880	drought	1	1	3	2014-02-07	VEG	RNDVI	0.426863794
6688880	drought	1	1	3	2014-02-27	GF	RNDVI	0.748191027
6688880	drought	1	1	3	2014-03-11	GF	RNDVI	0.776204737
6688880	drought	1	1	3	2014-03-17	GF	RNDVI	0.82189781
6688880	drought	1	2	1	2014-01-17	VEG	CT	23.876
6688880	drought	1	2	1	2014-01-30	VEG	CT	24.29
6688880	drought	1	2	1	2014-02-07	VEG	CT	27.917
6688880	drought	1	2	1	2014-02-27	GF	CT	37.233
6688880	drought	1	2	1	2014-03-11	GF	CT	31.424
6688880	drought	1	2	1	2014-03-17	GF	CT	37.445
6688880	drought	1	2	1	2014-01-17	VEG	GNDVI	0.749031008
6688880	drought	1	2	1	2014-01-30	VEG	GNDVI	0.411098528
6688880	drought	1	2	1	2014-02-07	VEG	GNDVI	0.452165156
6688880	drought	1	2	1	2014-02-27	GF	GNDVI	0.727296657
6688880	drought	1	2	1	2014-03-11	GF	GNDVI	0.776728686
6688880	drought	1	2	1	2014-03-17	GF	GNDVI	0.774409938
6688880	drought	1	2	1	-	-	GY	3.46205444
6688880	drought	1	2	1	2014-01-17	VEG	RNDVI	0.12387252
6688880	drought	1	2	1	2014-01-30	VEG	RNDVI	0.261960327
6688880	drought	1	2	1	2014-02-07	VEG	RNDVI	0.482172244
6688880	drought	1	2	1	2014-02-27	GF	RNDVI	0.814520703
6688880	drought	1	2	1	2014-03-11	GF	RNDVI	0.814071628
6688880	drought	1	2	1	2014-03-17	GF	RNDVI	0.846263009
6688880	drought	1	3	2	2014-01-17	VEG	CT	24.457
6688880	drought	1	3	2	2014-01-30	VEG	CT	25.059
6688880	drought	1	3	2	2014-02-07	VEG	CT	27.803
6688880	drought	1	3	2	2014-02-27	GF	CT	37.779
6688880	drought	1	3	2	2014-03-11	GF	CT	32.584
6688880	drought	1	3	2	2014-03-17	GF	CT	37.223
6688880	drought	1	3	2	2014-01-17	VEG	GNDVI	0.748314607
6688880	drought	1	3	2	2014-01-30	VEG	GNDVI	0.425154041
6688880	drought	1	3	2	2014-02-07	VEG	GNDVI	0.460212202
6688880	drought	1	3	2	2014-02-27	GF	GNDVI	0.722009831
6688880	drought	1	3	2	2014-03-11	GF	GNDVI	0.765917096
6688880	drought	1	3	2	2014-03-17	GF	GNDVI	0.757175514
6688880	drought	1	3	2	-	-	GY	3.60937545
6688880	drought	1	3	2	2014-01-17	VEG	RNDVI	0.134776335
6688880	drought	1	3	2	2014-01-30	VEG	RNDVI	0.265881
6688880	drought	1	3	2	2014-02-07	VEG	RNDVI	0.557821304
6688880	drought	1	3	2	2014-02-27	GF	RNDVI	0.790659341
6688880	drought	1	3	2	2014-03-11	GF	RNDVI	0.789909444
6688880	drought	1	3	2	2014-03-17	GF	RNDVI	0.81754056
6688880	late heat	1	1	3	2014-04-25	VEG	CT	51.252
6688880	late heat	1	1	3	2014-05-21	GF	CT	52.164
6688880	late heat	1	1	3	2014-05-27	GF	CT	41.876
6688880	late heat	1	1	3	-	-	DTHD	63
6688880	late heat	1	1	3	2014-04-25	VEG	GNDVI	0.470332851
6688880	late heat	1	1	3	2014-05-21	GF	GNDVI	0.581512605
6688880	late heat	1	1	3	2014-05-27	GF	GNDVI	0.534014599
6688880	late heat	1	1	3	-	-	GY	3.12723243
6688880	late heat	1	1	3	2014-04-25	VEG	RNDVI	0.49073282
6688880	late heat	1	1	3	2014-05-21	GF	RNDVI	0.414266487
6688880	late heat	1	1	3	2014-05-27	GF	RNDVI	0.233608548
6688880	late heat	1	2	1	2014-04-25	VEG	CT	49.951
6688880	late heat	1	2	1	2014-05-21	GF	CT	53.192
6688880	late heat	1	2	1	2014-05-27	GF	CT	41.707
6688880	late heat	1	2	1	2014-04-25	VEG	GNDVI	0.469241379
6688880	late heat	1	2	1	2014-05-21	GF	GNDVI	0.575291622
6688880	late heat	1	2	1	2014-05-27	GF	GNDVI	0.540935673
6688880	late heat	1	2	1	-	-	GY	3.00892944
6688880	late heat	1	2	1	2014-04-25	VEG	RNDVI	0.491683688
6688880	late heat	1	2	1	2014-05-21	GF	RNDVI	0.431287344
6688880	late heat	1	2	1	2014-05-27	GF	RNDVI	0.226341239
6688880	late heat	1	3	2	2014-04-25	VEG	CT	51.035
6688880	late heat	1	3	2	2014-05-21	GF	CT	51.641
6688880	late heat	1	3	2	2014-05-27	GF	CT	41.412
6688880	late heat	1	3	2	2014-04-25	VEG	GNDVI	0.474866943
6688880	late heat	1	3	2	2014-05-21	GF	GNDVI	0.583309839
6688880	late heat	1	3	2	2014-05-27	GF	GNDVI	0.537963508
6688880	late heat	1	3	2	-	-	GY	3.06250045
6688880	late heat	1	3	2	2014-04-25	VEG	RNDVI	0.531757334
6688880	late heat	1	3	2	2014-05-21	GF	RNDVI	0.408245756
6688880	late heat	1	3	2	2014-05-27	GF	RNDVI	0.230693314
6688880	early heat	1	1	3	2014-01-30	VEG	CT	22.393
6688880	early heat	1	1	3	2014-02-07	VEG	CT	22.78
6688880	early heat	1	1	3	2014-02-14	VEG	CT	31.015
6688880	early heat	1	1	3	2014-02-19	VEG	CT	28.944
6688880	early heat	1	1	3	2014-03-11	GF	CT	28.051
6688880	early heat	1	1	3	2014-03-17	GF	CT	33.401
6688880	early heat	1	1	3	2014-03-28	GF	CT	37.517
6688880	early heat	1	1	3	-	-	DTHD	90
6688880	early heat	1	1	3	2014-01-30	VEG	GNDVI	0.418224299
6688880	early heat	1	1	3	2014-02-07	VEG	GNDVI	0.501122155
6688880	early heat	1	1	3	2014-02-14	VEG	GNDVI	0.589627229
6688880	early heat	1	1	3	2014-02-19	VEG	GNDVI	0.690647482
6688880	early heat	1	1	3	2014-03-11	GF	GNDVI	0.756843403
6688880	early heat	1	1	3	2014-03-17	GF	GNDVI	0.778125816
6688880	early heat	1	1	3	2014-03-28	GF	GNDVI	0.76340775
6688880	early heat	1	1	3	-	-	GY	7.08482143
6688880	early heat	1	1	3	2014-01-30	VEG	RNDVI	0.335424986
6688880	early heat	1	1	3	2014-02-07	VEG	RNDVI	0.585003232
6688880	early heat	1	1	3	2014-02-14	VEG	RNDVI	0.702898551
6688880	early heat	1	1	3	2014-02-19	VEG	RNDVI	0.783261803
6688880	early heat	1	1	3	2014-03-11	GF	RNDVI	0.824805786
6688880	early heat	1	1	3	2014-03-17	GF	RNDVI	0.793319415
6688880	early heat	1	1	3	2014-03-28	GF	RNDVI	0.855689177
6688880	early heat	1	2	1	2014-01-30	VEG	CT	22.691
6688880	early heat	1	2	1	2014-02-07	VEG	CT	24.258
6688880	early heat	1	2	1	2014-02-14	VEG	CT	30.293
6688880	early heat	1	2	1	2014-02-19	VEG	CT	28.733
6688880	early heat	1	2	1	2014-03-11	GF	CT	28.678
6688880	early heat	1	2	1	2014-03-17	GF	CT	35.225
6688880	early heat	1	2	1	2014-03-28	GF	CT	36.834
6688880	early heat	1	2	1	2014-01-30	VEG	GNDVI	0.398230088
6688880	early heat	1	2	1	2014-02-07	VEG	GNDVI	0.481323372
6688880	early heat	1	2	1	2014-02-14	VEG	GNDVI	0.549005682
6688880	early heat	1	2	1	2014-02-19	VEG	GNDVI	0.665973666
6688880	early heat	1	2	1	2014-03-11	GF	GNDVI	0.740740741
6688880	early heat	1	2	1	2014-03-17	GF	GNDVI	0.768123812
6688880	early heat	1	2	1	2014-03-28	GF	GNDVI	0.741264337
6688880	early heat	1	2	1	-	-	GY	6.90178644
6688880	early heat	1	2	1	2014-01-30	VEG	RNDVI	0.308199811
6688880	early heat	1	2	1	2014-02-07	VEG	RNDVI	0.457887701
6688880	early heat	1	2	1	2014-02-14	VEG	RNDVI	0.675845242
6688880	early heat	1	2	1	2014-02-19	VEG	RNDVI	0.756531726
6688880	early heat	1	2	1	2014-03-11	GF	RNDVI	0.818486456
6688880	early heat	1	2	1	2014-03-17	GF	RNDVI	0.752483221
6688880	early heat	1	2	1	2014-03-28	GF	RNDVI	0.819490872
6688880	early heat	1	3	2	2014-01-30	VEG	CT	22.23
6688880	early heat	1	3	2	2014-02-07	VEG	CT	24.445
6688880	early heat	1	3	2	2014-02-14	VEG	CT	30.274
6688880	early heat	1	3	2	2014-02-19	VEG	CT	27.619
6688880	early heat	1	3	2	2014-03-11	GF	CT	28.199
6688880	early heat	1	3	2	2014-03-17	GF	CT	34.328
6688880	early heat	1	3	2	2014-03-28	GF	CT	35.605
6688880	early heat	1	3	2	2014-01-30	VEG	GNDVI	0.43431221
6688880	early heat	1	3	2	2014-02-07	VEG	GNDVI	0.496311201
6688880	early heat	1	3	2	2014-02-14	VEG	GNDVI	0.569387755
6688880	early heat	1	3	2	2014-02-19	VEG	GNDVI	0.70377129
6688880	early heat	1	3	2	2014-03-11	GF	GNDVI	0.75980025
6688880	early heat	1	3	2	2014-03-17	GF	GNDVI	0.786432161
6688880	early heat	1	3	2	2014-03-28	GF	GNDVI	0.759610456
6688880	early heat	1	3	2	-	-	GY	6.88392945
6688880	early heat	1	3	2	2014-01-30	VEG	RNDVI	0.327186199
6688880	early heat	1	3	2	2014-02-07	VEG	RNDVI	0.524281467
6688880	early heat	1	3	2	2014-02-14	VEG	RNDVI	0.71629902
6688880	early heat	1	3	2	2014-02-19	VEG	RNDVI	0.783943966
6688880	early heat	1	3	2	2014-03-11	GF	RNDVI	0.842923795
6688880	early heat	1	3	2	2014-03-17	GF	RNDVI	0.79597175
6688880	early heat	1	3	2	2014-03-28	GF	RNDVI	0.83807553
6688916	optimal	1	1	2	2014-02-07	VEG	CT	25.185
6688916	optimal	1	1	2	2014-02-14	VEG	CT	34.851
6688916	optimal	1	1	2	2014-02-19	VEG	CT	25.168
6688916	optimal	1	1	2	2014-02-27	VEG	CT	32.595
6688916	optimal	1	1	2	2014-03-11	GF	CT	29.647
6688916	optimal	1	1	2	2014-03-17	GF	CT	34.773
6688916	optimal	1	1	2	2014-03-28	GF	CT	37.506
6688916	optimal	1	1	2	-	-	DTHD	82
6688916	optimal	1	1	2	2014-01-30	VEG	GNDVI	0.452462772
6688916	optimal	1	1	2	2014-02-07	VEG	GNDVI	0.554120775
6688916	optimal	1	1	2	2014-02-14	VEG	GNDVI	0.644224422
6688916	optimal	1	1	2	2014-02-19	VEG	GNDVI	0.799023029
6688916	optimal	1	1	2	2014-02-27	VEG	GNDVI	0.784142137
6688916	optimal	1	1	2	2014-03-11	GF	GNDVI	0.802469136
6688916	optimal	1	1	2	2014-03-17	GF	GNDVI	0.779701023
6688916	optimal	1	1	2	2014-03-28	GF	GNDVI	0.800656069
6688916	optimal	1	1	2	-	-	GY	6.58705428
6688916	optimal	1	1	2	-	-	LODGING	0
6688916	optimal	1	1	2	2014-01-30	VEG	RNDVI	0.380566802
6688916	optimal	1	1	2	2014-02-07	VEG	RNDVI	0.609693053
6688916	optimal	1	1	2	2014-02-14	VEG	RNDVI	0.841428571
6688916	optimal	1	1	2	2014-02-19	VEG	RNDVI	0.828757815
6688916	optimal	1	1	2	2014-02-27	VEG	RNDVI	0.850279988
6688916	optimal	1	1	2	2014-03-11	GF	RNDVI	0.836535859
6688916	optimal	1	1	2	2014-03-17	GF	RNDVI	0.865620915
6688916	optimal	1	1	2	2014-03-28	GF	RNDVI	0.848537005
6688916	optimal	1	2	1	2014-02-07	VEG	CT	26.16
6688916	optimal	1	2	1	2014-02-14	VEG	CT	35.102
6688916	optimal	1	2	1	2014-02-19	VEG	CT	25.23
6688916	optimal	1	2	1	2014-02-27	VEG	CT	32.365
6688916	optimal	1	2	1	2014-03-11	GF	CT	29.102
6688916	optimal	1	2	1	2014-03-17	GF	CT	34.81
6688916	optimal	1	2	1	2014-03-28	GF	CT	38.833
6688916	optimal	1	2	1	2014-01-30	VEG	GNDVI	0.451486698
6688916	optimal	1	2	1	2014-02-07	VEG	GNDVI	0.578199052
6688916	optimal	1	2	1	2014-02-14	VEG	GNDVI	0.649769585
6688916	optimal	1	2	1	2014-02-19	VEG	GNDVI	0.809106239
6688916	optimal	1	2	1	2014-02-27	VEG	GNDVI	0.790148794
6688916	optimal	1	2	1	2014-03-11	GF	GNDVI	0.816104765
6688916	optimal	1	2	1	2014-03-17	GF	GNDVI	0.782103271
6688916	optimal	1	2	1	2014-03-28	GF	GNDVI	0.791855204
6688916	optimal	1	2	1	-	-	GY	6.44642929
6688916	optimal	1	2	1	-	-	LODGING	0
6688916	optimal	1	2	1	2014-01-30	VEG	RNDVI	0.433799785
6688916	optimal	1	2	1	2014-02-07	VEG	RNDVI	0.579233118
6688916	optimal	1	2	1	2014-02-14	VEG	RNDVI	0.868338558
6688916	optimal	1	2	1	2014-02-19	VEG	RNDVI	0.845055526
6688916	optimal	1	2	1	2014-02-27	VEG	RNDVI	0.876223374
6688916	optimal	1	2	1	2014-03-11	GF	RNDVI	0.837747421
6688916	optimal	1	2	1	2014-03-17	GF	RNDVI	0.858670143
6688916	optimal	1	2	1	2014-03-28	GF	RNDVI	0.849723757
6688916	optimal	1	3	5	2014-02-07	VEG	CT	24.591
6688916	optimal	1	3	5	2014-02-14	VEG	CT	34.22
6688916	optimal	1	3	5	2014-02-19	VEG	CT	24.834
6688916	optimal	1	3	5	2014-02-27	VEG	CT	30.991
6688916	optimal	1	3	5	2014-03-11	GF	CT	28.862
6688916	optimal	1	3	5	2014-03-17	GF	CT	34.999
6688916	optimal	1	3	5	2014-03-28	GF	CT	37.535
6688916	optimal	1	3	5	2014-01-30	VEG	GNDVI	0.475812274
6688916	optimal	1	3	5	2014-02-07	VEG	GNDVI	0.620277688
6688916	optimal	1	3	5	2014-02-14	VEG	GNDVI	0.667535854
6688916	optimal	1	3	5	2014-02-19	VEG	GNDVI	0.820991629
6688916	optimal	1	3	5	2014-02-27	VEG	GNDVI	0.793555148
6688916	optimal	1	3	5	2014-03-11	GF	GNDVI	0.810480586
6688916	optimal	1	3	5	2014-03-17	GF	GNDVI	0.774688677
6688916	optimal	1	3	5	2014-03-28	GF	GNDVI	0.792787944
6688916	optimal	1	3	5	-	-	GY	6.4375003
6688916	optimal	1	3	5	-	-	LODGING	2
6688916	optimal	1	3	5	2014-01-30	VEG	RNDVI	0.564702214
6688916	optimal	1	3	5	2014-02-07	VEG	RNDVI	0.644487303
6688916	optimal	1	3	5	2014-02-14	VEG	RNDVI	0.877822045
6688916	optimal	1	3	5	2014-02-19	VEG	RNDVI	0.853275582
6688916	optimal	1	3	5	2014-02-27	VEG	RNDVI	0.866741321
6688916	optimal	1	3	5	2014-03-11	GF	RNDVI	0.830893337
6688916	optimal	1	3	5	2014-03-17	GF	RNDVI	0.870297586
6688916	optimal	1	3	5	2014-03-28	GF	RNDVI	0.846197025
6688916	severe drought	1	1	2	2014-01-17	VEG	CT	21.869
6688916	severe drought	1	1	2	2014-01-30	VEG	CT	28.525
6688916	severe drought	1	1	2	2014-02-14	GF	CT	36.929
6688916	severe drought	1	1	2	2014-02-19	GF	CT	33.88
6688916	severe drought	1	1	2	2014-02-27	GF	CT	38.449
6688916	severe drought	1	1	2	2014-03-11	GF	CT	32.726
6688916	severe drought	1	1	2	2014-03-17	GF	CT	38.009
6688916	severe drought	1	1	2	-	-	DTHD	76
6688916	severe drought	1	1	2	2014-01-30	VEG	GNDVI	0.414531709
6688916	severe drought	1	1	2	2014-02-14	GF	GNDVI	0.505127062
6688916	severe drought	1	1	2	2014-02-19	GF	GNDVI	0.655379985
6688916	severe drought	1	1	2	2014-02-27	GF	GNDVI	0.703703704
6688916	severe drought	1	1	2	2014-03-11	GF	GNDVI	0.738213763
6688916	severe drought	1	1	2	2014-03-17	GF	GNDVI	0.786434214
6688916	severe drought	1	1	2	-	-	GY	3.044231
6688916	severe drought	1	1	2	2014-01-17	VEG	RNDVI	0.122666667
6688916	severe drought	1	1	2	2014-02-14	GF	RNDVI	0.585014409
6688916	severe drought	1	1	2	2014-02-19	GF	RNDVI	0.707216495
6688916	severe drought	1	1	2	2014-02-27	GF	RNDVI	0.785263158
6688916	severe drought	1	1	2	2014-03-11	GF	RNDVI	0.843688502
6688916	severe drought	1	1	2	2014-03-17	GF	RNDVI	0.865101174
6688916	severe drought	1	2	1	2014-01-30	VEG	CT	28.355
6688916	severe drought	1	2	1	2014-02-14	GF	CT	38.146
6688916	severe drought	1	2	1	2014-02-19	GF	CT	34.222
6688916	severe drought	1	2	1	2014-03-11	GF	CT	34.68
6688916	severe drought	1	2	1	2014-03-17	GF	CT	41.47
6688916	severe drought	1	2	1	2014-01-30	VEG	GNDVI	0.422388681
6688916	severe drought	1	2	1	2014-02-14	GF	GNDVI	0.46743295
6688916	severe drought	1	2	1	2014-02-19	GF	GNDVI	0.616755793
6688916	severe drought	1	2	1	2014-02-27	GF	GNDVI	0.657610475
6688916	severe drought	1	2	1	2014-03-11	GF	GNDVI	0.731013717
6688916	severe drought	1	2	1	2014-03-17	GF	GNDVI	0.760348584
6688916	severe drought	1	2	1	-	-	GY	2.711538
6688916	severe drought	1	2	1	2014-01-17	VEG	RNDVI	0.134041141
6688916	severe drought	1	2	1	2014-02-14	GF	RNDVI	0.445418327
6688916	severe drought	1	2	1	2014-02-19	GF	RNDVI	0.568773234
6688916	severe drought	1	2	1	2014-02-27	GF	RNDVI	0.728700301
6688916	severe drought	1	2	1	2014-03-11	GF	RNDVI	0.804722399
6688916	severe drought	1	2	1	2014-03-17	GF	RNDVI	0.803694513
6688916	severe drought	1	3	5	2014-01-17	VEG	CT	21.784
6688916	severe drought	1	3	5	2014-01-30	VEG	CT	28.122
6688916	severe drought	1	3	5	2014-02-14	GF	CT	37.331
6688916	severe drought	1	3	5	2014-02-19	GF	CT	34.734
6688916	severe drought	1	3	5	2014-02-27	GF	CT	38.932
6688916	severe drought	1	3	5	2014-03-11	GF	CT	32.996
6688916	severe drought	1	3	5	2014-03-17	GF	CT	39.818
6688916	severe drought	1	3	5	2014-01-30	VEG	GNDVI	0.406649616
6688916	severe drought	1	3	5	2014-02-14	GF	GNDVI	0.486774942
6688916	severe drought	1	3	5	2014-02-19	GF	GNDVI	0.6416
6688916	severe drought	1	3	5	2014-02-27	GF	GNDVI	0.695610988
6688916	severe drought	1	3	5	2014-03-11	GF	GNDVI	0.741661216
6688916	severe drought	1	3	5	2014-03-17	GF	GNDVI	0.794377067
6688916	severe drought	1	3	5	-	-	GY	2.55
6688916	severe drought	1	3	5	2014-01-17	VEG	RNDVI	0.125127855
6688916	severe drought	1	3	5	2014-02-14	GF	RNDVI	0.554545455
6688916	severe drought	1	3	5	2014-02-19	GF	RNDVI	0.6625387
6688916	severe drought	1	3	5	2014-02-27	GF	RNDVI	0.778297162
6688916	severe drought	1	3	5	2014-03-11	GF	RNDVI	0.854700855
6688916	severe drought	1	3	5	2014-03-17	GF	RNDVI	0.888198758
6688916	drought	1	1	2	2014-01-17	VEG	CT	25.667
6688916	drought	1	1	2	2014-01-30	VEG	CT	26.218
6688916	drought	1	1	2	2014-02-07	VEG	CT	29.437
6688916	drought	1	1	2	2014-02-27	GF	CT	40.08
6688916	drought	1	1	2	2014-03-11	GF	CT	33.183
6688916	drought	1	1	2	2014-03-17	GF	CT	40.384
6688916	drought	1	1	2	-	-	DTHD	84
6688916	drought	1	1	2	2014-01-17	VEG	GNDVI	0.747842761
6688916	drought	1	1	2	2014-01-30	VEG	GNDVI	0.454853752
6688916	drought	1	1	2	2014-02-07	VEG	GNDVI	0.487728693
6688916	drought	1	1	2	2014-02-27	GF	GNDVI	0.708853238
6688916	drought	1	1	2	2014-03-11	GF	GNDVI	0.749097473
6688916	drought	1	1	2	2014-03-17	GF	GNDVI	0.75660793
6688916	drought	1	1	2	-	-	GY	3.27232128
6688916	drought	1	1	2	2014-01-17	VEG	RNDVI	0.149748744
6688916	drought	1	1	2	2014-01-30	VEG	RNDVI	0.233900814
6688916	drought	1	1	2	2014-02-07	VEG	RNDVI	0.402875046
6688916	drought	1	1	2	2014-02-27	GF	RNDVI	0.753846154
6688916	drought	1	1	2	2014-03-11	GF	RNDVI	0.769764216
6688916	drought	1	1	2	2014-03-17	GF	RNDVI	0.81623506
6688916	drought	1	2	1	2014-01-17	VEG	CT	24.667
6688916	drought	1	2	1	2014-01-30	VEG	CT	25.025
6688916	drought	1	2	1	2014-02-07	VEG	CT	28.051
6688916	drought	1	2	1	2014-02-27	GF	CT	37.37
6688916	drought	1	2	1	2014-03-11	GF	CT	31.084
6688916	drought	1	2	1	2014-03-17	GF	CT	37.769
6688916	drought	1	2	1	2014-01-17	VEG	GNDVI	0.742268041
6688916	drought	1	2	1	2014-01-30	VEG	GNDVI	0.455065359
6688916	drought	1	2	1	2014-02-07	VEG	GNDVI	0.533446232
6688916	drought	1	2	1	2014-02-27	GF	GNDVI	0.741035857
6688916	drought	1	2	1	2014-03-11	GF	GNDVI	0.782582217
6688916	drought	1	2	1	2014-03-17	GF	GNDVI	0.778593618
6688916	drought	1	2	1	-	-	GY	3.62053629
6688916	drought	1	2	1	2014-01-17	VEG	RNDVI	0.153871072
6688916	drought	1	2	1	2014-01-30	VEG	RNDVI	0.288509427
6688916	drought	1	2	1	2014-02-07	VEG	RNDVI	0.459280998
6688916	drought	1	2	1	2014-02-27	GF	RNDVI	0.823108066
6688916	drought	1	2	1	2014-03-11	GF	RNDVI	0.811852704
6688916	drought	1	2	1	2014-03-17	GF	RNDVI	0.848134524
6688916	drought	1	3	5	2014-01-17	VEG	CT	23.44
6688916	drought	1	3	5	2014-01-30	VEG	CT	25.148
6688916	drought	1	3	5	2014-02-07	VEG	CT	27.546
6688916	drought	1	3	5	2014-02-27	GF	CT	37.806
6688916	drought	1	3	5	2014-03-11	GF	CT	32.225
6688916	drought	1	3	5	2014-03-17	GF	CT	37.965
6688916	drought	1	3	5	2014-01-17	VEG	GNDVI	0.755827371
6688916	drought	1	3	5	2014-01-30	VEG	GNDVI	0.463092784
6688916	drought	1	3	5	2014-02-07	VEG	GNDVI	0.516129032
6688916	drought	1	3	5	2014-02-27	GF	GNDVI	0.725685786
6688916	drought	1	3	5	2014-03-11	GF	GNDVI	0.786152987
6688916	drought	1	3	5	2014-03-17	GF	GNDVI	0.777777778
6688916	drought	1	3	5	-	-	GY	3.4843753
6688916	drought	1	3	5	2014-01-17	VEG	RNDVI	0.154947917
6688916	drought	1	3	5	2014-01-30	VEG	RNDVI	0.292936803
6688916	drought	1	3	5	2014-02-07	VEG	RNDVI	0.489333333
6688916	drought	1	3	5	2014-02-27	GF	RNDVI	0.821235411
6688916	drought	1	3	5	2014-03-11	GF	RNDVI	0.815899582
6688916	drought	1	3	5	2014-03-17	GF	RNDVI	0.861850134
6688916	late heat	1	1	2	2014-04-25	VEG	CT	51.514
6688916	late heat	1	1	2	2014-05-21	GF	CT	53.99
6688916	late heat	1	1	2	2014-05-27	GF	CT	42.482
6688916	late heat	1	1	2	-	-	DTHD	62
6688916	late heat	1	1	2	2014-04-25	VEG	GNDVI	0.480617896
6688916	late heat	1	1	2	2014-05-21	GF	GNDVI	0.574530516
6688916	late heat	1	1	2	2014-05-27	GF	GNDVI	0.536969697
6688916	late heat	1	1	2	-	-	GY	2.56473228
6688916	late heat	1	1	2	2014-04-25	VEG	RNDVI	0.494348602
6688916	late heat	1	1	2	2014-05-21	GF	RNDVI	0.379385369
6688916	late heat	1	1	2	2014-05-27	GF	RNDVI	0.213279198
6688916	late heat	1	2	1	2014-04-25	VEG	CT	51.709
6688916	late heat	1	2	1	2014-05-21	GF	CT	55.511
6688916	late heat	1	2	1	2014-05-27	GF	CT	42.821
6688916	late heat	1	2	1	2014-04-25	VEG	GNDVI	0.455390875
6688916	late heat	1	2	1	2014-05-21	GF	GNDVI	0.535211268
6688916	late heat	1	2	1	2014-05-27	GF	GNDVI	0.500628931
6688916	late heat	1	2	1	-	-	GY	2.14062529
6688916	late heat	1	2	1	2014-04-25	VEG	RNDVI	0.4105328
6688916	late heat	1	2	1	2014-05-21	GF	RNDVI	0.30418147
6688916	late heat	1	2	1	2014-05-27	GF	RNDVI	0.184204304
6688916	late heat	1	3	5	2014-04-25	VEG	CT	52.935
6688916	late heat	1	3	5	2014-05-21	GF	CT	55.138
6688916	late heat	1	3	5	2014-05-27	GF	CT	42.148
6688916	late heat	1	3	5	2014-04-25	VEG	GNDVI	0.458128079
6688916	late heat	1	3	5	2014-05-21	GF	GNDVI	0.535673188
6688916	late heat	1	3	5	2014-05-27	GF	GNDVI	0.496022908
6688916	late heat	1	3	5	-	-	GY	2.1741073
6688916	late heat	1	3	5	2014-04-25	VEG	RNDVI	0.444753946
6688916	late heat	1	3	5	2014-05-21	GF	RNDVI	0.320786517
6688916	late heat	1	3	5	2014-05-27	GF	RNDVI	0.18875502
6688916	early heat	1	1	2	2014-01-30	VEG	CT	23.104
6688916	early heat	1	1	2	2014-02-07	VEG	CT	22.783
6688916	early heat	1	1	2	2014-02-14	VEG	CT	31.888
6688916	early heat	1	1	2	2014-02-19	VEG	CT	29.23
6688916	early heat	1	1	2	2014-03-11	GF	CT	28.869
6688916	early heat	1	1	2	2014-03-17	GF	CT	38.1
6688916	early heat	1	1	2	2014-03-28	GF	CT	38.807
6688916	early heat	1	1	2	-	-	DTHD	90
6688916	early heat	1	1	2	2014-01-30	VEG	GNDVI	0.434693037
6688916	early heat	1	1	2	2014-02-07	VEG	GNDVI	0.512655837
6688916	early heat	1	1	2	2014-02-14	VEG	GNDVI	0.653901734
6688916	early heat	1	1	2	2014-02-19	VEG	GNDVI	0.747321991
6688916	early heat	1	1	2	2014-03-11	GF	GNDVI	0.770364624
6688916	early heat	1	1	2	2014-03-17	GF	GNDVI	0.786476868
6688916	early heat	1	1	2	2014-03-28	GF	GNDVI	0.789175258
6688916	early heat	1	1	2	-	-	GY	6.82589328
6688916	early heat	1	1	2	2014-01-30	VEG	RNDVI	0.334221926
6688916	early heat	1	1	2	2014-02-07	VEG	RNDVI	0.609704641
6688916	early heat	1	1	2	2014-02-14	VEG	RNDVI	0.750631313
6688916	early heat	1	1	2	2014-02-19	VEG	RNDVI	0.792650134
6688916	early heat	1	1	2	2014-03-11	GF	RNDVI	0.835724332
6688916	early heat	1	1	2	2014-03-17	GF	RNDVI	0.823483058
6688916	early heat	1	1	2	2014-03-28	GF	RNDVI	0.819940476
6688916	early heat	1	2	1	2014-01-30	VEG	CT	24.249
6688916	early heat	1	2	1	2014-02-07	VEG	CT	24.438
6688916	early heat	1	2	1	2014-02-14	VEG	CT	32.073
6688916	early heat	1	2	1	2014-02-19	VEG	CT	28.896
6688916	early heat	1	2	1	2014-03-11	GF	CT	29.293
6688916	early heat	1	2	1	2014-03-17	GF	CT	37.952
6688916	early heat	1	2	1	2014-03-28	GF	CT	37.848
6688916	early heat	1	2	1	2014-01-30	VEG	GNDVI	0.421990439
6688916	early heat	1	2	1	2014-02-07	VEG	GNDVI	0.484051037
6688916	early heat	1	2	1	2014-02-14	VEG	GNDVI	0.575506827
6688916	early heat	1	2	1	2014-02-19	VEG	GNDVI	0.706492509
6688916	early heat	1	2	1	2014-03-11	GF	GNDVI	0.74676259
6688916	early heat	1	2	1	2014-03-17	GF	GNDVI	0.764359352
6688916	early heat	1	2	1	2014-03-28	GF	GNDVI	0.744137726
6688916	early heat	1	2	1	-	-	GY	6.39955429
6688916	early heat	1	2	1	2014-01-30	VEG	RNDVI	0.267711172
6688916	early heat	1	2	1	2014-02-07	VEG	RNDVI	0.444065226
6688916	early heat	1	2	1	2014-02-14	VEG	RNDVI	0.666791745
6688916	early heat	1	2	1	2014-02-19	VEG	RNDVI	0.726120556
6688916	early heat	1	2	1	2014-03-11	GF	RNDVI	0.797719088
6688916	early heat	1	2	1	2014-03-17	GF	RNDVI	0.736919894
6688916	early heat	1	2	1	2014-03-28	GF	RNDVI	0.782371519
6688916	early heat	1	3	5	2014-01-30	VEG	CT	22.347
6688916	early heat	1	3	5	2014-02-07	VEG	CT	24.445
6688916	early heat	1	3	5	2014-02-14	VEG	CT	30.609
6688916	early heat	1	3	5	2014-02-19	VEG	CT	28.275
6688916	early heat	1	3	5	2014-03-11	GF	CT	28.212
6688916	early heat	1	3	5	2014-03-17	GF	CT	36.91
6688916	early heat	1	3	5	2014-03-28	GF	CT	35.727
6688916	early heat	1	3	5	2014-01-30	VEG	GNDVI	0.402843602
6688916	early heat	1	3	5	2014-02-07	VEG	GNDVI	0.490033847
6688916	early heat	1	3	5	2014-02-14	VEG	GNDVI	0.624818578
6688916	early heat	1	3	5	2014-02-19	VEG	GNDVI	0.754339993
6688916	early heat	1	3	5	2014-03-11	GF	GNDVI	0.781201044
6688916	early heat	1	3	5	2014-03-17	GF	GNDVI	0.791202968
6688916	early heat	1	3	5	2014-03-28	GF	GNDVI	0.782215122
6688916	early heat	1	3	5	-	-	GY	6.6607143
6688916	early heat	1	3	5	2014-01-30	VEG	RNDVI	0.295194508
6688916	early heat	1	3	5	2014-02-07	VEG	RNDVI	0.563547486
6688916	early heat	1	3	5	2014-02-14	VEG	RNDVI	0.774685222
6688916	early heat	1	3	5	2014-02-19	VEG	RNDVI	0.810757533
6688916	early heat	1	3	5	2014-03-11	GF	RNDVI	0.840457392
6688916	early heat	1	3	5	2014-03-17	GF	RNDVI	0.817540049
6688916	early heat	1	3	5	2014-03-28	GF	RNDVI	0.846027846
6688933	optimal	1	1	3	2014-02-07	VEG	CT	24.9
6688933	optimal	1	1	3	2014-02-14	VEG	CT	34.549
6688933	optimal	1	1	3	2014-02-19	VEG	CT	25.505
6688933	optimal	1	1	3	2014-02-27	VEG	CT	30.806
6688933	optimal	1	1	3	2014-03-11	GF	CT	29.775
6688933	optimal	1	1	3	2014-03-17	GF	CT	35.339
6688933	optimal	1	1	3	2014-03-28	GF	CT	38.349
6688933	optimal	1	1	3	-	-	DTHD	81
6688933	optimal	1	1	3	2014-01-30	VEG	GNDVI	0.46388567
6688933	optimal	1	1	3	2014-02-07	VEG	GNDVI	0.570608496
6688933	optimal	1	1	3	2014-02-14	VEG	GNDVI	0.65060241
6688933	optimal	1	1	3	2014-02-19	VEG	GNDVI	0.786124952
6688933	optimal	1	1	3	2014-02-27	VEG	GNDVI	0.774530271
6688933	optimal	1	1	3	2014-03-11	GF	GNDVI	0.787895928
6688933	optimal	1	1	3	2014-03-17	GF	GNDVI	0.764250709
6688933	optimal	1	1	3	2014-03-28	GF	GNDVI	0.776708373
6688933	optimal	1	1	3	-	-	GY	6.43303631
6688933	optimal	1	1	3	-	-	LODGING	0
6688933	optimal	1	1	3	2014-01-30	VEG	RNDVI	0.420560748
6688933	optimal	1	1	3	2014-02-07	VEG	RNDVI	0.598703404
6688933	optimal	1	1	3	2014-02-14	VEG	RNDVI	0.833202203
6688933	optimal	1	1	3	2014-02-19	VEG	RNDVI	0.821103374
6688933	optimal	1	1	3	2014-02-27	VEG	RNDVI	0.842611484
6688933	optimal	1	1	3	2014-03-11	GF	RNDVI	0.822056473
6688933	optimal	1	1	3	2014-03-17	GF	RNDVI	0.851090499
6688933	optimal	1	1	3	2014-03-28	GF	RNDVI	0.836839113
6688933	optimal	1	2	6	2014-02-07	VEG	CT	24.47
6688933	optimal	1	2	6	2014-02-14	VEG	CT	34.39
6688933	optimal	1	2	6	2014-02-19	VEG	CT	25.111
6688933	optimal	1	2	6	2014-02-27	VEG	CT	30.554
6688933	optimal	1	2	6	2014-03-11	GF	CT	28.159
6688933	optimal	1	2	6	2014-03-17	GF	CT	33.759
6688933	optimal	1	2	6	2014-03-28	GF	CT	36.755
6688933	optimal	1	2	6	2014-01-30	VEG	GNDVI	0.480509456
6688933	optimal	1	2	6	2014-02-07	VEG	GNDVI	0.635963303
6688933	optimal	1	2	6	2014-02-14	VEG	GNDVI	0.685955395
6688933	optimal	1	2	6	2014-02-19	VEG	GNDVI	0.80848825
6688933	optimal	1	2	6	2014-02-27	VEG	GNDVI	0.777096115
6688933	optimal	1	2	6	2014-03-11	GF	GNDVI	0.799511002
6688933	optimal	1	2	6	2014-03-17	GF	GNDVI	0.768289366
6688933	optimal	1	2	6	2014-03-28	GF	GNDVI	0.7785
6688933	optimal	1	2	6	-	-	GY	6.71875032
6688933	optimal	1	2	6	-	-	LODGING	0
6688933	optimal	1	2	6	2014-01-30	VEG	RNDVI	0.56256572
6688933	optimal	1	2	6	2014-02-07	VEG	RNDVI	0.690030211
6688933	optimal	1	2	6	2014-02-14	VEG	RNDVI	0.866087586
6688933	optimal	1	2	6	2014-02-19	VEG	RNDVI	0.837694951
6688933	optimal	1	2	6	2014-02-27	VEG	RNDVI	0.865915493
6688933	optimal	1	2	6	2014-03-11	GF	RNDVI	0.838800905
6688933	optimal	1	2	6	2014-03-17	GF	RNDVI	0.848272279
6688933	optimal	1	2	6	2014-03-28	GF	RNDVI	0.848520023
6688933	optimal	1	3	6	2014-02-07	VEG	CT	24.65
6688933	optimal	1	3	6	2014-02-14	VEG	CT	34.453
6688933	optimal	1	3	6	2014-02-19	VEG	CT	25.11
6688933	optimal	1	3	6	2014-02-27	VEG	CT	31.008
6688933	optimal	1	3	6	2014-03-11	GF	CT	28.94
6688933	optimal	1	3	6	2014-03-17	GF	CT	35.164
6688933	optimal	1	3	6	2014-03-28	GF	CT	38.125
6688933	optimal	1	3	6	2014-01-30	VEG	GNDVI	0.459543167
6688933	optimal	1	3	6	2014-02-07	VEG	GNDVI	0.596606248
6688933	optimal	1	3	6	2014-02-14	VEG	GNDVI	0.63630137
6688933	optimal	1	3	6	2014-02-19	VEG	GNDVI	0.800944424
6688933	optimal	1	3	6	2014-02-27	VEG	GNDVI	0.778684345
6688933	optimal	1	3	6	2014-03-11	GF	GNDVI	0.794771969
6688933	optimal	1	3	6	2014-03-17	GF	GNDVI	0.770391204
6688933	optimal	1	3	6	2014-03-28	GF	GNDVI	0.778926637
6688933	optimal	1	3	6	-	-	GY	6.06696433
6688933	optimal	1	3	6	-	-	LODGING	0
6688933	optimal	1	3	6	2014-01-30	VEG	RNDVI	0.462897527
6688933	optimal	1	3	6	2014-02-07	VEG	RNDVI	0.570161025
6688933	optimal	1	3	6	2014-02-14	VEG	RNDVI	0.855538922
6688933	optimal	1	3	6	2014-02-19	VEG	RNDVI	0.848926584
6688933	optimal	1	3	6	2014-02-27	VEG	RNDVI	0.859942363
6688933	optimal	1	3	6	2014-03-11	GF	RNDVI	0.849358974
6688933	optimal	1	3	6	2014-03-17	GF	RNDVI	0.868148914
6688933	optimal	1	3	6	2014-03-28	GF	RNDVI	0.861062464
6688933	severe drought	1	1	3	2014-01-17	VEG	CT	21.987
6688933	severe drought	1	1	3	2014-01-30	VEG	CT	28.219
6688933	severe drought	1	1	3	2014-02-14	GF	CT	36.431
6688933	severe drought	1	1	3	2014-02-19	GF	CT	33.979
6688933	severe drought	1	1	3	2014-02-27	GF	CT	39.702
6688933	severe drought	1	1	3	2014-03-11	GF	CT	32.851
6688933	severe drought	1	1	3	2014-03-17	GF	CT	38.573
6688933	severe drought	1	1	3	-	-	DTHD	77
6688933	severe drought	1	1	3	2014-01-30	VEG	GNDVI	0.424543947
6688933	severe drought	1	1	3	2014-02-14	GF	GNDVI	0.5
6688933	severe drought	1	1	3	2014-02-19	GF	GNDVI	0.644007859
6688933	severe drought	1	1	3	2014-02-27	GF	GNDVI	0.695368002
6688933	severe drought	1	1	3	2014-03-11	GF	GNDVI	0.726853276
6688933	severe drought	1	1	3	2014-03-17	GF	GNDVI	0.77980666
6688933	severe drought	1	1	3	-	-	GY	3.055769
6688933	severe drought	1	1	3	2014-01-17	VEG	RNDVI	0.140391636
6688933	severe drought	1	1	3	2014-02-14	GF	RNDVI	0.535976505
6688933	severe drought	1	1	3	2014-02-19	GF	RNDVI	0.680090115
6688933	severe drought	1	1	3	2014-02-27	GF	RNDVI	0.761531221
6688933	severe drought	1	1	3	2014-03-11	GF	RNDVI	0.836519812
6688933	severe drought	1	1	3	2014-03-17	GF	RNDVI	0.875614553
6688933	severe drought	1	2	6	2014-01-17	VEG	CT	21.194
6688933	severe drought	1	2	6	2014-01-30	VEG	CT	28.374
6688933	severe drought	1	2	6	2014-02-14	GF	CT	37.091
6688933	severe drought	1	2	6	2014-02-19	GF	CT	34.192
6688933	severe drought	1	2	6	2014-02-27	GF	CT	37.767
6688933	severe drought	1	2	6	2014-03-11	GF	CT	32.487
6688933	severe drought	1	2	6	2014-03-17	GF	CT	39.683
6688933	severe drought	1	2	6	2014-01-30	VEG	GNDVI	0.437115215
6688933	severe drought	1	2	6	2014-02-19	GF	GNDVI	0.722735675
6688933	severe drought	1	2	6	2014-02-27	GF	GNDVI	0.756070017
6688933	severe drought	1	2	6	2014-03-11	GF	GNDVI	0.793181818
6688933	severe drought	1	2	6	2014-03-17	GF	GNDVI	0.811486672
6688933	severe drought	1	2	6	-	-	GY	3.123077
6688933	severe drought	1	2	6	2014-01-17	VEG	RNDVI	0.146666667
6688933	severe drought	1	2	6	2014-02-14	GF	RNDVI	0.682918021
6688933	severe drought	1	2	6	2014-02-19	GF	RNDVI	0.785304248
6688933	severe drought	1	2	6	2014-02-27	GF	RNDVI	0.844535359
6688933	severe drought	1	2	6	2014-03-11	GF	RNDVI	0.874857793
6688933	severe drought	1	2	6	2014-03-17	GF	RNDVI	0.887485101
6688933	severe drought	1	3	6	2014-01-17	VEG	CT	22.327
6688933	severe drought	1	3	6	2014-01-30	VEG	CT	28.945
6688933	severe drought	1	3	6	2014-02-14	GF	CT	37.274
6688933	severe drought	1	3	6	2014-02-19	GF	CT	33.606
6688933	severe drought	1	3	6	2014-03-11	GF	CT	34.331
6688933	severe drought	1	3	6	2014-03-17	GF	CT	42.494
6688933	severe drought	1	3	6	2014-01-30	VEG	GNDVI	0.435593992
6688933	severe drought	1	3	6	2014-02-14	GF	GNDVI	0.499747857
6688933	severe drought	1	3	6	2014-02-19	GF	GNDVI	0.644166294
6688933	severe drought	1	3	6	2014-02-27	GF	GNDVI	0.685723838
6688933	severe drought	1	3	6	2014-03-11	GF	GNDVI	0.74665219
6688933	severe drought	1	3	6	2014-03-17	GF	GNDVI	0.762076898
6688933	severe drought	1	3	6	-	-	GY	2.655769
6688933	severe drought	1	3	6	2014-01-17	VEG	RNDVI	0.143997098
6688933	severe drought	1	3	6	2014-02-14	GF	RNDVI	0.487262434
6688933	severe drought	1	3	6	2014-02-19	GF	RNDVI	0.634889754
6688933	severe drought	1	3	6	2014-02-27	GF	RNDVI	0.733477011
6688933	severe drought	1	3	6	2014-03-11	GF	RNDVI	0.794511379
6688933	severe drought	1	3	6	2014-03-17	GF	RNDVI	0.840877144
6688933	drought	1	1	3	2014-01-17	VEG	CT	25.535
6688933	drought	1	1	3	2014-01-30	VEG	CT	25.383
6688933	drought	1	1	3	2014-02-07	VEG	CT	29.175
6688933	drought	1	1	3	2014-02-27	GF	CT	40.193
6688933	drought	1	1	3	2014-03-11	GF	CT	33.241
6688933	drought	1	1	3	2014-03-17	GF	CT	40.165
6688933	drought	1	1	3	-	-	DTHD	82
6688933	drought	1	1	3	2014-01-17	VEG	GNDVI	0.758468336
6688933	drought	1	1	3	2014-01-30	VEG	GNDVI	0.398648649
6688933	drought	1	1	3	2014-02-07	VEG	GNDVI	0.455734845
6688933	drought	1	1	3	2014-02-27	GF	GNDVI	0.688953488
6688933	drought	1	1	3	2014-03-11	GF	GNDVI	0.733072188
6688933	drought	1	1	3	2014-03-17	GF	GNDVI	0.749935014
6688933	drought	1	1	3	-	-	GY	3.55580431
6688933	drought	1	1	3	2014-01-17	VEG	RNDVI	0.112529392
6688933	drought	1	1	3	2014-01-30	VEG	RNDVI	0.226304188
6688933	drought	1	1	3	2014-02-07	VEG	RNDVI	0.363173217
6688933	drought	1	1	3	2014-02-27	GF	RNDVI	0.757661748
6688933	drought	1	1	3	2014-03-11	GF	RNDVI	0.784729586
6688933	drought	1	1	3	2014-03-17	GF	RNDVI	0.828710462
6688933	drought	1	2	6	2014-01-17	VEG	CT	22.458
6688933	drought	1	2	6	2014-01-30	VEG	CT	24.065
6688933	drought	1	2	6	2014-02-07	VEG	CT	26.754
6688933	drought	1	2	6	2014-02-27	GF	CT	37.363
6688933	drought	1	2	6	2014-03-11	GF	CT	31.852
6688933	drought	1	2	6	2014-03-17	GF	CT	36.361
6688933	drought	1	2	6	2014-01-17	VEG	GNDVI	0.749432821
6688933	drought	1	2	6	2014-01-30	VEG	GNDVI	0.41509434
6688933	drought	1	2	6	2014-02-07	VEG	GNDVI	0.480405108
6688933	drought	1	2	6	2014-02-27	GF	GNDVI	0.729827275
6688933	drought	1	2	6	2014-03-11	GF	GNDVI	0.77219973
6688933	drought	1	2	6	2014-03-17	GF	GNDVI	0.7749501
6688933	drought	1	2	6	-	-	GY	3.97098232
6688933	drought	1	2	6	2014-01-17	VEG	RNDVI	0.132852729
6688933	drought	1	2	6	2014-01-30	VEG	RNDVI	0.28271652
6688933	drought	1	2	6	2014-02-07	VEG	RNDVI	0.469304229
6688933	drought	1	2	6	2014-02-27	GF	RNDVI	0.825917686
6688933	drought	1	2	6	2014-03-11	GF	RNDVI	0.827382481
6688933	drought	1	2	6	2014-03-17	GF	RNDVI	0.874146341
6688933	drought	1	3	6	2014-01-17	VEG	CT	23.149
6688933	drought	1	3	6	2014-01-30	VEG	CT	24.102
6688933	drought	1	3	6	2014-02-07	VEG	CT	27.13
6688933	drought	1	3	6	2014-02-27	GF	CT	36.055
6688933	drought	1	3	6	2014-03-11	GF	CT	31.795
6688933	drought	1	3	6	2014-03-17	GF	CT	38.02
6688933	drought	1	3	6	2014-01-17	VEG	GNDVI	0.755102041
6688933	drought	1	3	6	2014-01-30	VEG	GNDVI	0.4322685
6688933	drought	1	3	6	2014-02-07	VEG	GNDVI	0.508012126
6688933	drought	1	3	6	2014-02-27	GF	GNDVI	0.732138149
6688933	drought	1	3	6	2014-03-11	GF	GNDVI	0.779656395
6688933	drought	1	3	6	2014-03-17	GF	GNDVI	0.778694867
6688933	drought	1	3	6	-	-	GY	4.14732133
6688933	drought	1	3	6	2014-01-17	VEG	RNDVI	0.144056848
6688933	drought	1	3	6	2014-01-30	VEG	RNDVI	0.271266886
6688933	drought	1	3	6	2014-02-07	VEG	RNDVI	0.500346021
6688933	drought	1	3	6	2014-02-27	GF	RNDVI	0.835208099
6688933	drought	1	3	6	2014-03-11	GF	RNDVI	0.83014862
6688933	drought	1	3	6	2014-03-17	GF	RNDVI	0.858390371
6688933	late heat	1	1	3	2014-04-25	VEG	CT	51.757
6688933	late heat	1	1	3	2014-05-21	GF	CT	54.986
6688933	late heat	1	1	3	2014-05-27	GF	CT	42.566
6688933	late heat	1	1	3	-	-	DTHD	60
6688933	late heat	1	1	3	2014-04-25	VEG	GNDVI	0.46506986
6688933	late heat	1	1	3	2014-05-21	GF	GNDVI	0.566835871
6688933	late heat	1	1	3	2014-05-27	GF	GNDVI	0.519147711
6688933	late heat	1	1	3	-	-	GY	2.59375031
6688933	late heat	1	1	3	2014-04-25	VEG	RNDVI	0.48747816
6688933	late heat	1	1	3	2014-05-21	GF	RNDVI	0.367902515
6688933	late heat	1	1	3	2014-05-27	GF	RNDVI	0.192388025
6688933	late heat	1	2	6	2014-04-25	VEG	CT	50.666
6688933	late heat	1	2	6	2014-05-21	GF	CT	53.881
6688933	late heat	1	2	6	2014-05-27	GF	CT	42.085
6688933	late heat	1	2	6	2014-04-25	VEG	GNDVI	0.457482993
6688933	late heat	1	2	6	2014-05-21	GF	GNDVI	0.5565883
6688933	late heat	1	2	6	2014-05-27	GF	GNDVI	0.507080446
6688933	late heat	1	2	6	-	-	GY	2.61607132
6688933	late heat	1	2	6	2014-04-25	VEG	RNDVI	0.520450504
6688933	late heat	1	2	6	2014-05-21	GF	RNDVI	0.343540156
6688933	late heat	1	2	6	2014-05-27	GF	RNDVI	0.179357798
6688933	late heat	1	3	6	2014-04-25	VEG	CT	49.449
6688933	late heat	1	3	6	2014-05-21	GF	CT	55.429
6688933	late heat	1	3	6	2014-05-27	GF	CT	42.527
6688933	late heat	1	3	6	2014-04-25	VEG	GNDVI	0.45978035
6688933	late heat	1	3	6	2014-05-21	GF	GNDVI	0.553741497
6688933	late heat	1	3	6	2014-05-27	GF	GNDVI	0.499682136
6688933	late heat	1	3	6	-	-	GY	2.54464333
6688933	late heat	1	3	6	2014-04-25	VEG	RNDVI	0.494355318
6688933	late heat	1	3	6	2014-05-21	GF	RNDVI	0.322680123
6688933	late heat	1	3	6	2014-05-27	GF	RNDVI	0.182211538
6688933	early heat	1	1	3	2014-01-30	VEG	CT	22.03
6688933	early heat	1	1	3	2014-02-07	VEG	CT	22.36
6688933	early heat	1	1	3	2014-02-14	VEG	CT	31.423
6688933	early heat	1	1	3	2014-02-19	VEG	CT	28.28
6688933	early heat	1	1	3	2014-03-11	GF	CT	28.698
6688933	early heat	1	1	3	2014-03-17	GF	CT	37.327
6688933	early heat	1	1	3	2014-03-28	GF	CT	37.714
6688933	early heat	1	1	3	-	-	DTHD	87
6688933	early heat	1	1	3	2014-01-30	VEG	GNDVI	0.42733937
6688933	early heat	1	1	3	2014-02-07	VEG	GNDVI	0.480357837
6688933	early heat	1	1	3	2014-02-14	VEG	GNDVI	0.607810553
6688933	early heat	1	1	3	2014-02-19	VEG	GNDVI	0.699231614
6688933	early heat	1	1	3	2014-03-11	GF	GNDVI	0.73359841
6688933	early heat	1	1	3	2014-03-17	GF	GNDVI	0.764307866
6688933	early heat	1	1	3	2014-03-28	GF	GNDVI	0.756935271
6688933	early heat	1	1	3	-	-	GY	6.16071431
6688933	early heat	1	1	3	2014-01-30	VEG	RNDVI	0.275896748
6688933	early heat	1	1	3	2014-02-07	VEG	RNDVI	0.518242448
6688933	early heat	1	1	3	2014-02-14	VEG	RNDVI	0.665710187
6688933	early heat	1	1	3	2014-02-19	VEG	RNDVI	0.729960378
6688933	early heat	1	1	3	2014-03-11	GF	RNDVI	0.803978092
6688933	early heat	1	1	3	2014-03-17	GF	RNDVI	0.783798283
6688933	early heat	1	1	3	2014-03-28	GF	RNDVI	0.829889476
6688933	early heat	1	2	6	2014-01-30	VEG	CT	22.59
6688933	early heat	1	2	6	2014-02-07	VEG	CT	25.029
6688933	early heat	1	2	6	2014-02-14	VEG	CT	31.847
6688933	early heat	1	2	6	2014-02-19	VEG	CT	28.264
6688933	early heat	1	2	6	2014-03-11	GF	CT	29.329
6688933	early heat	1	2	6	2014-03-17	GF	CT	37.277
6688933	early heat	1	2	6	2014-03-28	GF	CT	36.884
6688933	early heat	1	2	6	2014-01-30	VEG	GNDVI	0.424585876
6688933	early heat	1	2	6	2014-02-07	VEG	GNDVI	0.458740712
6688933	early heat	1	2	6	2014-02-14	VEG	GNDVI	0.544407895
6688933	early heat	1	2	6	2014-02-19	VEG	GNDVI	0.657562169
6688933	early heat	1	2	6	2014-03-11	GF	GNDVI	0.71559633
6688933	early heat	1	2	6	2014-03-17	GF	GNDVI	0.751633987
6688933	early heat	1	2	6	2014-03-28	GF	GNDVI	0.735220649
6688933	early heat	1	2	6	-	-	GY	5.78348232
6688933	early heat	1	2	6	2014-01-30	VEG	RNDVI	0.245409015
6688933	early heat	1	2	6	2014-02-07	VEG	RNDVI	0.388026608
6688933	early heat	1	2	6	2014-02-14	VEG	RNDVI	0.602680331
6688933	early heat	1	2	6	2014-02-19	VEG	RNDVI	0.689655172
6688933	early heat	1	2	6	2014-03-11	GF	RNDVI	0.77595456
6688933	early heat	1	2	6	2014-03-17	GF	RNDVI	0.747344885
6688933	early heat	1	2	6	2014-03-28	GF	RNDVI	0.774600505
6688933	early heat	1	3	6	2014-01-30	VEG	CT	22.671
6688933	early heat	1	3	6	2014-02-07	VEG	CT	24.545
6688933	early heat	1	3	6	2014-02-14	VEG	CT	31.853
6688933	early heat	1	3	6	2014-02-19	VEG	CT	28.196
6688933	early heat	1	3	6	2014-03-11	GF	CT	30.191
6688933	early heat	1	3	6	2014-03-17	GF	CT	36.663
6688933	early heat	1	3	6	2014-03-28	GF	CT	36.333
6688933	early heat	1	3	6	2014-01-30	VEG	GNDVI	0.412683824
6688933	early heat	1	3	6	2014-02-07	VEG	GNDVI	0.465338645
6688933	early heat	1	3	6	2014-02-14	VEG	GNDVI	0.517331023
6688933	early heat	1	3	6	2014-02-19	VEG	GNDVI	0.639930253
6688933	early heat	1	3	6	2014-03-11	GF	GNDVI	0.712927757
6688933	early heat	1	3	6	2014-03-17	GF	GNDVI	0.727481166
6688933	early heat	1	3	6	2014-03-28	GF	GNDVI	0.732365747
6688933	early heat	1	3	6	-	-	GY	5.90625033
6688933	early heat	1	3	6	2014-01-30	VEG	RNDVI	0.231748158
6688933	early heat	1	3	6	2014-02-07	VEG	RNDVI	0.355263158
6688933	early heat	1	3	6	2014-02-14	VEG	RNDVI	0.580672269
6688933	early heat	1	3	6	2014-02-19	VEG	RNDVI	0.683221477
6688933	early heat	1	3	6	2014-03-11	GF	RNDVI	0.74867374
6688933	early heat	1	3	6	2014-03-17	GF	RNDVI	0.742990654
6688933	early heat	1	3	6	2014-03-28	GF	RNDVI	0.771851852
6688934	optimal	1	1	3	2014-02-07	VEG	CT	24.804
6688934	optimal	1	1	3	2014-02-14	VEG	CT	35.54
6688934	optimal	1	1	3	2014-02-19	VEG	CT	25.383
6688934	optimal	1	1	3	2014-02-27	VEG	CT	31.913
6688934	optimal	1	1	3	2014-03-11	GF	CT	29.983
6688934	optimal	1	1	3	2014-03-17	GF	CT	35.688
6688934	optimal	1	1	3	2014-03-28	GF	CT	38.807
6688934	optimal	1	1	3	-	-	DTHD	78
6688934	optimal	1	1	3	2014-01-30	VEG	GNDVI	0.451637471
6688934	optimal	1	1	3	2014-02-07	VEG	GNDVI	0.532187125
6688934	optimal	1	1	3	2014-02-14	VEG	GNDVI	0.613675214
6688934	optimal	1	1	3	2014-02-19	VEG	GNDVI	0.78112609
6688934	optimal	1	1	3	2014-02-27	VEG	GNDVI	0.776200873
6688934	optimal	1	1	3	2014-03-11	GF	GNDVI	0.796215429
6688934	optimal	1	1	3	2014-03-17	GF	GNDVI	0.767663403
6688934	optimal	1	1	3	2014-03-28	GF	GNDVI	0.779752163
6688934	optimal	1	1	3	-	-	GY	6.46651834
6688934	optimal	1	1	3	-	-	LODGING	0
6688934	optimal	1	1	3	2014-01-30	VEG	RNDVI	0.337988827
6688934	optimal	1	1	3	2014-02-07	VEG	RNDVI	0.559299637
6688934	optimal	1	1	3	2014-02-14	VEG	RNDVI	0.806918745
6688934	optimal	1	1	3	2014-02-19	VEG	RNDVI	0.805270458
6688934	optimal	1	1	3	2014-02-27	VEG	RNDVI	0.827606635
6688934	optimal	1	1	3	2014-03-11	GF	RNDVI	0.817192601
6688934	optimal	1	1	3	2014-03-17	GF	RNDVI	0.847572816
6688934	optimal	1	1	3	2014-03-28	GF	RNDVI	0.841916827
6688934	optimal	1	2	1	2014-02-07	VEG	CT	24.898
6688934	optimal	1	2	1	2014-02-14	VEG	CT	34.442
6688934	optimal	1	2	1	2014-02-19	VEG	CT	25.137
6688934	optimal	1	2	1	2014-02-27	VEG	CT	31.058
6688934	optimal	1	2	1	2014-03-11	GF	CT	28.508
6688934	optimal	1	2	1	2014-03-17	GF	CT	33.555
6688934	optimal	1	2	1	2014-03-28	GF	CT	37.388
6688934	optimal	1	2	1	2014-01-30	VEG	GNDVI	0.458173446
6688934	optimal	1	2	1	2014-02-07	VEG	GNDVI	0.620989052
6688934	optimal	1	2	1	2014-02-14	VEG	GNDVI	0.662944162
6688934	optimal	1	2	1	2014-02-19	VEG	GNDVI	0.806379822
6688934	optimal	1	2	1	2014-02-27	VEG	GNDVI	0.775195893
6688934	optimal	1	2	1	2014-03-11	GF	GNDVI	0.800511509
6688934	optimal	1	2	1	2014-03-17	GF	GNDVI	0.774304636
6688934	optimal	1	2	1	2014-03-28	GF	GNDVI	0.773746536
6688934	optimal	1	2	1	-	-	GY	6.56026835
6688934	optimal	1	2	1	-	-	LODGING	0
6688934	optimal	1	2	1	2014-01-30	VEG	RNDVI	0.524316649
6688934	optimal	1	2	1	2014-02-07	VEG	RNDVI	0.607458292
6688934	optimal	1	2	1	2014-02-14	VEG	RNDVI	0.84330053
6688934	optimal	1	2	1	2014-02-19	VEG	RNDVI	0.824493196
6688934	optimal	1	2	1	2014-02-27	VEG	RNDVI	0.855887522
6688934	optimal	1	2	1	2014-03-11	GF	RNDVI	0.84264099
6688934	optimal	1	2	1	2014-03-17	GF	RNDVI	0.847284177
6688934	optimal	1	2	1	2014-03-28	GF	RNDVI	0.850400221
6688934	optimal	1	3	4	2014-02-07	VEG	CT	23.425
6688934	optimal	1	3	4	2014-02-14	VEG	CT	31.644
6688934	optimal	1	3	4	2014-02-19	VEG	CT	24.423
6688934	optimal	1	3	4	2014-02-27	VEG	CT	29.692
6688934	optimal	1	3	4	2014-03-11	GF	CT	28.543
6688934	optimal	1	3	4	2014-03-17	GF	CT	32.439
6688934	optimal	1	3	4	2014-03-28	GF	CT	37.626
6688934	optimal	1	3	4	2014-01-30	VEG	GNDVI	0.469514082
6688934	optimal	1	3	4	2014-02-07	VEG	GNDVI	0.6276718
6688934	optimal	1	3	4	2014-02-14	VEG	GNDVI	0.677805946
6688934	optimal	1	3	4	2014-02-19	VEG	GNDVI	0.827618748
6688934	optimal	1	3	4	2014-02-27	VEG	GNDVI	0.81025514
6688934	optimal	1	3	4	2014-03-11	GF	GNDVI	0.818365798
6688934	optimal	1	3	4	2014-03-17	GF	GNDVI	0.79073932
6688934	optimal	1	3	4	2014-03-28	GF	GNDVI	0.798050139
6688934	optimal	1	3	4	-	-	GY	6.70982136
6688934	optimal	1	3	4	-	-	LODGING	5
6688934	optimal	1	3	4	2014-01-30	VEG	RNDVI	0.628794848
6688934	optimal	1	3	4	2014-02-07	VEG	RNDVI	0.735399285
6688934	optimal	1	3	4	2014-02-14	VEG	RNDVI	0.876614987
6688934	optimal	1	3	4	2014-02-19	VEG	RNDVI	0.868575812
6688934	optimal	1	3	4	2014-02-27	VEG	RNDVI	0.882168107
6688934	optimal	1	3	4	2014-03-11	GF	RNDVI	0.867662753
6688934	optimal	1	3	4	2014-03-17	GF	RNDVI	0.881467088
6688934	optimal	1	3	4	2014-03-28	GF	RNDVI	0.870914584
6688934	severe drought	1	1	3	2014-01-17	VEG	CT	22.256
6688934	severe drought	1	1	3	2014-01-30	VEG	CT	28.169
6688934	severe drought	1	1	3	2014-02-14	GF	CT	35.506
6688934	severe drought	1	1	3	2014-02-19	GF	CT	33.744
6688934	severe drought	1	1	3	2014-02-27	GF	CT	39.203
6688934	severe drought	1	1	3	2014-03-11	GF	CT	32.167
6688934	severe drought	1	1	3	2014-03-17	GF	CT	38.643
6688934	severe drought	1	1	3	-	-	DTHD	78
6688934	severe drought	1	1	3	2014-01-30	VEG	GNDVI	0.427022519
6688934	severe drought	1	1	3	2014-02-14	GF	GNDVI	0.524575514
6688934	severe drought	1	1	3	2014-02-19	GF	GNDVI	0.657725727
6688934	severe drought	1	1	3	2014-02-27	GF	GNDVI	0.711454386
6688934	severe drought	1	1	3	2014-03-11	GF	GNDVI	0.750996627
6688934	severe drought	1	1	3	2014-03-17	GF	GNDVI	0.782485876
6688934	severe drought	1	1	3	-	-	GY	2.721154
6688934	severe drought	1	1	3	2014-01-17	VEG	RNDVI	0.134991708
6688934	severe drought	1	1	3	2014-02-14	GF	RNDVI	0.572759857
6688934	severe drought	1	1	3	2014-02-19	GF	RNDVI	0.701042874
6688934	severe drought	1	1	3	2014-02-27	GF	RNDVI	0.785490932
6688934	severe drought	1	1	3	2014-03-11	GF	RNDVI	0.835369401
6688934	severe drought	1	1	3	2014-03-17	GF	RNDVI	0.872113677
6688934	severe drought	1	2	1	2014-01-17	VEG	CT	22.738
6688934	severe drought	1	2	1	2014-01-30	VEG	CT	28.609
6688934	severe drought	1	2	1	2014-02-14	GF	CT	37.938
6688934	severe drought	1	2	1	2014-02-19	GF	CT	35.267
6688934	severe drought	1	2	1	2014-02-27	GF	CT	39.773
6688934	severe drought	1	2	1	2014-03-11	GF	CT	34.199
6688934	severe drought	1	2	1	2014-03-17	GF	CT	39.698
6688934	severe drought	1	2	1	2014-01-30	VEG	GNDVI	0.443690638
6688934	severe drought	1	2	1	2014-02-14	GF	GNDVI	0.560263653
6688934	severe drought	1	2	1	2014-02-19	GF	GNDVI	0.667202572
6688934	severe drought	1	2	1	2014-02-27	GF	GNDVI	0.707332901
6688934	severe drought	1	2	1	2014-03-11	GF	GNDVI	0.769693135
6688934	severe drought	1	2	1	2014-03-17	GF	GNDVI	0.811720022
6688934	severe drought	1	2	1	-	-	GY	2.661538
6688934	severe drought	1	2	1	2014-01-17	VEG	RNDVI	0.146963708
6688934	severe drought	1	2	1	2014-02-14	GF	RNDVI	0.530062707
6688934	severe drought	1	2	1	2014-02-19	GF	RNDVI	0.642834842
6688934	severe drought	1	2	1	2014-02-27	GF	RNDVI	0.787791627
6688934	severe drought	1	2	1	2014-03-11	GF	RNDVI	0.863801284
6688934	severe drought	1	2	1	2014-03-17	GF	RNDVI	0.873367825
6688934	severe drought	1	3	4	2014-01-17	VEG	CT	21.934
6688934	severe drought	1	3	4	2014-01-30	VEG	CT	28.752
6688934	severe drought	1	3	4	2014-02-14	GF	CT	37.236
6688934	severe drought	1	3	4	2014-02-19	GF	CT	33.813
6688934	severe drought	1	3	4	2014-02-27	GF	CT	39.781
6688934	severe drought	1	3	4	2014-03-11	GF	CT	34.101
6688934	severe drought	1	3	4	2014-03-17	GF	CT	40.623
6688934	severe drought	1	3	4	2014-01-30	VEG	GNDVI	0.42056933
6688934	severe drought	1	3	4	2014-02-14	GF	GNDVI	0.505112474
6688934	severe drought	1	3	4	2014-02-19	GF	GNDVI	0.649741824
6688934	severe drought	1	3	4	2014-02-27	GF	GNDVI	0.696710526
6688934	severe drought	1	3	4	2014-03-11	GF	GNDVI	0.754830113
6688934	severe drought	1	3	4	2014-03-17	GF	GNDVI	0.787769784
6688934	severe drought	1	3	4	-	-	GY	2.334615
6688934	severe drought	1	3	4	2014-01-17	VEG	RNDVI	0.123049002
6688934	severe drought	1	3	4	2014-02-14	GF	RNDVI	0.519619501
6688934	severe drought	1	3	4	2014-02-19	GF	RNDVI	0.657987785
6688934	severe drought	1	3	4	2014-02-27	GF	RNDVI	0.772543742
6688934	severe drought	1	3	4	2014-03-11	GF	RNDVI	0.839037928
6688934	severe drought	1	3	4	2014-03-17	GF	RNDVI	0.872186719
6688934	drought	1	1	3	2014-01-17	VEG	CT	24.605
6688934	drought	1	1	3	2014-01-30	VEG	CT	24.584
6688934	drought	1	1	3	2014-02-07	VEG	CT	28.742
6688934	drought	1	1	3	2014-02-27	GF	CT	39.951
6688934	drought	1	1	3	2014-03-11	GF	CT	32.951
6688934	drought	1	1	3	2014-03-17	GF	CT	39.404
6688934	drought	1	1	3	-	-	DTHD	82
6688934	drought	1	1	3	2014-01-17	VEG	GNDVI	0.764306718
6688934	drought	1	1	3	2014-01-30	VEG	GNDVI	0.426514189
6688934	drought	1	1	3	2014-02-07	VEG	GNDVI	0.46434635
6688934	drought	1	1	3	2014-02-27	GF	GNDVI	0.689291984
6688934	drought	1	1	3	2014-03-11	GF	GNDVI	0.740094209
6688934	drought	1	1	3	2014-03-17	GF	GNDVI	0.760713401
6688934	drought	1	1	3	-	-	GY	3.24776834
6688934	drought	1	1	3	2014-01-17	VEG	RNDVI	0.11930874
6688934	drought	1	1	3	2014-01-30	VEG	RNDVI	0.204608939
6688934	drought	1	1	3	2014-02-07	VEG	RNDVI	0.339979374
6688934	drought	1	1	3	2014-02-27	GF	RNDVI	0.753700084
6688934	drought	1	1	3	2014-03-11	GF	RNDVI	0.799038218
6688934	drought	1	1	3	2014-03-17	GF	RNDVI	0.849802372
6688934	drought	1	2	1	2014-01-17	VEG	CT	22.845
6688934	drought	1	2	1	2014-01-30	VEG	CT	24.001
6688934	drought	1	2	1	2014-02-07	VEG	CT	27.042
6688934	drought	1	2	1	2014-02-27	GF	CT	37.342
6688934	drought	1	2	1	2014-03-11	GF	CT	31.413
6688934	drought	1	2	1	2014-03-17	GF	CT	36.386
6688934	drought	1	2	1	2014-01-17	VEG	GNDVI	0.76508081
6688934	drought	1	2	1	2014-01-30	VEG	GNDVI	0.422911283
6688934	drought	1	2	1	2014-02-07	VEG	GNDVI	0.46891725
6688934	drought	1	2	1	2014-02-27	GF	GNDVI	0.726049089
6688934	drought	1	2	1	2014-03-11	GF	GNDVI	0.76899696
6688934	drought	1	2	1	2014-03-17	GF	GNDVI	0.779058598
6688934	drought	1	2	1	-	-	GY	3.79017935
6688934	drought	1	2	1	2014-01-17	VEG	RNDVI	0.144837145
6688934	drought	1	2	1	2014-01-30	VEG	RNDVI	0.256780557
6688934	drought	1	2	1	2014-02-07	VEG	RNDVI	0.404946996
6688934	drought	1	2	1	2014-02-27	GF	RNDVI	0.808985589
6688934	drought	1	2	1	2014-03-11	GF	RNDVI	0.830944142
6688934	drought	1	2	1	2014-03-17	GF	RNDVI	0.860731161
6688934	drought	1	3	4	2014-01-17	VEG	CT	23.482
6688934	drought	1	3	4	2014-01-30	VEG	CT	24.386
6688934	drought	1	3	4	2014-02-07	VEG	CT	26.794
6688934	drought	1	3	4	2014-02-27	GF	CT	37.647
6688934	drought	1	3	4	2014-03-11	GF	CT	32.234
6688934	drought	1	3	4	2014-03-17	GF	CT	39.32
6688934	drought	1	3	4	2014-01-17	VEG	GNDVI	0.770429854
6688934	drought	1	3	4	2014-01-30	VEG	GNDVI	0.42605042
6688934	drought	1	3	4	2014-02-07	VEG	GNDVI	0.4583157
6688934	drought	1	3	4	2014-02-27	GF	GNDVI	0.715431934
6688934	drought	1	3	4	2014-03-11	GF	GNDVI	0.761257661
6688934	drought	1	3	4	2014-03-17	GF	GNDVI	0.77766774
6688934	drought	1	3	4	-	-	GY	3.57589336
6688934	drought	1	3	4	2014-01-17	VEG	RNDVI	0.138544113
6688934	drought	1	3	4	2014-01-30	VEG	RNDVI	0.222419298
6688934	drought	1	3	4	2014-02-07	VEG	RNDVI	0.394210889
6688934	drought	1	3	4	2014-02-27	GF	RNDVI	0.789388197
6688934	drought	1	3	4	2014-03-11	GF	RNDVI	0.83444047
6688934	drought	1	3	4	2014-03-17	GF	RNDVI	0.874026569
6688934	late heat	1	1	3	2014-04-25	VEG	CT	50.163
6688934	late heat	1	1	3	2014-05-21	GF	CT	53.246
6688934	late heat	1	1	3	2014-05-27	GF	CT	42.776
6688934	late heat	1	1	3	-	-	DTHD	62
6688934	late heat	1	1	3	2014-04-25	VEG	GNDVI	0.462503648
6688934	late heat	1	1	3	2014-05-21	GF	GNDVI	0.58079561
6688934	late heat	1	1	3	2014-05-27	GF	GNDVI	0.544617156
6688934	late heat	1	1	3	-	-	GY	2.53794634
6688934	late heat	1	1	3	2014-04-25	VEG	RNDVI	0.509278351
6688934	late heat	1	1	3	2014-05-21	GF	RNDVI	0.41807611
6688934	late heat	1	1	3	2014-05-27	GF	RNDVI	0.201630304
6688934	late heat	1	2	1	2014-04-25	VEG	CT	50.041
6688934	late heat	1	2	1	2014-05-21	GF	CT	53.011
6688934	late heat	1	2	1	2014-05-27	GF	CT	41.508
6688934	late heat	1	2	1	2014-04-25	VEG	GNDVI	0.455423055
6688934	late heat	1	2	1	2014-05-21	GF	GNDVI	0.577457265
6688934	late heat	1	2	1	2014-05-27	GF	GNDVI	0.524764151
6688934	late heat	1	2	1	-	-	GY	2.38616135
6688934	late heat	1	2	1	2014-04-25	VEG	RNDVI	0.525615624
6688934	late heat	1	2	1	2014-05-21	GF	RNDVI	0.387339056
6688934	late heat	1	2	1	2014-05-27	GF	RNDVI	0.187398656
6688934	late heat	1	3	4	2014-04-25	VEG	CT	50.456
6688934	late heat	1	3	4	2014-05-21	GF	CT	52.472
6688934	late heat	1	3	4	2014-05-27	GF	CT	41.86
6688934	late heat	1	3	4	2014-04-25	VEG	GNDVI	0.461099429
6688934	late heat	1	3	4	2014-05-21	GF	GNDVI	0.576252723
6688934	late heat	1	3	4	2014-05-27	GF	GNDVI	0.523781733
6688934	late heat	1	3	4	-	-	GY	2.31026836
6688934	late heat	1	3	4	2014-04-25	VEG	RNDVI	0.500598086
6688934	late heat	1	3	4	2014-05-21	GF	RNDVI	0.380021142
6688934	late heat	1	3	4	2014-05-27	GF	RNDVI	0.200691187
6688934	early heat	1	1	3	2014-01-30	VEG	CT	22.49
6688934	early heat	1	1	3	2014-02-07	VEG	CT	22.301
6688934	early heat	1	1	3	2014-02-14	VEG	CT	30.571
6688934	early heat	1	1	3	2014-02-19	VEG	CT	28.288
6688934	early heat	1	1	3	2014-03-11	GF	CT	29.008
6688934	early heat	1	1	3	2014-03-17	GF	CT	35.976
6688934	early heat	1	1	3	2014-03-28	GF	CT	37.535
6688934	early heat	1	1	3	-	-	DTHD	87
6688934	early heat	1	1	3	2014-01-30	VEG	GNDVI	0.45186399
6688934	early heat	1	1	3	2014-02-07	VEG	GNDVI	0.485735458
6688934	early heat	1	1	3	2014-02-14	VEG	GNDVI	0.597045548
6688934	early heat	1	1	3	2014-02-19	VEG	GNDVI	0.684484039
6688934	early heat	1	1	3	2014-03-11	GF	GNDVI	0.751056041
6688934	early heat	1	1	3	2014-03-17	GF	GNDVI	0.789228379
6688934	early heat	1	1	3	2014-03-28	GF	GNDVI	0.771790808
6688934	early heat	1	1	3	-	-	GY	5.78794634
6688934	early heat	1	1	3	2014-01-30	VEG	RNDVI	0.29021879
6688934	early heat	1	1	3	2014-02-07	VEG	RNDVI	0.504445303
6688934	early heat	1	1	3	2014-02-14	VEG	RNDVI	0.639450867
6688934	early heat	1	1	3	2014-02-19	VEG	RNDVI	0.726315789
6688934	early heat	1	1	3	2014-03-11	GF	RNDVI	0.835325365
6688934	early heat	1	1	3	2014-03-17	GF	RNDVI	0.799356223
6688934	early heat	1	1	3	2014-03-28	GF	RNDVI	0.853161115
6688934	early heat	1	2	1	2014-01-30	VEG	CT	22.61
6688934	early heat	1	2	1	2014-02-07	VEG	CT	24.78
6688934	early heat	1	2	1	2014-02-14	VEG	CT	31.671
6688934	early heat	1	2	1	2014-02-19	VEG	CT	28.744
6688934	early heat	1	2	1	2014-03-11	GF	CT	30.12
6688934	early heat	1	2	1	2014-03-17	GF	CT	37.803
6688934	early heat	1	2	1	2014-03-28	GF	CT	37.316
6688934	early heat	1	2	1	2014-01-30	VEG	GNDVI	0.415607985
6688934	early heat	1	2	1	2014-02-07	VEG	GNDVI	0.447049313
6688934	early heat	1	2	1	2014-02-14	VEG	GNDVI	0.519688447
6688934	early heat	1	2	1	2014-02-19	VEG	GNDVI	0.637020316
6688934	early heat	1	2	1	2014-03-11	GF	GNDVI	0.711397059
6688934	early heat	1	2	1	2014-03-17	GF	GNDVI	0.752050473
6688934	early heat	1	2	1	2014-03-28	GF	GNDVI	0.736530324
6688934	early heat	1	2	1	-	-	GY	5.92857135
6688934	early heat	1	2	1	2014-01-30	VEG	RNDVI	0.222677596
6688934	early heat	1	2	1	2014-02-07	VEG	RNDVI	0.326283988
6688934	early heat	1	2	1	2014-02-14	VEG	RNDVI	0.539049236
6688934	early heat	1	2	1	2014-02-19	VEG	RNDVI	0.675996049
6688934	early heat	1	2	1	2014-03-11	GF	RNDVI	0.781270045
6688934	early heat	1	2	1	2014-03-17	GF	RNDVI	0.748366941
6688934	early heat	1	2	1	2014-03-28	GF	RNDVI	0.80065538
6688934	early heat	1	3	4	2014-01-30	VEG	CT	22.253
6688934	early heat	1	3	4	2014-02-07	VEG	CT	24.675
6688934	early heat	1	3	4	2014-02-14	VEG	CT	32.53
6688934	early heat	1	3	4	2014-02-19	VEG	CT	28.234
6688934	early heat	1	3	4	2014-03-11	GF	CT	29.525
6688934	early heat	1	3	4	2014-03-17	GF	CT	37.634
6688934	early heat	1	3	4	2014-03-28	GF	CT	36.732
6688934	early heat	1	3	4	2014-01-30	VEG	GNDVI	0.421929825
6688934	early heat	1	3	4	2014-02-07	VEG	GNDVI	0.442056792
6688934	early heat	1	3	4	2014-02-14	VEG	GNDVI	0.548280149
6688934	early heat	1	3	4	2014-02-19	VEG	GNDVI	0.674990396
6688934	early heat	1	3	4	2014-03-11	GF	GNDVI	0.724263589
6688934	early heat	1	3	4	2014-03-17	GF	GNDVI	0.774526678
6688934	early heat	1	3	4	2014-03-28	GF	GNDVI	0.7545105
6688934	early heat	1	3	4	-	-	GY	6.37723236
6688934	early heat	1	3	4	2014-01-30	VEG	RNDVI	0.21815235
6688934	early heat	1	3	4	2014-02-07	VEG	RNDVI	0.388847584
6688934	early heat	1	3	4	2014-02-14	VEG	RNDVI	0.618411284
6688934	early heat	1	3	4	2014-02-19	VEG	RNDVI	0.724715338
6688934	early heat	1	3	4	2014-03-11	GF	RNDVI	0.807186678
6688934	early heat	1	3	4	2014-03-17	GF	RNDVI	0.767053917
6688934	early heat	1	3	4	2014-03-28	GF	RNDVI	0.833587786
6688949	optimal	1	1	3	2014-02-07	VEG	CT	25.723
6688949	optimal	1	1	3	2014-02-14	VEG	CT	36.608
6688949	optimal	1	1	3	2014-02-19	VEG	CT	25.633
6688949	optimal	1	1	3	2014-02-27	VEG	CT	32.606
6688949	optimal	1	1	3	2014-03-11	GF	CT	30.135
6688949	optimal	1	1	3	2014-03-17	GF	CT	35.561
6688949	optimal	1	1	3	2014-03-28	GF	CT	40.211
6688949	optimal	1	1	3	-	-	DTHD	78
6688949	optimal	1	1	3	2014-01-30	VEG	GNDVI	0.45532579
6688949	optimal	1	1	3	2014-02-07	VEG	GNDVI	0.548438118
6688949	optimal	1	1	3	2014-02-14	VEG	GNDVI	0.608371763
6688949	optimal	1	1	3	2014-02-19	VEG	GNDVI	0.77056962
6688949	optimal	1	1	3	2014-02-27	VEG	GNDVI	0.765588915
6688949	optimal	1	1	3	2014-03-11	GF	GNDVI	0.770419426
6688949	optimal	1	1	3	2014-03-17	GF	GNDVI	0.751954705
6688949	optimal	1	1	3	2014-03-28	GF	GNDVI	0.766666667
6688949	optimal	1	1	3	-	-	GY	5.59598237
6688949	optimal	1	1	3	-	-	LODGING	0
6688949	optimal	1	1	3	2014-01-30	VEG	RNDVI	0.355486327
6688949	optimal	1	1	3	2014-02-07	VEG	RNDVI	0.527628032
6688949	optimal	1	1	3	2014-02-14	VEG	RNDVI	0.7904
6688949	optimal	1	1	3	2014-02-19	VEG	RNDVI	0.795127678
6688949	optimal	1	1	3	2014-02-27	VEG	RNDVI	0.784488239
6688949	optimal	1	1	3	2014-03-11	GF	RNDVI	0.767201523
6688949	optimal	1	1	3	2014-03-17	GF	RNDVI	0.821107172
6688949	optimal	1	1	3	2014-03-28	GF	RNDVI	0.770011947
6688949	optimal	1	2	3	2014-02-07	VEG	CT	24.11
6688949	optimal	1	2	3	2014-02-14	VEG	CT	32.9
6688949	optimal	1	2	3	2014-02-19	VEG	CT	24.76
6688949	optimal	1	2	3	2014-02-27	VEG	CT	30.125
6688949	optimal	1	2	3	2014-03-11	GF	CT	28.191
6688949	optimal	1	2	3	2014-03-17	GF	CT	31.483
6688949	optimal	1	2	3	2014-03-28	GF	CT	35.09
6688949	optimal	1	2	3	2014-01-30	VEG	GNDVI	0.473362742
6688949	optimal	1	2	3	2014-02-07	VEG	GNDVI	0.607452112
6688949	optimal	1	2	3	2014-02-14	VEG	GNDVI	0.653481013
6688949	optimal	1	2	3	2014-02-19	VEG	GNDVI	0.80671043
6688949	optimal	1	2	3	2014-02-27	VEG	GNDVI	0.797931583
6688949	optimal	1	2	3	2014-03-11	GF	GNDVI	0.804469274
6688949	optimal	1	2	3	2014-03-17	GF	GNDVI	0.780699448
6688949	optimal	1	2	3	2014-03-28	GF	GNDVI	0.782904322
6688949	optimal	1	2	3	-	-	GY	6.55803638
6688949	optimal	1	2	3	-	-	LODGING	2
6688949	optimal	1	2	3	2014-01-30	VEG	RNDVI	0.56595092
6688949	optimal	1	2	3	2014-02-07	VEG	RNDVI	0.692307692
6688949	optimal	1	2	3	2014-02-14	VEG	RNDVI	0.851270553
6688949	optimal	1	2	3	2014-02-19	VEG	RNDVI	0.846908199
6688949	optimal	1	2	3	2014-02-27	VEG	RNDVI	0.860063346
6688949	optimal	1	2	3	2014-03-11	GF	RNDVI	0.850273224
6688949	optimal	1	2	3	2014-03-17	GF	RNDVI	0.850768843
6688949	optimal	1	2	3	2014-03-28	GF	RNDVI	0.85427424
6688949	optimal	1	3	1	2014-02-07	VEG	CT	24.898
6688949	optimal	1	3	1	2014-02-14	VEG	CT	34.023
6688949	optimal	1	3	1	2014-02-19	VEG	CT	25.263
6688949	optimal	1	3	1	2014-02-27	VEG	CT	31.497
6688949	optimal	1	3	1	2014-03-11	GF	CT	28.784
6688949	optimal	1	3	1	2014-03-17	GF	CT	35.708
6688949	optimal	1	3	1	2014-03-28	GF	CT	38.764
6688949	optimal	1	3	1	2014-01-30	VEG	GNDVI	0.454906635
6688949	optimal	1	3	1	2014-02-07	VEG	GNDVI	0.589029881
6688949	optimal	1	3	1	2014-02-14	VEG	GNDVI	0.632243685
6688949	optimal	1	3	1	2014-02-19	VEG	GNDVI	0.804058782
6688949	optimal	1	3	1	2014-02-27	VEG	GNDVI	0.782929399
6688949	optimal	1	3	1	2014-03-11	GF	GNDVI	0.80671359
6688949	optimal	1	3	1	2014-03-17	GF	GNDVI	0.748707028
6688949	optimal	1	3	1	2014-03-28	GF	GNDVI	0.768447837
6688949	optimal	1	3	1	-	-	GY	5.96651839
6688949	optimal	1	3	1	-	-	LODGING	0
6688949	optimal	1	3	1	2014-01-30	VEG	RNDVI	0.464353074
6688949	optimal	1	3	1	2014-02-07	VEG	RNDVI	0.578871721
6688949	optimal	1	3	1	2014-02-14	VEG	RNDVI	0.854009349
6688949	optimal	1	3	1	2014-02-19	VEG	RNDVI	0.834643535
6688949	optimal	1	3	1	2014-02-27	VEG	RNDVI	0.863725216
6688949	optimal	1	3	1	2014-03-11	GF	RNDVI	0.812677389
6688949	optimal	1	3	1	2014-03-17	GF	RNDVI	0.847421584
6688949	optimal	1	3	1	2014-03-28	GF	RNDVI	0.812734082
6688949	severe drought	1	1	3	2014-01-17	VEG	CT	22.314
6688949	severe drought	1	1	3	2014-01-30	VEG	CT	28.494
6688949	severe drought	1	1	3	2014-02-14	GF	CT	36.554
6688949	severe drought	1	1	3	2014-02-19	GF	CT	34.603
6688949	severe drought	1	1	3	2014-02-27	GF	CT	40.168
6688949	severe drought	1	1	3	2014-03-11	GF	CT	32.769
6688949	severe drought	1	1	3	2014-03-17	GF	CT	38.24
6688949	severe drought	1	1	3	-	-	DTHD	76
6688949	severe drought	1	1	3	2014-01-30	VEG	GNDVI	0.412359114
6688949	severe drought	1	1	3	2014-02-14	GF	GNDVI	0.503943909
6688949	severe drought	1	1	3	2014-02-19	GF	GNDVI	0.641458733
6688949	severe drought	1	1	3	2014-02-27	GF	GNDVI	0.693317422
6688949	severe drought	1	1	3	2014-03-11	GF	GNDVI	0.726027397
6688949	severe drought	1	1	3	2014-03-17	GF	GNDVI	0.773028296
6688949	severe drought	1	1	3	-	-	GY	3.094231
6688949	severe drought	1	1	3	2014-01-17	VEG	RNDVI	0.122991347
6688949	severe drought	1	1	3	2014-02-14	GF	RNDVI	0.525508384
6688949	severe drought	1	1	3	2014-02-19	GF	RNDVI	0.669411765
6688949	severe drought	1	1	3	2014-02-27	GF	RNDVI	0.757210777
6688949	severe drought	1	1	3	2014-03-11	GF	RNDVI	0.813423645
6688949	severe drought	1	1	3	2014-03-17	GF	RNDVI	0.859116771
6688949	severe drought	1	2	3	2014-01-17	VEG	CT	21.673
6688949	severe drought	1	2	3	2014-01-30	VEG	CT	28.637
6688949	severe drought	1	2	3	2014-02-14	GF	CT	36.821
6688949	severe drought	1	2	3	2014-02-19	GF	CT	33.726
6688949	severe drought	1	2	3	2014-02-27	GF	CT	38.441
6688949	severe drought	1	2	3	2014-03-11	GF	CT	33.432
6688949	severe drought	1	2	3	2014-03-17	GF	CT	38.971
6688949	severe drought	1	2	3	2014-01-30	VEG	GNDVI	0.40101128
6688949	severe drought	1	2	3	2014-02-14	GF	GNDVI	0.500428449
6688949	severe drought	1	2	3	2014-02-19	GF	GNDVI	0.65109269
6688949	severe drought	1	2	3	2014-02-27	GF	GNDVI	0.704439252
6688949	severe drought	1	2	3	2014-03-11	GF	GNDVI	0.744078745
6688949	severe drought	1	2	3	2014-03-17	GF	GNDVI	0.789985694
6688949	severe drought	1	2	3	-	-	GY	2.836538
6688949	severe drought	1	2	3	2014-01-17	VEG	RNDVI	0.119676717
6688949	severe drought	1	2	3	2014-02-14	GF	RNDVI	0.570609319
6688949	severe drought	1	2	3	2014-02-19	GF	RNDVI	0.669336384
6688949	severe drought	1	2	3	2014-02-27	GF	RNDVI	0.776315789
6688949	severe drought	1	2	3	2014-03-11	GF	RNDVI	0.844339623
6688949	severe drought	1	2	3	2014-03-17	GF	RNDVI	0.864689045
6688949	severe drought	1	3	1	2014-01-17	VEG	CT	22.038
6688949	severe drought	1	3	1	2014-01-30	VEG	CT	28.679
6688949	severe drought	1	3	1	2014-02-14	GF	CT	38.411
6688949	severe drought	1	3	1	2014-02-19	GF	CT	34.465
6688949	severe drought	1	3	1	2014-02-27	GF	CT	40.551
6688949	severe drought	1	3	1	2014-03-11	GF	CT	33.707
6688949	severe drought	1	3	1	2014-03-17	GF	CT	41.38
6688949	severe drought	1	3	1	2014-01-30	VEG	GNDVI	0.394432548
6688949	severe drought	1	3	1	2014-02-14	GF	GNDVI	0.490556901
6688949	severe drought	1	3	1	2014-02-19	GF	GNDVI	0.613350672
6688949	severe drought	1	3	1	2014-02-27	GF	GNDVI	0.677208999
6688949	severe drought	1	3	1	2014-03-11	GF	GNDVI	0.720815752
6688949	severe drought	1	3	1	2014-03-17	GF	GNDVI	0.751889169
6688949	severe drought	1	3	1	-	-	GY	2.905769
6688949	severe drought	1	3	1	2014-01-17	VEG	RNDVI	0.117748026
6688949	severe drought	1	3	1	2014-02-14	GF	RNDVI	0.442076714
6688949	severe drought	1	3	1	2014-02-19	GF	RNDVI	0.622201198
6688949	severe drought	1	3	1	2014-02-27	GF	RNDVI	0.73361672
6688949	severe drought	1	3	1	2014-03-11	GF	RNDVI	0.800647249
6688949	severe drought	1	3	1	2014-03-17	GF	RNDVI	0.837990404
6688949	drought	1	1	3	2014-01-17	VEG	CT	25.619
6688949	drought	1	1	3	2014-01-30	VEG	CT	25.72
6688949	drought	1	1	3	2014-02-07	VEG	CT	28.393
6688949	drought	1	1	3	2014-02-27	GF	CT	39.211
6688949	drought	1	1	3	2014-03-11	GF	CT	31.723
6688949	drought	1	1	3	2014-03-17	GF	CT	37.814
6688949	drought	1	1	3	-	-	DTHD	79
6688949	drought	1	1	3	2014-01-17	VEG	GNDVI	0.743501717
6688949	drought	1	1	3	2014-01-30	VEG	GNDVI	0.443603029
6688949	drought	1	1	3	2014-02-07	VEG	GNDVI	0.493208829
6688949	drought	1	1	3	2014-02-27	GF	GNDVI	0.725445146
6688949	drought	1	1	3	2014-03-11	GF	GNDVI	0.747374397
6688949	drought	1	1	3	2014-03-17	GF	GNDVI	0.757638529
6688949	drought	1	1	3	-	-	GY	3.88392937
6688949	drought	1	1	3	2014-01-17	VEG	RNDVI	0.146565369
6688949	drought	1	1	3	2014-01-30	VEG	RNDVI	0.240479549
6688949	drought	1	1	3	2014-02-07	VEG	RNDVI	0.415064608
6688949	drought	1	1	3	2014-02-27	GF	RNDVI	0.757852656
6688949	drought	1	1	3	2014-03-11	GF	RNDVI	0.788198103
6688949	drought	1	1	3	2014-03-17	GF	RNDVI	0.831757576
6688949	drought	1	2	3	2014-01-17	VEG	CT	24.177
6688949	drought	1	2	3	2014-01-30	VEG	CT	25.176
6688949	drought	1	2	3	2014-02-07	VEG	CT	27.599
6688949	drought	1	2	3	2014-02-27	GF	CT	39.078
6688949	drought	1	2	3	2014-03-11	GF	CT	32.101
6688949	drought	1	2	3	2014-03-17	GF	CT	38.821
6688949	drought	1	2	3	2014-01-17	VEG	GNDVI	0.750059966
6688949	drought	1	2	3	2014-01-30	VEG	GNDVI	0.438373571
6688949	drought	1	2	3	2014-02-07	VEG	GNDVI	0.493472585
6688949	drought	1	2	3	2014-02-27	GF	GNDVI	0.739983189
6688949	drought	1	2	3	2014-03-11	GF	GNDVI	0.758590308
6688949	drought	1	2	3	2014-03-17	GF	GNDVI	0.77606383
6688949	drought	1	2	3	-	-	GY	3.59821438
6688949	drought	1	2	3	2014-01-17	VEG	RNDVI	0.146135673
6688949	drought	1	2	3	2014-01-30	VEG	RNDVI	0.257603518
6688949	drought	1	2	3	2014-02-07	VEG	RNDVI	0.402787456
6688949	drought	1	2	3	2014-02-27	GF	RNDVI	0.784266985
6688949	drought	1	2	3	2014-03-11	GF	RNDVI	0.824091778
6688949	drought	1	2	3	2014-03-17	GF	RNDVI	0.846851654
6688949	drought	1	3	1	2014-01-17	VEG	CT	22.586
6688949	drought	1	3	1	2014-01-30	VEG	CT	24.152
6688949	drought	1	3	1	2014-02-07	VEG	CT	26.258
6688949	drought	1	3	1	2014-02-27	GF	CT	36.314
6688949	drought	1	3	1	2014-03-11	GF	CT	30.553
6688949	drought	1	3	1	2014-03-17	GF	CT	34.369
6688949	drought	1	3	1	2014-01-17	VEG	GNDVI	0.771469466
6688949	drought	1	3	1	2014-01-30	VEG	GNDVI	0.441187964
6688949	drought	1	3	1	2014-02-07	VEG	GNDVI	0.49349711
6688949	drought	1	3	1	2014-02-27	GF	GNDVI	0.754949171
6688949	drought	1	3	1	2014-03-11	GF	GNDVI	0.782686567
6688949	drought	1	3	1	2014-03-17	GF	GNDVI	0.781988189
6688949	drought	1	3	1	-	-	GY	4.31919639
6688949	drought	1	3	1	2014-01-17	VEG	RNDVI	0.151420543
6688949	drought	1	3	1	2014-01-30	VEG	RNDVI	0.272
6688949	drought	1	3	1	2014-02-07	VEG	RNDVI	0.525454004
6688949	drought	1	3	1	2014-02-27	GF	RNDVI	0.830778663
6688949	drought	1	3	1	2014-03-11	GF	RNDVI	0.84744898
6688949	drought	1	3	1	2014-03-17	GF	RNDVI	0.88699262
6688949	late heat	1	1	3	2014-04-25	VEG	CT	51.519
6688949	late heat	1	1	3	2014-05-21	GF	CT	53.803
6688949	late heat	1	1	3	2014-05-27	GF	CT	42.102
6688949	late heat	1	1	3	-	-	DTHD	63
6688949	late heat	1	1	3	2014-04-25	VEG	GNDVI	0.468945869
6688949	late heat	1	1	3	2014-05-21	GF	GNDVI	0.565536723
6688949	late heat	1	1	3	2014-05-27	GF	GNDVI	0.523611524
6688949	late heat	1	1	3	-	-	GY	1.96205437
6688949	late heat	1	1	3	2014-04-25	VEG	RNDVI	0.484237433
6688949	late heat	1	1	3	2014-05-21	GF	RNDVI	0.372758898
6688949	late heat	1	1	3	2014-05-27	GF	RNDVI	0.21977762
6688949	late heat	1	2	3	2014-04-25	VEG	CT	52.209
6688949	late heat	1	2	3	2014-05-21	GF	CT	53.631
6688949	late heat	1	2	3	2014-05-27	GF	CT	43.295
6688949	late heat	1	2	3	2014-04-25	VEG	GNDVI	0.471103327
6688949	late heat	1	2	3	2014-05-21	GF	GNDVI	0.550640279
6688949	late heat	1	2	3	2014-05-27	GF	GNDVI	0.522215811
6688949	late heat	1	2	3	-	-	GY	1.80580438
6688949	late heat	1	2	3	2014-04-25	VEG	RNDVI	0.471107316
6688949	late heat	1	2	3	2014-05-21	GF	RNDVI	0.377186113
6688949	late heat	1	2	3	2014-05-27	GF	RNDVI	0.211829767
6688949	late heat	1	3	1	2014-04-25	VEG	CT	52.892
6688949	late heat	1	3	1	2014-05-27	GF	CT	43.126
6688949	late heat	1	3	1	2014-04-25	VEG	GNDVI	0.442823804
6688949	late heat	1	3	1	2014-05-21	GF	GNDVI	0.512479201
6688949	late heat	1	3	1	2014-05-27	GF	GNDVI	0.482894338
6688949	late heat	1	3	1	-	-	GY	1.32366139
6688949	late heat	1	3	1	2014-04-25	VEG	RNDVI	0.432899121
6688949	late heat	1	3	1	2014-05-21	GF	RNDVI	0.305785124
6688949	late heat	1	3	1	2014-05-27	GF	RNDVI	0.169267139
6688949	early heat	1	1	3	2014-01-30	VEG	CT	22.591
6688949	early heat	1	1	3	2014-02-07	VEG	CT	22.788
6688949	early heat	1	1	3	2014-02-14	VEG	CT	30.475
6688949	early heat	1	1	3	2014-02-19	VEG	CT	28.34
6688949	early heat	1	1	3	2014-03-11	GF	CT	28.479
6688949	early heat	1	1	3	2014-03-17	GF	CT	34.689
6688949	early heat	1	1	3	2014-03-28	GF	CT	38.404
6688949	early heat	1	1	3	-	-	DTHD	88
6688949	early heat	1	1	3	2014-01-30	VEG	GNDVI	0.44270404
6688949	early heat	1	1	3	2014-02-07	VEG	GNDVI	0.520029133
6688949	early heat	1	1	3	2014-02-14	VEG	GNDVI	0.630979499
6688949	early heat	1	1	3	2014-02-19	VEG	GNDVI	0.731333106
6688949	early heat	1	1	3	2014-03-11	GF	GNDVI	0.765895185
6688949	early heat	1	1	3	2014-03-17	GF	GNDVI	0.774910788
6688949	early heat	1	1	3	2014-03-28	GF	GNDVI	0.789720723
6688949	early heat	1	1	3	-	-	GY	6.88392937
6688949	early heat	1	1	3	2014-01-30	VEG	RNDVI	0.349062702
6688949	early heat	1	1	3	2014-02-07	VEG	RNDVI	0.578831312
6688949	early heat	1	1	3	2014-02-14	VEG	RNDVI	0.727798571
6688949	early heat	1	1	3	2014-02-19	VEG	RNDVI	0.808308605
6688949	early heat	1	1	3	2014-03-11	GF	RNDVI	0.813236119
6688949	early heat	1	1	3	2014-03-17	GF	RNDVI	0.836262942
6688949	early heat	1	1	3	2014-03-28	GF	RNDVI	0.838112858
6688949	early heat	1	2	3	2014-01-30	VEG	CT	22.286
6688949	early heat	1	2	3	2014-02-07	VEG	CT	23.835
6688949	early heat	1	2	3	2014-02-14	VEG	CT	30.85
6688949	early heat	1	2	3	2014-02-19	VEG	CT	27.229
6688949	early heat	1	2	3	2014-03-11	GF	CT	28.423
6688949	early heat	1	2	3	2014-03-17	GF	CT	36.536
6688949	early heat	1	2	3	2014-03-28	GF	CT	36.735
6688949	early heat	1	2	3	2014-01-30	VEG	GNDVI	0.43885516
6688949	early heat	1	2	3	2014-02-07	VEG	GNDVI	0.491096161
6688949	early heat	1	2	3	2014-02-14	VEG	GNDVI	0.586067234
6688949	early heat	1	2	3	2014-02-19	VEG	GNDVI	0.706552707
6688949	early heat	1	2	3	2014-03-11	GF	GNDVI	0.758194519
6688949	early heat	1	2	3	2014-03-17	GF	GNDVI	0.77501382
6688949	early heat	1	2	3	2014-03-28	GF	GNDVI	0.770727806
6688949	early heat	1	2	3	-	-	GY	6.93303638
6688949	early heat	1	2	3	2014-01-30	VEG	RNDVI	0.293067948
6688949	early heat	1	2	3	2014-02-07	VEG	RNDVI	0.483895415
6688949	early heat	1	2	3	2014-02-14	VEG	RNDVI	0.699893579
6688949	early heat	1	2	3	2014-02-19	VEG	RNDVI	0.771462057
6688949	early heat	1	2	3	2014-03-11	GF	RNDVI	0.814124294
6688949	early heat	1	2	3	2014-03-17	GF	RNDVI	0.802931596
6688949	early heat	1	2	3	2014-03-28	GF	RNDVI	0.83161512
6688949	early heat	1	3	1	2014-01-30	VEG	CT	22.915
6688949	early heat	1	3	1	2014-02-07	VEG	CT	24.476
6688949	early heat	1	3	1	2014-02-14	VEG	CT	31.121
6688949	early heat	1	3	1	2014-02-19	VEG	CT	28.094
6688949	early heat	1	3	1	2014-03-11	GF	CT	29.111
6688949	early heat	1	3	1	2014-03-17	GF	CT	35.487
6688949	early heat	1	3	1	2014-03-28	GF	CT	35.892
6688949	early heat	1	3	1	2014-01-30	VEG	GNDVI	0.403104213
6688949	early heat	1	3	1	2014-02-07	VEG	GNDVI	0.461211887
6688949	early heat	1	3	1	2014-02-14	VEG	GNDVI	0.506334644
6688949	early heat	1	3	1	2014-02-19	VEG	GNDVI	0.672712284
6688949	early heat	1	3	1	2014-03-11	GF	GNDVI	0.734816597
6688949	early heat	1	3	1	2014-03-17	GF	GNDVI	0.75936302
6688949	early heat	1	3	1	2014-03-28	GF	GNDVI	0.744067287
6688949	early heat	1	3	1	-	-	GY	6.36830439
6688949	early heat	1	3	1	2014-01-30	VEG	RNDVI	0.245804541
6688949	early heat	1	3	1	2014-02-07	VEG	RNDVI	0.344773791
6688949	early heat	1	3	1	2014-02-14	VEG	RNDVI	0.632997988
6688949	early heat	1	3	1	2014-02-19	VEG	RNDVI	0.717874396
6688949	early heat	1	3	1	2014-03-11	GF	RNDVI	0.798613205
6688949	early heat	1	3	1	2014-03-17	GF	RNDVI	0.756732224
6688949	early heat	1	3	1	2014-03-28	GF	RNDVI	0.781070457
6689268	optimal	1	1	2	2014-02-07	VEG	CT	25.346
6689268	optimal	1	1	2	2014-02-14	VEG	CT	35.783
6689268	optimal	1	1	2	2014-02-19	VEG	CT	25.11
6689268	optimal	1	1	2	2014-02-27	VEG	CT	31.553
6689268	optimal	1	1	2	2014-03-11	GF	CT	28.72
6689268	optimal	1	1	2	2014-03-17	GF	CT	33.649
6689268	optimal	1	1	2	2014-03-28	GF	CT	35.869
6689268	optimal	1	1	2	-	-	DTHD	87
6689268	optimal	1	1	2	2014-01-30	VEG	GNDVI	0.466569767
6689268	optimal	1	1	2	2014-02-07	VEG	GNDVI	0.607396871
6689268	optimal	1	1	2	2014-02-14	VEG	GNDVI	0.695080965
6689268	optimal	1	1	2	2014-02-19	VEG	GNDVI	0.80979021
6689268	optimal	1	1	2	2014-02-27	VEG	GNDVI	0.785386897
6689268	optimal	1	1	2	2014-03-11	GF	GNDVI	0.793533749
6689268	optimal	1	1	2	2014-03-17	GF	GNDVI	0.776647027
6689268	optimal	1	1	2	2014-03-28	GF	GNDVI	0.78576779
6689268	optimal	1	1	2	-	-	GY	6.25892925
6689268	optimal	1	1	2	-	-	LODGING	0
6689268	optimal	1	1	2	2014-01-30	VEG	RNDVI	0.516778523
6689268	optimal	1	1	2	2014-02-07	VEG	RNDVI	0.657603824
6689268	optimal	1	1	2	2014-02-14	VEG	RNDVI	0.853868195
6689268	optimal	1	1	2	2014-02-19	VEG	RNDVI	0.82173315
6689268	optimal	1	1	2	2014-02-27	VEG	RNDVI	0.840512224
6689268	optimal	1	1	2	2014-03-11	GF	RNDVI	0.819029339
6689268	optimal	1	1	2	2014-03-17	GF	RNDVI	0.8542909
6689268	optimal	1	1	2	2014-03-28	GF	RNDVI	0.786030062
6689268	optimal	1	2	5	2014-02-07	VEG	CT	24.918
6689268	optimal	1	2	5	2014-02-14	VEG	CT	33.968
6689268	optimal	1	2	5	2014-02-19	VEG	CT	25.352
6689268	optimal	1	2	5	2014-02-27	VEG	CT	30.863
6689268	optimal	1	2	5	2014-03-11	GF	CT	27.941
6689268	optimal	1	2	5	2014-03-17	GF	CT	33.133
6689268	optimal	1	2	5	2014-03-28	GF	CT	36.271
6689268	optimal	1	2	5	2014-01-30	VEG	GNDVI	0.494382022
6689268	optimal	1	2	5	2014-02-07	VEG	GNDVI	0.681471004
6689268	optimal	1	2	5	2014-02-14	VEG	GNDVI	0.720870679
6689268	optimal	1	2	5	2014-02-19	VEG	GNDVI	0.831889637
6689268	optimal	1	2	5	2014-02-27	VEG	GNDVI	0.797907629
6689268	optimal	1	2	5	2014-03-11	GF	GNDVI	0.813620072
6689268	optimal	1	2	5	2014-03-17	GF	GNDVI	0.779346405
6689268	optimal	1	2	5	2014-03-28	GF	GNDVI	0.78050577
6689268	optimal	1	2	5	-	-	GY	6.00892926
6689268	optimal	1	2	5	-	-	LODGING	4
6689268	optimal	1	2	5	2014-01-30	VEG	RNDVI	0.713956171
6689268	optimal	1	2	5	2014-02-07	VEG	RNDVI	0.773087071
6689268	optimal	1	2	5	2014-02-14	VEG	RNDVI	0.882003955
6689268	optimal	1	2	5	2014-02-19	VEG	RNDVI	0.85518694
6689268	optimal	1	2	5	2014-02-27	VEG	RNDVI	0.876059322
6689268	optimal	1	2	5	2014-03-11	GF	RNDVI	0.841948579
6689268	optimal	1	2	5	2014-03-17	GF	RNDVI	0.846232179
6689268	optimal	1	2	5	2014-03-28	GF	RNDVI	0.790597058
6689268	optimal	1	3	5	2014-02-07	VEG	CT	23.561
6689268	optimal	1	3	5	2014-02-14	VEG	CT	31.818
6689268	optimal	1	3	5	2014-02-19	VEG	CT	24.457
6689268	optimal	1	3	5	2014-02-27	VEG	CT	29.282
6689268	optimal	1	3	5	2014-03-11	GF	CT	27.776
6689268	optimal	1	3	5	2014-03-17	GF	CT	32.917
6689268	optimal	1	3	5	2014-03-28	GF	CT	36.351
6689268	optimal	1	3	5	2014-01-30	VEG	GNDVI	0.505119454
6689268	optimal	1	3	5	2014-02-07	VEG	GNDVI	0.6678153
6689268	optimal	1	3	5	2014-02-14	VEG	GNDVI	0.71510107
6689268	optimal	1	3	5	2014-02-19	VEG	GNDVI	0.831246273
6689268	optimal	1	3	5	2014-02-27	VEG	GNDVI	0.816091954
6689268	optimal	1	3	5	2014-03-11	GF	GNDVI	0.816240377
6689268	optimal	1	3	5	2014-03-17	GF	GNDVI	0.787862513
6689268	optimal	1	3	5	2014-03-28	GF	GNDVI	0.789370079
6689268	optimal	1	3	5	-	-	GY	6.24330427
6689268	optimal	1	3	5	-	-	LODGING	5
6689268	optimal	1	3	5	2014-01-30	VEG	RNDVI	0.695865452
6689268	optimal	1	3	5	2014-02-07	VEG	RNDVI	0.785590493
6689268	optimal	1	3	5	2014-02-14	VEG	RNDVI	0.890427824
6689268	optimal	1	3	5	2014-02-19	VEG	RNDVI	0.88
6689268	optimal	1	3	5	2014-02-27	VEG	RNDVI	0.879722436
6689268	optimal	1	3	5	2014-03-11	GF	RNDVI	0.865508546
6689268	optimal	1	3	5	2014-03-17	GF	RNDVI	0.87567707
6689268	optimal	1	3	5	2014-03-28	GF	RNDVI	0.838884145
6689268	severe drought	1	1	2	2014-01-17	VEG	CT	22.234
6689268	severe drought	1	1	2	2014-01-30	VEG	CT	28.432
6689268	severe drought	1	1	2	2014-02-14	GF	CT	36.311
6689268	severe drought	1	1	2	2014-02-19	GF	CT	34.051
6689268	severe drought	1	1	2	2014-02-27	GF	CT	39.141
6689268	severe drought	1	1	2	2014-03-11	GF	CT	32.789
6689268	severe drought	1	1	2	2014-03-17	GF	CT	37.932
6689268	severe drought	1	1	2	-	-	DTHD	81
6689268	severe drought	1	1	2	2014-01-30	VEG	GNDVI	0.438803264
6689268	severe drought	1	1	2	2014-02-14	GF	GNDVI	0.517342452
6689268	severe drought	1	1	2	2014-02-19	GF	GNDVI	0.660362173
6689268	severe drought	1	1	2	2014-02-27	GF	GNDVI	0.718740446
6689268	severe drought	1	1	2	2014-03-11	GF	GNDVI	0.757202978
6689268	severe drought	1	1	2	2014-03-17	GF	GNDVI	0.793342981
6689268	severe drought	1	1	2	-	-	GY	1.838462
6689268	severe drought	1	1	2	2014-01-17	VEG	RNDVI	0.138450502
6689268	severe drought	1	1	2	2014-02-14	GF	RNDVI	0.533828996
6689268	severe drought	1	1	2	2014-02-19	GF	RNDVI	0.695927602
6689268	severe drought	1	1	2	2014-02-27	GF	RNDVI	0.781424352
6689268	severe drought	1	1	2	2014-03-11	GF	RNDVI	0.850104509
6689268	severe drought	1	1	2	2014-03-17	GF	RNDVI	0.859320674
6689268	severe drought	1	2	5	2014-01-17	VEG	CT	21.79
6689268	severe drought	1	2	5	2014-01-30	VEG	CT	28.369
6689268	severe drought	1	2	5	2014-02-14	GF	CT	35.447
6689268	severe drought	1	2	5	2014-02-19	GF	CT	33.946
6689268	severe drought	1	2	5	2014-02-27	GF	CT	36.675
6689268	severe drought	1	2	5	2014-03-11	GF	CT	32.211
6689268	severe drought	1	2	5	2014-03-17	GF	CT	38.033
6689268	severe drought	1	2	5	2014-01-30	VEG	GNDVI	0.426875795
6689268	severe drought	1	2	5	2014-02-14	GF	GNDVI	0.569837189
6689268	severe drought	1	2	5	2014-02-19	GF	GNDVI	0.687105165
6689268	severe drought	1	2	5	2014-02-27	GF	GNDVI	0.739519285
6689268	severe drought	1	2	5	2014-03-11	GF	GNDVI	0.755648038
6689268	severe drought	1	2	5	2014-03-17	GF	GNDVI	0.787186001
6689268	severe drought	1	2	5	-	-	GY	2.009615
6689268	severe drought	1	2	5	2014-01-17	VEG	RNDVI	0.135244519
6689268	severe drought	1	2	5	2014-02-14	GF	RNDVI	0.667891256
6689268	severe drought	1	2	5	2014-02-19	GF	RNDVI	0.758688895
6689268	severe drought	1	2	5	2014-02-27	GF	RNDVI	0.808882083
6689268	severe drought	1	2	5	2014-03-11	GF	RNDVI	0.840162743
6689268	severe drought	1	2	5	2014-03-17	GF	RNDVI	0.849370277
6689268	severe drought	1	3	5	2014-01-17	VEG	CT	21.83
6689268	severe drought	1	3	5	2014-01-30	VEG	CT	28.415
6689268	severe drought	1	3	5	2014-02-14	GF	CT	36.519
6689268	severe drought	1	3	5	2014-02-19	GF	CT	33.719
6689268	severe drought	1	3	5	2014-02-27	GF	CT	38.644
6689268	severe drought	1	3	5	2014-03-11	GF	CT	33.435
6689268	severe drought	1	3	5	2014-03-17	GF	CT	39.288
6689268	severe drought	1	3	5	2014-01-30	VEG	GNDVI	0.41926851
6689268	severe drought	1	3	5	2014-02-14	GF	GNDVI	0.532033426
6689268	severe drought	1	3	5	2014-02-19	GF	GNDVI	0.652173913
6689268	severe drought	1	3	5	2014-02-27	GF	GNDVI	0.704742022
6689268	severe drought	1	3	5	2014-03-11	GF	GNDVI	0.740308856
6689268	severe drought	1	3	5	2014-03-17	GF	GNDVI	0.770061278
6689268	severe drought	1	3	5	-	-	GY	1.103846
6689268	severe drought	1	3	5	2014-01-17	VEG	RNDVI	0.122002821
6689268	severe drought	1	3	5	2014-02-14	GF	RNDVI	0.562206996
6689268	severe drought	1	3	5	2014-02-19	GF	RNDVI	0.694131595
6689268	severe drought	1	3	5	2014-02-27	GF	RNDVI	0.774991964
6689268	severe drought	1	3	5	2014-03-11	GF	RNDVI	0.823264202
6689268	severe drought	1	3	5	2014-03-17	GF	RNDVI	0.85881104
6689268	drought	1	1	2	2014-01-17	VEG	CT	25.415
6689268	drought	1	1	2	2014-01-30	VEG	CT	26.001
6689268	drought	1	1	2	2014-02-07	VEG	CT	28.945
6689268	drought	1	1	2	2014-02-27	GF	CT	39.602
6689268	drought	1	1	2	2014-03-11	GF	CT	32.526
6689268	drought	1	1	2	2014-03-17	GF	CT	38.754
6689268	drought	1	1	2	-	-	DTHD	87
6689268	drought	1	1	2	2014-01-17	VEG	GNDVI	0.742239881
6689268	drought	1	1	2	2014-01-30	VEG	GNDVI	0.457317073
6689268	drought	1	1	2	2014-02-07	VEG	GNDVI	0.526861451
6689268	drought	1	1	2	2014-02-27	GF	GNDVI	0.732071142
6689268	drought	1	1	2	2014-03-11	GF	GNDVI	0.763250883
6689268	drought	1	1	2	2014-03-17	GF	GNDVI	0.768152866
6689268	drought	1	1	2	-	-	GY	2.86160725
6689268	drought	1	1	2	2014-01-17	VEG	RNDVI	0.158587258
6689268	drought	1	1	2	2014-01-30	VEG	RNDVI	0.332236842
6689268	drought	1	1	2	2014-02-07	VEG	RNDVI	0.487046632
6689268	drought	1	1	2	2014-02-27	GF	RNDVI	0.780023781
6689268	drought	1	1	2	2014-03-11	GF	RNDVI	0.790043848
6689268	drought	1	1	2	2014-03-17	GF	RNDVI	0.827906977
6689268	drought	1	2	5	2014-01-17	VEG	CT	24.59
6689268	drought	1	2	5	2014-01-30	VEG	CT	25.183
6689268	drought	1	2	5	2014-02-07	VEG	CT	28.13
6689268	drought	1	2	5	2014-02-27	GF	CT	38.367
6689268	drought	1	2	5	2014-03-11	GF	CT	32.573
6689268	drought	1	2	5	2014-03-17	GF	CT	39.351
6689268	drought	1	2	5	2014-01-17	VEG	GNDVI	0.727226975
6689268	drought	1	2	5	2014-01-30	VEG	GNDVI	0.453777965
6689268	drought	1	2	5	2014-02-07	VEG	GNDVI	0.533632287
6689268	drought	1	2	5	2014-02-27	GF	GNDVI	0.75020724
6689268	drought	1	2	5	2014-03-11	GF	GNDVI	0.779243119
6689268	drought	1	2	5	2014-03-17	GF	GNDVI	0.77846312
6689268	drought	1	2	5	-	-	GY	3.30133926
6689268	drought	1	2	5	2014-01-17	VEG	RNDVI	0.158036315
6689268	drought	1	2	5	2014-01-30	VEG	RNDVI	0.346456693
6689268	drought	1	2	5	2014-02-07	VEG	RNDVI	0.520446097
6689268	drought	1	2	5	2014-02-27	GF	RNDVI	0.808275058
6689268	drought	1	2	5	2014-03-11	GF	RNDVI	0.811518325
6689268	drought	1	2	5	2014-03-17	GF	RNDVI	0.81120797
6689268	drought	1	3	5	2014-01-17	VEG	CT	25.432
6689268	drought	1	3	5	2014-01-30	VEG	CT	25.576
6689268	drought	1	3	5	2014-02-07	VEG	CT	27.871
6689268	drought	1	3	5	2014-02-27	GF	CT	38.006
6689268	drought	1	3	5	2014-03-11	GF	CT	32.451
6689268	drought	1	3	5	2014-03-17	GF	CT	39.639
6689268	drought	1	3	5	2014-01-17	VEG	GNDVI	0.737680438
6689268	drought	1	3	5	2014-01-30	VEG	GNDVI	0.449225473
6689268	drought	1	3	5	2014-02-07	VEG	GNDVI	0.549445676
6689268	drought	1	3	5	2014-02-27	GF	GNDVI	0.744621403
6689268	drought	1	3	5	2014-03-11	GF	GNDVI	0.782515991
6689268	drought	1	3	5	2014-03-17	GF	GNDVI	0.786462324
6689268	drought	1	3	5	-	-	GY	3.38169627
6689268	drought	1	3	5	2014-01-17	VEG	RNDVI	0.149488055
6689268	drought	1	3	5	2014-01-30	VEG	RNDVI	0.357947921
6689268	drought	1	3	5	2014-02-07	VEG	RNDVI	0.524873828
6689268	drought	1	3	5	2014-02-27	GF	RNDVI	0.816404128
6689268	drought	1	3	5	2014-03-11	GF	RNDVI	0.818040031
6689268	drought	1	3	5	2014-03-17	GF	RNDVI	0.838287753
6689268	late heat	1	1	2	2014-04-25	VEG	CT	51.966
6689268	late heat	1	1	2	2014-05-21	GF	CT	53.926
6689268	late heat	1	1	2	2014-05-27	GF	CT	41.874
6689268	late heat	1	1	2	-	-	DTHD	64
6689268	late heat	1	1	2	2014-04-25	VEG	GNDVI	0.497587284
6689268	late heat	1	1	2	2014-05-21	GF	GNDVI	0.583951635
6689268	late heat	1	1	2	2014-05-27	GF	GNDVI	0.539435809
6689268	late heat	1	1	2	-	-	GY	1.49107125
6689268	late heat	1	1	2	2014-04-25	VEG	RNDVI	0.504711425
6689268	late heat	1	1	2	2014-05-21	GF	RNDVI	0.382984225
6689268	late heat	1	1	2	2014-05-27	GF	RNDVI	0.24170393
6689268	late heat	1	2	5	2014-04-25	VEG	CT	52.059
6689268	late heat	1	2	5	2014-05-21	GF	CT	54.523
6689268	late heat	1	2	5	2014-05-27	GF	CT	42.565
6689268	late heat	1	2	5	2014-04-25	VEG	GNDVI	0.460169244
6689268	late heat	1	2	5	2014-05-21	GF	GNDVI	0.536564382
6689268	late heat	1	2	5	2014-05-27	GF	GNDVI	0.496676737
6689268	late heat	1	2	5	-	-	GY	1.45089326
6689268	late heat	1	2	5	2014-04-25	VEG	RNDVI	0.448464579
6689268	late heat	1	2	5	2014-05-21	GF	RNDVI	0.306090166
6689268	late heat	1	2	5	2014-05-27	GF	RNDVI	0.191144965
6689268	late heat	1	3	5	2014-04-25	VEG	CT	53.211
6689268	late heat	1	3	5	2014-05-21	GF	CT	54.478
6689268	late heat	1	3	5	2014-05-27	GF	CT	41.813
6689268	late heat	1	3	5	2014-04-25	VEG	GNDVI	0.463176064
6689268	late heat	1	3	5	2014-05-21	GF	GNDVI	0.53674833
6689268	late heat	1	3	5	2014-05-27	GF	GNDVI	0.498786408
6689268	late heat	1	3	5	-	-	GY	1.48214327
6689268	late heat	1	3	5	2014-04-25	VEG	RNDVI	0.449291785
6689268	late heat	1	3	5	2014-05-21	GF	RNDVI	0.315929675
6689268	late heat	1	3	5	2014-05-27	GF	RNDVI	0.200377626
6689268	early heat	1	1	2	2014-01-30	VEG	CT	22.594
6689268	early heat	1	1	2	2014-02-07	VEG	CT	22.508
6689268	early heat	1	1	2	2014-02-14	VEG	CT	31.901
6689268	early heat	1	1	2	2014-02-19	VEG	CT	28.958
6689268	early heat	1	1	2	2014-03-11	GF	CT	28.2
6689268	early heat	1	1	2	2014-03-17	GF	CT	36.175
6689268	early heat	1	1	2	2014-03-28	GF	CT	38.389
6689268	early heat	1	1	2	-	-	DTHD	92
6689268	early heat	1	1	2	2014-01-30	VEG	GNDVI	0.446414182
6689268	early heat	1	1	2	2014-02-07	VEG	GNDVI	0.524008351
6689268	early heat	1	1	2	2014-02-14	VEG	GNDVI	0.657410505
6689268	early heat	1	1	2	2014-02-19	VEG	GNDVI	0.75257732
6689268	early heat	1	1	2	2014-03-11	GF	GNDVI	0.77921073
6689268	early heat	1	1	2	2014-03-17	GF	GNDVI	0.779411765
6689268	early heat	1	1	2	2014-03-28	GF	GNDVI	0.775317946
6689268	early heat	1	1	2	-	-	GY	6.04910725
6689268	early heat	1	1	2	2014-01-30	VEG	RNDVI	0.370463079
6689268	early heat	1	1	2	2014-02-07	VEG	RNDVI	0.646394151
6689268	early heat	1	1	2	2014-02-14	VEG	RNDVI	0.766372796
6689268	early heat	1	1	2	2014-02-19	VEG	RNDVI	0.820994475
[truncated: 181,083 more rows]
