# Supplementary material for: Canopy Temperature and Vegetation Indices from High-Throughput Phenotyping Improve Accuracy of Pedigree and Genomic Selection for Grain Yield in Wheat
Source: G3 (Bethesda). 2016 Jul 6;6(9):2799–808. doi: 10.1534/g3.116.032888 (PMC5015937; doi:10.1534/g3.116.032888)
Supplement: Supplemental Material [file supp_g3.116.032888_FileS2.zip]

Archive with 1 entries (1 files):
- S2_G.csv
