# Supplementary material for: Canopy Temperature and Vegetation Indices from High-Throughput Phenotyping Improve Accuracy of Pedigree and Genomic Selection for Grain Yield in Wheat
Source: G3 (Bethesda). 2016 Jul 6;6(9):2799–808. doi: 10.1534/g3.116.032888 (PMC5015937; doi:10.1534/g3.116.032888)
Supplement: Supplemental Material [file supp_g3.116.032888_FileS2.zip › S2_G.csv]

	6569128	6688880	6688916	6688933	6688934	6688949	6689268	6689407	6689482	6689550	6689556	6689579	6738288	6861480	6861485	6861531	6861690	6861862	6861885	6861890	6861897	6861915	6861919	6861967	6862002	6862015	6862021	6862028	6862030	6862058	6862260	6862300	6862303	6862314	6862365	6862370	6862387	6862407	6862457	6862474	6862745	6862771	6862787	6862797	6862807	6862975	6863300	6863318	6863371
6569128	1.01229125349771	-0.0928051444940772	-0.0498229953526514	-0.148805569753267	-0.162610685200796	0.0187445225230902	-0.0369097194171402	-0.0971887117184128	-0.0465236957453256	-0.0834334216127597	0.185678900712589	-0.0741613037893279	-0.0226918069093491	-0.0772156772930094	-0.0950031410691428	-0.00611483652734244	-0.107295385131634	-0.0172872644432164	0.0118420946910015	0.163578532868207	0.14907895032231	0.177422862332535	0.190059223620136	0.0533311912823176	-0.0591265920940957	-0.107390338544811	-0.0772747975207744	-0.0482791441176294	-0.0429521921933224	0.228745068725588	-0.105265587037537	0.10599516279243	0.132712132224738	-0.0332825467104951	-0.121475558262959	-0.0818684911361127	0.0246755807117727	-0.057628277736066	-0.0715527612678284	-0.0889633271407844	-0.0521166576930678	-0.0439261025297252	-0.0127100623855186	0.0219654879338787	-0.0216812791690734	-0.03732172096841	-0.0189706241378172	-0.0234415801686721	-0.044863927175992
6688880	-0.0928051444940772	1.21340999603441	0.0118064117690456	-0.0494475528423392	-0.0365812283339228	0.0265132191198073	0.0186724767044447	0.00124059319753775	0.12725346814291	0.181886365306761	-0.00589853203852926	0.00492533712040284	0.0872818659653246	-0.0604940605605198	-0.0971580618216191	0.0239395327882507	0.0107521827174175	-0.0302871735974833	-0.0518333528018789	-0.135204454939591	-0.119975468820466	0.0124740871758788	-0.11051636371687	-0.0368888628815403	0.00495096617882426	0.0948080681510034	0.148422937025431	0.124542106966012	0.07346664359072	0.0237594855714726	0.0641262855328448	-0.0466178487136539	-0.0566055268652474	0.0718892005348027	-0.00305574212298459	0.0219981807079224	0.000880133847113353	0.0233151555394789	0.147029325355025	0.010071815232339	-0.0183594602424667	-0.0175989614408274	0.0821915768674759	-0.0161652752714047	-0.0171492266654821	-0.014982890879655	0.116045323939717	0.0891163022859502	0.115200052624651
6688916	-0.0498229953526514	0.0118064117690456	1.34364265827527	0.0258020947548028	0.0190959780461919	0.0272447492907317	0.121914353347453	-0.0981871386759959	-0.0185168584425301	-0.0228433247072738	-0.0907505902454777	-0.0722069347337926	0.0654662267585831	-0.0607764343658718	-0.0777101856482793	-0.0363485942790185	-0.00492001103433105	-0.0664411577604557	-0.11124285272114	-0.175822134044696	-0.12987378201764	-0.0681296681110053	-0.143090259549755	-0.117570447210441	0.420400304159395	0.0185190656610217	-0.0151036129277831	-0.0545551646644792	-0.0505305638498625	-0.0568417996008708	0.0682484616323677	-0.0678433119053133	-0.0762163028942561	0.0799064916308962	0.112122733879001	-0.0525075053126368	-0.0206804556338551	0.0238144234332009	0.0650056152994369	-0.108320124717608	0.0106463926641055	0.0917097222627622	-0.0178182256896554	0.0383586142603233	0.220181178434726	-0.04004666301095	0.323000629491373	0.10150826919542	0.0427441417290646
6688933	-0.148805569753267	-0.0494475528423392	0.0258020947548028	0.993659223292449	0.437058984944861	-0.0396561981448554	-0.0127005951274293	0.331206729034461	-0.0932789188228888	0.0227592898471179	-0.0847421817517434	0.163119160407054	-0.0073341119595079	0.243824879702735	0.363349311774329	-0.0542477606253052	-0.0210536652994467	0.120621036007287	0.0505056810980634	-0.0748310506080586	-0.0832158943226445	-0.081077669796881	-0.0975329176037117	-0.039203655359611	-0.0136552521703408	-0.0634934771021374	-0.059231300102749	-0.0283628460214948	-0.0301207037274386	-0.179586354655607	-0.0587808630414153	-0.0743224453102549	-0.126646390819731	0.0120200316822351	0.087193117444	0.0433442382479304	-0.0395116382437975	0.0475780353537022	-0.0640878736366229	-0.0322502573853772	-0.0230479578741008	-0.0349909915740901	-0.0190470163895048	-0.0245725185709819	-0.000747397060764427	-0.0479443031075265	-0.110443812003467	-0.0213065914899402	-0.0466051875121305
6688934	-0.162610685200796	-0.0365812283339228	0.0190959780461919	0.437058984944861	1.14978633074561	-0.0706241557736416	-0.0328342678891152	0.364477650674816	-0.143985061666243	-0.0156257833454683	-0.105586278619288	0.185927584308685	0.0696065278175468	0.27197994366362	0.391393213016458	-0.0698469207797541	-0.01066318160315	0.138156389858415	0.076323947518189	-0.10041259913465	-0.104191902354117	-0.0608901960107891	-0.130373798663934	-0.100946802383132	0.0147391942979968	-0.0568389012169852	0.00516909981660919	-0.0289323508971765	-0.0339848708104737	-0.127169621876439	-0.0246673699919675	-0.0860663060820815	-0.0840408549819793	0.00607334733048615	0.0941835741413702	0.0130098458398616	-0.0285772571506524	0.121796884944989	0.0147052697477151	-0.069768333926386	-0.012803082775929	0.0255842914740739	-0.0931174960270546	-0.00292533283418082	0.0112669936823003	-0.0767689165996318	-0.0442220576001995	-0.00671146271805036	-0.0659935875735408
6688949	0.0187445225230902	0.0265132191198073	0.0272447492907317	-0.0396561981448554	-0.0706241557736416	0.887792469460321	0.0354322571951583	-0.014372847768588	0.019486322487153	0.0516001230167006	0.0144909612620708	-0.0340453861710448	0.0179526621936085	-0.0177809415534899	-0.0188817400248111	0.0248419737013047	0.0367579558800934	-0.0528447026830281	-0.028007680436818	-0.0647522739493412	-0.0409188775185258	0.00185027268581079	-0.0846467343342167	-0.0358180164642869	0.0579515268344896	-0.00769836666467611	0.0255957400520399	0.0127141207827847	0.0279688990439869	-0.0553641557232514	-0.0465427684394031	-0.0258936131348127	-0.0648835474111953	-0.00448683415254061	0.037930236733494	-0.00312311730144135	0.0181594502172542	0.0114687422958086	0.0276524535434338	0.0141206020821413	-0.00291854978660262	0.0143881225237615	0.0430932876114725	-0.0456297427478018	0.061532810988423	0.0425836712562243	0.0653406445668364	0.067247787399294	0.0148744934559134
6689268	-0.0369097194171402	0.0186724767044447	0.121914353347453	-0.0127005951274293	-0.0328342678891152	0.0354322571951583	0.653339700692536	-0.0756468893653944	0.0781191943560355	0.0606518545693795	-0.0209466339894516	-0.00701887453936354	0.00440433900840201	-0.0398536576083008	-0.0531816648899125	-0.0182958799316542	0.079898346541553	-0.0216029546868658	-0.0434891502963989	-0.037702579268879	-0.0665699681563879	-0.081346668990278	-0.0412945963326076	-0.0347565362310848	0.0660538310730009	0.0630742572709874	0.0992726185435336	0.0795562904646998	0.0267137785094878	-0.0533311942984378	0.106171456325414	-0.0342364413668625	-0.0290022862340447	0.0219044571440616	0.055051722592737	-0.00464952956571723	0.0162477023244167	-0.014393939061747	0.095893675780155	0.0209298382017979	-0.0273604948473319	0.00367018675443775	0.0369659429859437	-0.00292228266347381	0.0413243583786857	-0.0250799856232704	0.0257057616252641	0.0187065989014824	0.0243993916891587
6689407	-0.0971887117184128	0.00124059319753775	-0.0981871386759959	0.331206729034461	0.364477650674816	-0.014372847768588	-0.0756468893653944	0.976803572764045	-0.057549633133793	0.0239462295055266	-0.0798447716088148	0.216947721530256	0.0260443958777127	0.200059148266579	0.288958905898367	-0.0186998755281496	0.00215779702775823	0.13769766823566	0.0929607397256204	-0.0345508476244331	-0.0494825606439829	-0.0274834965119483	-0.0711205336917982	-0.0732171696233498	-0.0759007132597879	-0.110429918630745	-0.0362599533333165	-0.0202233263582668	0.00327478133231521	-0.118356098529604	-0.116531754537968	-0.0376126186452451	-0.0738792231543825	-0.00787716254740455	0.00535725433574062	-0.00768765174172923	-0.0189966059636509	0.000958962723492581	-0.0624649602939538	-0.0713990521650811	-0.0288705011295741	-0.0908217745304788	-0.00929255295924462	-0.0260746770124334	-0.0724547958500459	-0.043129966471435	-0.141323954282488	-0.0599523503741242	-0.0106243876190982
6689482	-0.0465236957453256	0.12725346814291	-0.0185168584425301	-0.0932789188228888	-0.143985061666243	0.019486322487153	0.0781191943560355	-0.057549633133793	0.931716163855566	0.1035049429291	0.0275121412324721	-0.0344194083428362	-0.0397690691276226	-0.0775548114724185	-0.101434652231456	0.00975218358021498	0.103894820383418	-0.0598263220937914	-0.041966554846218	-0.0702699601110646	-0.0766775382253309	-0.0641353524043286	-0.0698882722469982	-0.0451205779949735	-0.0717044677702338	0.135297773295065	0.0458804221805458	0.080500307248631	0.0540275073527989	-0.0804973995708527	0.117739297159531	-0.0455939927299534	-0.0631931367654404	0.05444664743991	0.0430178166160475	0.0370678667205795	0.0498796338968839	-0.108862690979838	0.100641913988394	0.0331581665545161	-0.00404711887412439	-0.023912358666516	0.147288316826588	-0.0552796105262707	-0.0250510534737976	0.0553423588590607	0.0140549189674115	0.0460656384404921	0.0276656005044066
6689550	-0.0834334216127597	0.181886365306761	-0.0228433247072738	0.0227592898471179	-0.0156257833454683	0.0516001230167006	0.0606518545693795	0.0239462295055266	0.1035049429291	1.18861457096043	-0.023102471404972	0.0750138274207648	0.0435070365587485	-0.00808515399695585	-0.000599777464917996	0.0757743743116366	0.139540403935026	-0.0264907193733782	-0.0255684337797237	-0.0822749209950939	-0.112868014557085	-0.0436141021695529	-0.0855530858032504	-0.0570779772991104	-0.0167073263648027	0.00346442762323301	0.596843745979359	0.51353120785448	0.421180496455229	-0.115925573123594	0.113168487742797	-0.0752501098135287	-0.16226211481159	-0.0321758030589438	0.0498170081132138	0.0610334643758961	0.00192055587264448	0.0945629822550939	0.140439187132774	0.0913262206920368	0.0294307835421099	-0.0278018107258614	0.0931357861496727	-0.0378066640693281	-0.0875752706742408	0.0485579007043736	-0.0755893487951692	0.0859211058869998	0.149838116571939
6689556	0.185678900712589	-0.00589853203852926	-0.0907505902454777	-0.0847421817517434	-0.105586278619288	0.0144909612620708	-0.0209466339894516	-0.0798447716088148	0.0275121412324721	-0.023102471404972	0.8099528841655	-0.042054896141979	-0.0423034339278196	-0.0405695687571831	-0.0622657361462171	0.00167333735712144	-0.048472240075215	-0.0168656102853445	0.00374774103673693	0.123004950141538	0.113634782627026	0.111155699686706	0.10203177768666	0.0495301040787875	-0.0760428579623718	-0.00271865744570207	-0.0538948215541575	-0.01009125165436	0.00514429263163618	0.142693699196143	-0.0562620228397457	0.0646718810879699	0.0664625539162152	-0.0175665017751892	-0.0764806036577259	-0.000923972875405403	0.00767103973057322	-0.0669715444213746	-0.0711180697940692	-0.0502075059297221	-0.0198994791496314	-0.0207388023628766	0.0618693448695714	-0.00412052779700214	-0.0501378697058041	0.0293887216231542	-0.0503265875649023	0.00696881788800651	0.0141682883467267
6689579	-0.0741613037893279	0.00492533712040284	-0.0722069347337926	0.163119160407054	0.185927584308685	-0.0340453861710448	-0.00701887453936354	0.216947721530256	-0.0344194083428362	0.0750138274207648	-0.042054896141979	0.539246051536863	-0.015798169823961	0.120902812470977	0.172145905210406	0.00465939827270542	0.0518708382708416	0.0719920794031371	0.0244319547456068	-0.0310062745173595	-0.0474917389278828	-0.0261791711320443	-0.0423920413696898	-0.0471605665944181	-0.0510918640354431	-0.0296192769720663	0.0163486153734346	0.0359590685476964	0.0188809970203844	-0.0554073686609553	-0.0183668037962206	-0.0306225000055401	-0.0543816612325928	-0.0380338315826418	-0.0126228692662168	-0.00431934850338237	0.00554394811340931	0.0211450260174215	-0.0156501630549349	-0.00844599788926835	-0.00198532153788635	-0.0716896749544956	0.03217437091566	-0.0293270451544987	-0.0393408583724087	-0.0353782880526333	-0.101844536998562	-0.0303380291882745	0.00100326929708641
6738288	-0.0226918069093491	0.0872818659653246	0.0654662267585831	-0.0073341119595079	0.0696065278175468	0.0179526621936085	0.00440433900840201	0.0260443958777127	-0.0397690691276226	0.0435070365587485	-0.0423034339278196	-0.015798169823961	1.2913904607143	0.025747563108	0.01660971983043	0.0152274229204939	0.0186030465766142	-0.0175413788858739	-0.0350062496523048	-0.0770204003189427	-0.0720191955600091	-0.0324640973009175	-0.0415759893838353	-0.0429317748847057	0.0783388180956894	-0.0013928616181491	0.124468709984834	0.0436370888494505	0.0333192744961155	-0.0470930468225493	-0.00264215727656387	-0.0108579811787101	-0.0109203204618716	0.042594004486885	0.0313566326768585	-0.0468640379236017	0.0165966506969951	0.189426768098838	0.0391019760103561	-0.0160231773282436	0.0524669855735923	0.0357467217780439	-0.0460758412793186	0.0338889534467481	0.0710285729621247	-0.0253638782388364	0.102035734185834	0.0484138423999261	-0.0187556197545826
6861480	-0.0772156772930094	-0.0604940605605198	-0.0607764343658718	0.243824879702735	0.27197994366362	-0.0177809415534899	-0.0398536576083008	0.200059148266579	-0.0775548114724185	-0.00808515399695585	-0.0405695687571831	0.120902812470977	0.025747563108	0.684512724661934	0.467864793912535	-0.0387565538764886	-0.0218282588991477	0.106860308583434	0.0643937402902911	-0.0147665075829917	-0.0172787575272108	-0.0400373647846472	-0.0150391217502289	-0.0262186726768149	-0.062863744331614	-0.0552720837800467	-0.0302207325624895	-0.00608357022534055	0.00808572043579076	-0.0901543997742027	-0.0760909284388001	-0.0288626253753858	-0.0343696623267838	-0.0233563679594494	0.0621599890882116	0.0446462722044354	-0.032781260276546	0.0937194415410496	-0.0496517351886771	-0.0634093965677029	-0.0353392612899215	-0.0815581769855885	-0.0327608732584028	-0.0269021112101061	-0.0436374940498224	-0.0249560094720643	-0.0990940839509916	-0.0470214132848573	-0.0242194938680511
6861485	-0.0950031410691428	-0.0971580618216191	-0.0777101856482793	0.363349311774329	0.391393213016458	-0.0188817400248111	-0.0531816648899125	0.288958905898367	-0.101434652231456	-0.000599777464917996	-0.0622657361462171	0.172145905210406	0.01660971983043	0.467864793912535	1.1107434018122	-0.0679889332478652	0.00893629338686947	0.138490373759836	0.074534719597402	-0.0194863651761443	-0.0472850599970288	-0.0531130756282208	-0.0387160518606292	-0.0518732485414616	-0.12625227610752	-0.0776439650664523	-0.0606629197250366	-0.0299243905202535	0.0324834855982101	-0.152041371143722	-0.0906716118542725	-0.0468754821577104	-0.0538734510042263	-0.0403776089528651	0.104616129703248	0.0571688441929894	-0.0383638164589675	0.106182244845173	-0.0802153104392837	-0.0617234398883303	-0.0596562560296164	-0.0923962786153942	-0.0526329508923071	-0.0497870169881201	-0.0698706023390079	-0.032584835094346	-0.154064601352641	-0.0648468741840259	-0.0216417151672467
6861531	-0.00611483652734244	0.0239395327882507	-0.0363485942790185	-0.0542477606253052	-0.0698469207797541	0.0248419737013047	-0.0182958799316542	-0.0186998755281496	0.00975218358021498	0.0757743743116366	0.00167333735712144	0.00465939827270542	0.0152274229204939	-0.0387565538764886	-0.0679889332478652	0.768299091952311	0.0179898868572278	0.0204325196194735	-0.0182643068362387	-0.0274762349144266	-0.0333649677372841	-0.0119908430379589	-0.0741401306477774	-0.0382942412500674	-0.0427687333578232	0.0858061578036503	0.0714791666567052	0.0646775354188903	0.0448275462216503	-0.0405013567210672	-0.0164966104605354	-0.0375993455097475	-0.0374136339772424	0.0323274007404407	-0.00582050864774605	0.0629530714018441	0.0637189428117177	0.0618426876994354	0.00295920966736127	0.141739521431278	0.114360968849727	0.102102455795975	0.0349412538226946	-0.0483784541724607	-0.0177414680520132	0.132377703612473	-0.0552360547798302	0.00565869514758455	0.0329648907951004
6861690	-0.107295385131634	0.0107521827174175	-0.00492001103433105	-0.0210536652994467	-0.01066318160315	0.0367579558800934	0.079898346541553	0.00215779702775823	0.103894820383418	0.139540403935026	-0.048472240075215	0.0518708382708416	0.0186030465766142	-0.0218282588991477	0.00893629338686947	0.0179898868572278	1.14957976810523	-0.00769893722552676	-0.0185539806637691	-0.103874141723825	-0.134253486992245	-0.105923672704308	-0.0802403840792993	-0.0310000191719836	-0.012690110554692	0.0650612567378353	0.105781196090504	0.135331851779821	0.113115912660829	-0.0891537129343629	0.0973723506358295	-0.0616882758843743	-0.113991010554451	-0.0517396003788148	0.0240275186261757	0.0556869552575269	-0.000883360179449121	-0.0424037405443159	0.0837990948125442	0.0643253160646142	-0.0476461136380434	0.00741291304108526	0.0746864583740525	-0.0325342940511337	-0.0257871661918981	-0.0210946760374355	-0.0225175329112648	0.0510193137877128	0.0295992036021864
6861862	-0.0172872644432164	-0.0302871735974833	-0.0664411577604557	0.120621036007287	0.138156389858415	-0.0528447026830281	-0.0216029546868658	0.13769766823566	-0.0598263220937914	-0.0264907193733782	-0.0168656102853445	0.0719920794031371	-0.0175413788858739	0.106860308583434	0.138490373759836	0.0204325196194735	-0.00769893722552676	0.572798630147569	0.0551337291280107	0.0273439814821369	0.00812031767948329	0.0194702263322227	0.0218981778729056	0.0233888472793354	-0.0615758244224897	-0.0601398364566299	-0.0284239292441969	-0.0219300999699245	-0.0370798932749476	-0.0440175459609255	-0.0578256332834235	0.0138111293565538	-0.00735928105194564	-0.0048359428454046	-0.014006072561296	0.0187905484448537	-0.0457596778974386	0.0365213120461823	-0.0434073589716151	-0.0378509669426766	-0.0132107008606467	-0.05739099476087	-0.046637744825002	-0.00606397104942268	-0.0493286375583845	-0.0256061370680474	-0.127834071784731	-0.0442150153486394	0.00709673568981593
6861885	0.0118420946910015	-0.0518333528018789	-0.11124285272114	0.0505056810980634	0.076323947518189	-0.028007680436818	-0.0434891502963989	0.0929607397256204	-0.041966554846218	-0.0255684337797237	0.00374774103673693	0.0244319547456068	-0.0350062496523048	0.0643937402902911	0.074534719597402	-0.0182643068362387	-0.0185539806637691	0.0551337291280107	0.637382198199876	0.145163632626109	0.114223678168969	0.00364854087847627	0.0649891266725491	-0.00727862721745318	-0.0908455411564236	-0.0968604763369831	-0.0437369922675443	-0.00028723745085324	0.0162158655802777	0.0056929610161966	-0.0579198011609115	0.0326049127277287	0.0556429853632877	-0.0272737033426585	-0.0855905442360058	-0.0322170235986831	-0.00708487171907809	-0.0107518838214515	-0.0609822961062324	-0.0398049975446102	-0.0349901672529329	-0.0420489335993684	-0.016109754713276	0.0201577753831947	-0.0692976450544454	-0.0313446597046004	-0.0773072110281776	-0.0496126172744863	-0.03772987335948
6861890	0.163578532868207	-0.135204454939591	-0.175822134044696	-0.0748310506080586	-0.10041259913465	-0.0647522739493412	-0.037702579268879	-0.0345508476244331	-0.0702699601110646	-0.0822749209950939	0.123004950141538	-0.0310062745173595	-0.0770204003189427	-0.0147665075829917	-0.0194863651761443	-0.0274762349144266	-0.103874141723825	0.0273439814821369	0.145163632626109	0.821712708827892	0.316177238218081	0.156732639007138	0.180908667987091	0.0666969018343074	-0.166580006887673	-0.148411039409404	-0.110405290227816	-0.0107399146670004	-0.0386481283796376	0.20681980929751	-0.139073081401145	0.112694947238155	0.10220287978292	-0.0741209463822016	-0.134363003974183	-0.0747025515843182	-0.0440565315369612	-0.0262554163539888	-0.123385804917897	-0.0613184531041806	-0.0790193539717252	-0.0679566956112796	-0.0472241776664406	0.0469527782203261	-0.0979752536192578	-0.0500600399121343	-0.156548010608252	-0.128532018147055	-0.0688352614680226
6861897	0.14907895032231	-0.119975468820466	-0.12987378201764	-0.0832158943226445	-0.104191902354117	-0.0409188775185258	-0.0665699681563879	-0.0494825606439829	-0.0766775382253309	-0.112868014557085	0.113634782627026	-0.0474917389278828	-0.0720191955600091	-0.0172787575272108	-0.0472850599970288	-0.0333649677372841	-0.134253486992245	0.00812031767948329	0.114223678168969	0.316177238218081	0.719896186456712	0.175699726191667	0.189250776893519	0.0649322849181937	-0.142330961005724	-0.111938995698965	-0.122025464640112	-0.0461577761944167	-0.045912257642624	0.203746367858735	-0.114002488081142	0.105361165307793	0.122399796257874	-0.0627710281964978	-0.13412007358893	-0.0909294642956755	-0.0389117323352392	-0.0675154537555765	-0.137499803238133	-0.092941440670123	-0.0677768819938487	-0.0719754635716391	-0.0260014659303075	0.0668027095879877	-0.0882131806183809	-0.0384533181421046	-0.110257953836771	-0.128654083614441	-0.0661093635894041
6861915	0.177422862332535	0.0124740871758788	-0.0681296681110053	-0.081077669796881	-0.0608901960107891	0.00185027268581079	-0.081346668990278	-0.0274834965119483	-0.0641353524043286	-0.0436141021695529	0.111155699686706	-0.0261791711320443	-0.0324640973009175	-0.0400373647846472	-0.0531130756282208	-0.0119908430379589	-0.105923672704308	0.0194702263322227	0.00364854087847627	0.156732639007138	0.175699726191667	1.23026612803177	0.0812495008937202	0.10174820272194	-0.05167984696465	-0.0628205180221436	-0.0446482053112174	0.0513928823584021	-0.026105006923292	0.21145437224287	-0.179479072652175	0.0381167415858093	0.00591319514203883	-0.0468707258048529	-0.0416588119322986	-0.0685321852219838	-0.0528842513524714	-0.017286385110634	-0.0513608211623094	-0.031649014759654	-0.0161285421678045	-0.0498136160386546	-0.00917572164143561	0.063679081912574	-0.0445363463805721	0.0658168914571237	-0.197731664266992	-0.072035556815041	0.0500154836400253
6861919	0.190059223620136	-0.11051636371687	-0.143090259549755	-0.0975329176037117	-0.130373798663934	-0.0846467343342167	-0.0412945963326076	-0.0711205336917982	-0.0698882722469982	-0.0855530858032504	0.10203177768666	-0.0423920413696898	-0.0415759893838353	-0.0150391217502289	-0.0387160518606292	-0.0741401306477774	-0.0802403840792993	0.0218981778729056	0.0649891266725491	0.180908667987091	0.189250776893519	0.0812495008937202	1.06715332023568	0.279092786253724	-0.153125977575179	-0.191591232676681	-0.132498117791817	-0.0670395599139131	-0.0404127881237507	0.169420335899414	-0.181603322446308	0.30104315334755	0.281836404466262	-0.0754602077541211	-0.129370217593142	-0.119076089220066	-0.0302602329770271	-0.073653974766289	-0.15710200604447	-0.123488234016019	-0.0756550837977059	-0.0881488137886364	-0.0554494274871797	0.0676392912161411	-0.0931784692210166	-0.0786314893739995	-0.0436742243916967	-0.105831111313919	-0.022876612510178
6861967	0.0533311912823176	-0.0368888628815403	-0.117570447210441	-0.039203655359611	-0.100946802383132	-0.0358180164642869	-0.0347565362310848	-0.0732171696233498	-0.0451205779949735	-0.0570779772991104	0.0495301040787875	-0.0471605665944181	-0.0429317748847057	-0.0262186726768149	-0.0518732485414616	-0.0382942412500674	-0.0310000191719836	0.0233888472793354	-0.00727862721745318	0.0666969018343074	0.0649322849181937	0.10174820272194	0.279092786253724	1.09377884208563	-0.066681480454694	-0.086045032941549	-0.0800300491384563	-0.0148600577062239	-0.051823012669445	0.0256050445627488	-0.0823856268188601	0.0609422813045304	0.00491205196293205	-0.0128617908744814	-0.0419420192859435	-0.0114048709308028	-0.0415633686450116	-0.0565500559356587	-0.121119676128225	-0.00677470662560155	-0.013691763186074	-0.0339507415836988	-0.0227474217496055	-0.00146749058952971	-0.0221096659672865	-0.0180468797647434	-0.128963461319465	-0.0893794370850482	0.000376764828680882
6862002	-0.0591265920940957	0.00495096617882426	0.420400304159395	-0.0136552521703408	0.0147391942979968	0.0579515268344896	0.0660538310730009	-0.0759007132597879	-0.0717044677702338	-0.0167073263648027	-0.0760428579623718	-0.0510918640354431	0.0783388180956894	-0.062863744331614	-0.12625227610752	-0.0427687333578232	-0.012690110554692	-0.0615758244224897	-0.0908455411564236	-0.166580006887673	-0.142330961005724	-0.05167984696465	-0.153125977575179	-0.066681480454694	1.37503128920595	-0.0220465971392835	0.023907187953489	-0.046590696213103	-0.0515581527028451	-0.0889945116678728	0.056034233518748	-0.0827440406350291	-0.0726757651394489	0.0617105716061981	0.0260207857530746	-0.0316810416541343	-0.0916660200035052	0.108552645587336	0.0644349477273284	-0.0145442953071996	0.0361640613689233	0.0677363929196019	-0.070684209726707	0.0460944572271771	0.261223603119278	-0.0293170741415672	0.324236236054069	-0.00740698697999226	0.00637449914743074
6862015	-0.107390338544811	0.0948080681510034	0.0185190656610217	-0.0634934771021374	-0.0568389012169852	-0.00769836666467611	0.0630742572709874	-0.110429918630745	0.135297773295065	0.00346442762323301	-0.00271865744570207	-0.0296192769720663	-0.0013928616181491	-0.0552720837800467	-0.0776439650664523	0.0858061578036503	0.0650612567378353	-0.0601398364566299	-0.0968604763369831	-0.148411039409404	-0.111938995698965	-0.0628205180221436	-0.191591232676681	-0.086045032941549	-0.0220465971392835	1.10938071449499	0.0454507918749593	-0.0084763105886724	0.00710259471980154	0.00524786677171865	0.055168103104918	-0.104066189912702	0.0125463246576233	0.0619643591943087	-0.00172965022835322	0.114521068634948	0.0901383901529739	-0.0639321287001503	0.114972372765285	0.171004356363746	0.0576144382884025	0.128635673107981	0.180694575741034	-0.07368044114342	0.0217706102297193	0.158404518292945	0.0200364701502719	0.103983725717009	-0.0553079862581558
6862021	-0.0772747975207744	0.148422937025431	-0.0151036129277831	-0.059231300102749	0.00516909981660919	0.0255957400520399	0.0992726185435336	-0.0362599533333165	0.0458804221805458	0.596843745979359	-0.0538948215541575	0.0163486153734346	0.124468709984834	-0.0302207325624895	-0.0606629197250366	0.0714791666567052	0.105781196090504	-0.0284239292441969	-0.0437369922675443	-0.110405290227816	-0.122025464640112	-0.0446482053112174	-0.132498117791817	-0.0800300491384563	0.023907187953489	0.0454507918749593	1.20702321319181	0.523301684023804	0.378044273507706	-0.094418461722679	0.155143754334065	-0.0863141212835346	-0.130289708498552	-0.00905023924739106	0.0811865915355455	0.0301343861019854	-0.0318809564075754	0.168999353992217	0.225679985058096	0.110850916143363	0.0474324960471525	0.00829932738774344	0.00541633883212742	-0.0163590202041482	-0.0502946429616288	0.00238504228777066	-0.0122290792354722	0.0907674726876526	0.113679794468787
6862028	-0.0482791441176294	0.124542106966012	-0.0545551646644792	-0.0283628460214948	-0.0289323508971765	0.0127141207827847	0.0795562904646998	-0.0202233263582668	0.080500307248631	0.51353120785448	-0.01009125165436	0.0359590685476964	0.0436370888494505	-0.00608357022534055	-0.0299243905202535	0.0646775354188903	0.135331851779821	-0.0219300999699245	-0.00028723745085324	-0.0107399146670004	-0.0461577761944167	0.0513928823584021	-0.0670395599139131	-0.0148600577062239	-0.046590696213103	-0.0084763105886724	0.523301684023804	1.10776665607013	0.309119132945153	-0.051100666789763	0.0673743134645671	-0.0726534647797539	-0.123067354662191	-0.0558488705734604	0.0640540959240241	0.0518271796284504	-0.00684139953258261	0.0646559170786255	0.112739386599375	0.0819224181933854	-0.0318918392749507	-0.0725747732935414	0.0283717591554816	-0.00842513343617285	-0.100870029770091	0.0474225760379104	-0.085101069586191	0.0374891078591632	0.061395717730503
6862030	-0.0429521921933224	0.07346664359072	-0.0505305638498625	-0.0301207037274386	-0.0339848708104737	0.0279688990439869	0.0267137785094878	0.00327478133231521	0.0540275073527989	0.421180496455229	0.00514429263163618	0.0188809970203844	0.0333192744961155	0.00808572043579076	0.0324834855982101	0.0448275462216503	0.113115912660829	-0.0370798932749476	0.0162158655802777	-0.0386481283796376	-0.045912257642624	-0.026105006923292	-0.0404127881237507	-0.051823012669445	-0.0515581527028451	0.00710259471980154	0.378044273507706	0.309119132945153	0.796837593143832	-0.017378571472365	0.0584034269137834	-0.026307106462455	-0.0849883540684049	-0.0165050839653771	0.006203866713958	0.028866203867472	0.00459891336684957	0.050690684783683	0.074010406411723	0.050327341857436	-0.00419999589914382	-0.0252140419748633	0.0426880810720186	-0.0251720906764355	-0.0718786359650984	0.0226263229754945	-0.0335729781711748	0.0318999677406211	0.0942424676646581
6862058	0.228745068725588	0.0237594855714726	-0.0568417996008708	-0.179586354655607	-0.127169621876439	-0.0553641557232514	-0.0533311942984378	-0.118356098529604	-0.0804973995708527	-0.115925573123594	0.142693699196143	-0.0554073686609553	-0.0470930468225493	-0.0901543997742027	-0.152041371143722	-0.0405013567210672	-0.0891537129343629	-0.0440175459609255	0.0056929610161966	0.20681980929751	0.203746367858735	0.21145437224287	0.169420335899414	0.0256050445627488	-0.0889945116678728	0.00524786677171865	-0.094418461722679	-0.051100666789763	-0.017378571472365	1.10814752700602	-0.106140823257149	0.0948616045222237	0.191492905359244	-0.0911294319088713	-0.145477861002628	-0.0829277760060305	-0.0308515262260421	-0.0346783409542116	-0.0638718220707484	-0.120482650667159	-0.111696619249157	-0.0136717118362684	0.0147660355071738	0.0875570159477213	-0.0284601264258097	-0.0697161387298377	-0.0516943091500725	-0.0945275017338021	-0.0356286296915084
6862260	-0.105265587037537	0.0641262855328448	0.0682484616323677	-0.0587808630414153	-0.0246673699919675	-0.0465427684394031	0.106171456325414	-0.116531754537968	0.117739297159531	0.113168487742797	-0.0562620228397457	-0.0183668037962206	-0.00264215727656387	-0.0760909284388001	-0.0906716118542725	-0.0164966104605354	0.0973723506358295	-0.0578256332834235	-0.0579198011609115	-0.139073081401145	-0.114002488081142	-0.179479072652175	-0.181603322446308	-0.0823856268188601	0.056034233518748	0.055168103104918	0.155143754334065	0.0673743134645671	0.0584034269137834	-0.106140823257149	1.18286561271132	-0.104838186118952	-0.0967691782305169	0.0288989960027566	0.116775087758593	0.0704455364552352	-0.0378416517030778	-0.00989130102508724	0.216637726017348	0.0494575284420228	-0.00118443525531765	0.0114299419874551	0.0256907040987448	0.0873570302150489	0.0158144868751793	-0.0314437550412526	0.053960750076439	0.0453995554263865	0.0845876943639606
6862300	0.10599516279243	-0.0466178487136539	-0.0678433119053133	-0.0743224453102549	-0.0860663060820815	-0.0258936131348127	-0.0342364413668625	-0.0376126186452451	-0.0455939927299534	-0.0752501098135287	0.0646718810879699	-0.0306225000055401	-0.0108579811787101	-0.0288626253753858	-0.0468754821577104	-0.0375993455097475	-0.0616882758843743	0.0138111293565538	0.0326049127277287	0.112694947238155	0.105361165307793	0.0381167415858093	0.30104315334755	0.0609422813045304	-0.0827440406350291	-0.104066189912702	-0.0863141212835346	-0.0726534647797539	-0.026307106462455	0.0948616045222237	-0.104838186118952	0.622323039773512	0.243309567604411	-0.0595087516400673	-0.0579638796416145	-0.0624757063968203	-0.0325094258474118	-0.0286879830886959	-0.093443731064803	-0.0693111490589527	-0.0399480906377451	-0.0600834284667071	-0.0455064651653793	0.0290195645662726	-0.0600055738255308	-0.0271426372495422	-0.0422476808668158	-0.0377849191315326	-0.00843402682892603
6862303	0.132712132224738	-0.0566055268652474	-0.0762163028942561	-0.126646390819731	-0.0840408549819793	-0.0648835474111953	-0.0290022862340447	-0.0738792231543825	-0.0631931367654404	-0.16226211481159	0.0664625539162152	-0.0543816612325928	-0.0109203204618716	-0.0343696623267838	-0.0538734510042263	-0.0374136339772424	-0.113991010554451	-0.00735928105194564	0.0556429853632877	0.10220287978292	0.122399796257874	0.00591319514203883	0.281836404466262	0.00491205196293205	-0.0726757651394489	0.0125463246576233	-0.130289708498552	-0.123067354662191	-0.0849883540684049	0.191492905359244	-0.0967691782305169	0.243309567604411	1.01605164378381	0.00513650231084498	-0.0811595828163835	-0.0870648642935269	-0.0114822239438278	-0.037778803711533	-0.073857043972028	-0.0692619519965433	-0.0359902137742529	-0.0507324128573358	0.0209490937488263	0.0635933314062502	-0.0496561092427404	-0.0327130260492992	-0.0194254538235689	-0.10775185158173	-0.0351057583602305
6862314	-0.0332825467104951	0.0718892005348027	0.0799064916308962	0.0120200316822351	0.00607334733048615	-0.00448683415254061	0.0219044571440616	-0.00787716254740455	0.05444664743991	-0.0321758030589438	-0.0175665017751892	-0.0380338315826418	0.042594004486885	-0.0233563679594494	-0.0403776089528651	0.0323274007404407	-0.0517396003788148	-0.0048359428454046	-0.0272737033426585	-0.0741209463822016	-0.0627710281964978	-0.0468707258048529	-0.0754602077541211	-0.0128617908744814	0.0617105716061981	0.0619643591943087	-0.00905023924739106	-0.0558488705734604	-0.0165050839653771	-0.0911294319088713	0.0288989960027566	-0.0595087516400673	0.00513650231084498	1.5058389662131	-3.14209485415665e-06	-0.00598223845651107	-0.000391422587259552	0.0713919174439629	0.0168491911919691	0.0782281931761045	0.282581255601667	0.105526309448441	0.0172258155842207	0.0520044599176455	0.0553740067978703	0.031546104049131	0.178180897402512	0.0750314186571879	0.0264002197301455
6862365	-0.121475558262959	-0.00305574212298459	0.112122733879001	0.087193117444	0.0941835741413702	0.037930236733494	0.055051722592737	0.00535725433574062	0.0430178166160475	0.0498170081132138	-0.0764806036577259	-0.0126228692662168	0.0313566326768585	0.0621599890882116	0.104616129703248	-0.00582050864774605	0.0240275186261757	-0.014006072561296	-0.0855905442360058	-0.134363003974183	-0.13412007358893	-0.0416588119322986	-0.129370217593142	-0.0419420192859435	0.0260207857530746	-0.00172965022835322	0.0811865915355455	0.0640540959240241	0.006203866713958	-0.145477861002628	0.116775087758593	-0.0579638796416145	-0.0811595828163835	-3.14209485415665e-06	1.16040491913418	0.166302880625815	-0.0511770875435961	0.13305198203206	0.111915819932931	0.0206798164142589	-0.0246726894193861	-0.0139217475538058	-0.027035011005783	-0.0471323296147339	0.0392132612105222	0.0443033601109793	0.0309330729881344	0.0132699836724841	0.0248124641654496
6862370	-0.0818684911361127	0.0219981807079224	-0.0525075053126368	0.0433442382479304	0.0130098458398616	-0.00312311730144135	-0.00464952956571723	-0.00768765174172923	0.0370678667205795	0.0610334643758961	-0.000923972875405403	-0.00431934850338237	-0.0468640379236017	0.0446462722044354	0.0571688441929894	0.0629530714018441	0.0556869552575269	0.0187905484448537	-0.0322170235986831	-0.0747025515843182	-0.0909294642956755	-0.0685321852219838	-0.119076089220066	-0.0114048709308028	-0.0316810416541343	0.114521068634948	0.0301343861019854	0.0518271796284504	0.028866203867472	-0.0829277760060305	0.0704455364552352	-0.0624757063968203	-0.0870648642935269	-0.00598223845651107	0.166302880625815	1.04422213424962	-0.0360599407280856	0.010397024744002	0.0455511715564882	0.104881900853735	-0.00688270542860689	0.0449006668309016	0.044039216010555	-0.129814777032751	-0.0404966554223824	0.0748836880407858	-0.0171171493974727	0.0233724962127477	-0.00123399569715644
6862387	0.0246755807117727	0.000880133847113353	-0.0206804556338551	-0.0395116382437975	-0.0285772571506524	0.0181594502172542	0.0162477023244167	-0.0189966059636509	0.0498796338968839	0.00192055587264448	0.00767103973057322	0.00554394811340931	0.0165966506969951	-0.032781260276546	-0.0383638164589675	0.0637189428117177	-0.000883360179449121	-0.0457596778974386	-0.00708487171907809	-0.0440565315369612	-0.0389117323352392	-0.0528842513524714	-0.0302602329770271	-0.0415633686450116	-0.0916660200035052	0.0901383901529739	-0.0318809564075754	-0.00684139953258261	0.00459891336684957	-0.0308515262260421	-0.0378416517030778	-0.0325094258474118	-0.0114822239438278	-0.000391422587259552	-0.0511770875435961	-0.0360599407280856	1.09621041965573	0.0137053847099116	-0.0331306399533889	0.0502159452053582	0.061257171008666	0.0623907492641203	0.066176674670175	-0.0772363363060403	-0.0120084505068035	0.107733759986704	-0.00529978930934937	-0.0170085707600097	-0.000787864266449052
6862407	-0.057628277736066	0.0233151555394789	0.0238144234332009	0.0475780353537022	0.121796884944989	0.0114687422958086	-0.014393939061747	0.000958962723492581	-0.108862690979838	0.0945629822550939	-0.0669715444213746	0.0211450260174215	0.189426768098838	0.0937194415410496	0.106182244845173	0.0618426876994354	-0.0424037405443159	0.0365213120461823	-0.0107518838214515	-0.0262554163539888	-0.0675154537555765	-0.017286385110634	-0.073653974766289	-0.0565500559356587	0.108552645587336	-0.0639321287001503	0.168999353992217	0.0646559170786255	0.050690684783683	-0.0346783409542116	-0.00989130102508724	-0.0286879830886959	-0.037778803711533	0.0713919174439629	0.13305198203206	0.010397024744002	0.0137053847099116	1.67091697078811	0.0491759215844144	0.0529619109224956	0.0678268617793626	0.0694910541163293	-0.0868593458419635	0.041425126512593	0.0244156424464982	0.0206729935412479	0.0762158434117337	0.0862769603701824	0.0615518208539693
6862457	-0.0715527612678284	0.147029325355025	0.0650056152994369	-0.0640878736366229	0.0147052697477151	0.0276524535434338	0.095893675780155	-0.0624649602939538	0.100641913988394	0.140439187132774	-0.0711180697940692	-0.0156501630549349	0.0391019760103561	-0.0496517351886771	-0.0802153104392837	0.00295920966736127	0.0837990948125442	-0.0434073589716151	-0.0609822961062324	-0.123385804917897	-0.137499803238133	-0.0513608211623094	-0.15710200604447	-0.121119676128225	0.0644349477273284	0.114972372765285	0.225679985058096	0.112739386599375	0.074010406411723	-0.0638718220707484	0.216637726017348	-0.093443731064803	-0.073857043972028	0.0168491911919691	0.111915819932931	0.0455511715564882	-0.0331306399533889	0.0491759215844144	1.39288629280869	0.0319685494824528	-0.0205896934490252	0.0462032699085564	0.0404955049510099	0.0132286004925069	0.0213460081796969	-0.000582733607330178	0.0942625312217006	0.106945586815679	0.1146564911554
6862474	-0.0889633271407844	0.010071815232339	-0.108320124717608	-0.0322502573853772	-0.069768333926386	0.0141206020821413	0.0209298382017979	-0.0713990521650811	0.0331581665545161	0.0913262206920368	-0.0502075059297221	-0.00844599788926835	-0.0160231773282436	-0.0634093965677029	-0.0617234398883303	0.141739521431278	0.0643253160646142	-0.0378509669426766	-0.0398049975446102	-0.0613184531041806	-0.092941440670123	-0.031649014759654	-0.123488234016019	-0.00677470662560155	-0.0145442953071996	0.171004356363746	0.110850916143363	0.0819224181933854	0.050327341857436	-0.120482650667159	0.0494575284420228	-0.0693111490589527	-0.0692619519965433	0.0782281931761045	0.0206798164142589	0.104881900853735	0.0502159452053582	0.0529619109224956	0.0319685494824528	1.20489597120728	0.154742720542189	0.168346285626093	0.00782788487756598	-0.0443456712981516	-0.0201129649065025	0.245036799133205	-0.0148281736581652	0.0815301748727566	0.0241839656779595
6862745	-0.0521166576930678	-0.0183594602424667	0.0106463926641055	-0.0230479578741008	-0.012803082775929	-0.00291854978660262	-0.0273604948473319	-0.0288705011295741	-0.00404711887412439	0.0294307835421099	-0.0198994791496314	-0.00198532153788635	0.0524669855735923	-0.0353392612899215	-0.0596562560296164	0.114360968849727	-0.0476461136380434	-0.0132107008606467	-0.0349901672529329	-0.0790193539717252	-0.0677768819938487	-0.0161285421678045	-0.0756550837977059	-0.013691763186074	0.0361640613689233	0.0576144382884025	0.0474324960471525	-0.0318918392749507	-0.00419999589914382	-0.111696619249157	-0.00118443525531765	-0.0399480906377451	-0.0359902137742529	0.282581255601667	-0.0246726894193861	-0.00688270542860689	0.061257171008666	0.0678268617793626	-0.0205896934490252	0.154742720542189	1.15831297788394	0.195420191908166	-0.0231770903639684	-0.0369391913328663	0.0152637115220185	0.0850087818365329	0.107042484758306	0.0443394913361704	0.0654229873415319
6862771	-0.0439261025297252	-0.0175989614408274	0.0917097222627622	-0.0349909915740901	0.0255842914740739	0.0143881225237615	0.00367018675443775	-0.0908217745304788	-0.023912358666516	-0.0278018107258614	-0.0207388023628766	-0.0716896749544956	0.0357467217780439	-0.0815581769855885	-0.0923962786153942	0.102102455795975	0.00741291304108526	-0.05739099476087	-0.0420489335993684	-0.0679566956112796	-0.0719754635716391	-0.0498136160386546	-0.0881488137886364	-0.0339507415836988	0.0677363929196019	0.128635673107981	0.00829932738774344	-0.0725747732935414	-0.0252140419748633	-0.0136717118362684	0.0114299419874551	-0.0600834284667071	-0.0507324128573358	0.105526309448441	-0.0139217475538058	0.0449006668309016	0.0623907492641203	0.0694910541163293	0.0462032699085564	0.168346285626093	0.195420191908166	1.29141156433305	-0.0314179607408909	-0.00284743515891728	0.0496812284489159	0.181238929515622	0.234271586085533	0.103570713970055	-0.017824409237921
6862787	-0.0127100623855186	0.0821915768674759	-0.0178182256896554	-0.0190470163895048	-0.0931174960270546	0.0430932876114725	0.0369659429859437	-0.00929255295924462	0.147288316826588	0.0931357861496727	0.0618693448695714	0.03217437091566	-0.0460758412793186	-0.0327608732584028	-0.0526329508923071	0.0349412538226946	0.0746864583740525	-0.046637744825002	-0.016109754713276	-0.0472241776664406	-0.0260014659303075	-0.00917572164143561	-0.0554494274871797	-0.0227474217496055	-0.070684209726707	0.180694575741034	0.00541633883212742	0.0283717591554816	0.0426880810720186	0.0147660355071738	0.0256907040987448	-0.0455064651653793	0.0209490937488263	0.0172258155842207	-0.027035011005783	0.044039216010555	0.066176674670175	-0.0868593458419635	0.0404955049510099	0.00782788487756598	-0.0231770903639684	-0.0314179607408909	0.798837148838561	-0.0289000935739588	-0.00448218254090461	0.0469815086763177	-0.0237431396357718	0.0280402864494966	0.0610503116395059
6862797	0.0219654879338787	-0.0161652752714047	0.0383586142603233	-0.0245725185709819	-0.00292533283418082	-0.0456297427478018	-0.00292228266347381	-0.0260746770124334	-0.0552796105262707	-0.0378066640693281	-0.00412052779700214	-0.0293270451544987	0.0338889534467481	-0.0269021112101061	-0.0497870169881201	-0.0483784541724607	-0.0325342940511337	-0.00606397104942268	0.0201577753831947	0.0469527782203261	0.0668027095879877	0.063679081912574	0.0676392912161411	-0.00146749058952971	0.0460944572271771	-0.07368044114342	-0.0163590202041482	-0.00842513343617285	-0.0251720906764355	0.0875570159477213	0.0873570302150489	0.0290195645662726	0.0635933314062502	0.0520044599176455	-0.0471323296147339	-0.129814777032751	-0.0772363363060403	0.041425126512593	0.0132286004925069	-0.0443456712981516	-0.0369391913328663	-0.00284743515891728	-0.0289000935739588	1.02643002346132	0.0147085579372217	-0.0203078972187311	0.00130962485496545	-0.0369798758212473	-0.00655971674786452
6862807	-0.0216812791690734	-0.0171492266654821	0.220181178434726	-0.000747397060764427	0.0112669936823003	0.061532810988423	0.0413243583786857	-0.0724547958500459	-0.0250510534737976	-0.0875752706742408	-0.0501378697058041	-0.0393408583724087	0.0710285729621247	-0.0436374940498224	-0.0698706023390079	-0.0177414680520132	-0.0257871661918981	-0.0493286375583845	-0.0692976450544454	-0.0979752536192578	-0.0882131806183809	-0.0445363463805721	-0.0931784692210166	-0.0221096659672865	0.261223603119278	0.0217706102297193	-0.0502946429616288	-0.100870029770091	-0.0718786359650984	-0.0284601264258097	0.0158144868751793	-0.0600055738255308	-0.0496561092427404	0.0553740067978703	0.0392132612105222	-0.0404966554223824	-0.0120084505068035	0.0244156424464982	0.0213460081796969	-0.0201129649065025	0.0152637115220185	0.0496812284489159	-0.00448218254090461	0.0147085579372217	0.987324216233302	-0.0563721928621142	0.291480647709027	0.0417080028464548	-0.0151806992723134
6862975	-0.03732172096841	-0.014982890879655	-0.04004666301095	-0.0479443031075265	-0.0767689165996318	0.0425836712562243	-0.0250799856232704	-0.043129966471435	0.0553423588590607	0.0485579007043736	0.0293887216231542	-0.0353782880526333	-0.0253638782388364	-0.0249560094720643	-0.032584835094346	0.132377703612473	-0.0210946760374355	-0.0256061370680474	-0.0313446597046004	-0.0500600399121343	-0.0384533181421046	0.0658168914571237	-0.0786314893739995	-0.0180468797647434	-0.0293170741415672	0.158404518292945	0.00238504228777066	0.0474225760379104	0.0226263229754945	-0.0697161387298377	-0.0314437550412526	-0.0271426372495422	-0.0327130260492992	0.031546104049131	0.0443033601109793	0.0748836880407858	0.107733759986704	0.0206729935412479	-0.000582733607330178	0.245036799133205	0.0850087818365329	0.181238929515622	0.0469815086763177	-0.0203078972187311	-0.0563721928621142	1.03065774952964	-0.0638412178620761	0.0209917739864578	0.0485755754844026
6863300	-0.0189706241378172	0.116045323939717	0.323000629491373	-0.110443812003467	-0.0442220576001995	0.0653406445668364	0.0257057616252641	-0.141323954282488	0.0140549189674115	-0.0755893487951692	-0.0503265875649023	-0.101844536998562	0.102035734185834	-0.0990940839509916	-0.154064601352641	-0.0552360547798302	-0.0225175329112648	-0.127834071784731	-0.0773072110281776	-0.156548010608252	-0.110257953836771	-0.197731664266992	-0.0436742243916967	-0.128963461319465	0.324236236054069	0.0200364701502719	-0.0122290792354722	-0.085101069586191	-0.0335729781711748	-0.0516943091500725	0.053960750076439	-0.0422476808668158	-0.0194254538235689	0.178180897402512	0.0309330729881344	-0.0171171493974727	-0.00529978930934937	0.0762158434117337	0.0942625312217006	-0.0148281736581652	0.107042484758306	0.234271586085533	-0.0237431396357718	0.00130962485496545	0.291480647709027	-0.0638412178620761	2.14053617839928	0.151144892321741	0.0164015456374681
6863318	-0.0234415801686721	0.0891163022859502	0.10150826919542	-0.0213065914899402	-0.00671146271805036	0.067247787399294	0.0187065989014824	-0.0599523503741242	0.0460656384404921	0.0859211058869998	0.00696881788800651	-0.0303380291882745	0.0484138423999261	-0.0470214132848573	-0.0648468741840259	0.00565869514758455	0.0510193137877128	-0.0442150153486394	-0.0496126172744863	-0.128532018147055	-0.128654083614441	-0.072035556815041	-0.105831111313919	-0.0893794370850482	-0.00740698697999226	0.103983725717009	0.0907674726876526	0.0374891078591632	0.0318999677406211	-0.0945275017338021	0.0453995554263865	-0.0377849191315326	-0.10775185158173	0.0750314186571879	0.0132699836724841	0.0233724962127477	-0.0170085707600097	0.0862769603701824	0.106945586815679	0.0815301748727566	0.0443394913361704	0.103570713970055	0.0280402864494966	-0.0369798758212473	0.0417080028464548	0.0209917739864578	0.151144892321741	1.36173220423607	0.027321537281546
6863371	-0.044863927175992	0.115200052624651	0.0427441417290646	-0.0466051875121305	-0.0659935875735408	0.0148744934559134	0.0243993916891587	-0.0106243876190982	0.0276656005044066	0.149838116571939	0.0141682883467267	0.00100326929708641	-0.0187556197545826	-0.0242194938680511	-0.0216417151672467	0.0329648907951004	0.0295992036021864	0.00709673568981593	-0.03772987335948	-0.0688352614680226	-0.0661093635894041	0.0500154836400253	-0.022876612510178	0.000376764828680882	0.00637449914743074	-0.0553079862581558	0.113679794468787	0.061395717730503	0.0942424676646581	-0.0356286296915084	0.0845876943639606	-0.00843402682892603	-0.0351057583602305	0.0264002197301455	0.0248124641654496	-0.00123399569715644	-0.000787864266449052	0.0615518208539693	0.1146564911554	0.0241839656779595	0.0654229873415319	-0.017824409237921	0.0610503116395059	-0.00655971674786452	-0.0151806992723134	0.0485755754844026	0.0164015456374681	0.027321537281546	1.147629829326
6863396	0.0188321676945139	0.0396948916917339	0.0645247371136053	-0.0907878458262166	-0.0739498084079418	0.059997716964664	0.0325747728895625	-0.118894188470355	0.0387183542740994	0.0462061963760524	0.0114192740384154	-0.0716935033033033	0.00205486785150226	-0.100665324667842	-0.131479886954496	0.00139616208945192	0.0140860085312745	-0.0271200187971754	-0.0694353846512971	-0.0991168492536218	-0.0653818547005847	-0.00563126794900967	-0.018527997109756	-0.0390703162619022	0.0693899185546262	0.0367413874229892	0.0604918358884031	-0.00508184712009295	-0.0027756285749402	-0.0432350275652944	0.00608796342756407	-0.0272649237260652	-0.0728843588996062	0.0464678973598705	0.0316774355578015	0.0151244710651678	-0.0611435796163327	0.023817248483778	0.0941034297443221	0.0637863068693903	-0.0135546086066754	0.090318377924303	0.00941625597950254	-0.00307144266436508	0.0363404139385364	-0.010835388479078	0.215200496071612	0.470412593356166	-0.0451820024143532
6863412	-0.0206861751786503	0.175063710793541	0.170845611416327	-0.154587653320434	-0.0972317147792652	0.0170252805954322	0.087663056689164	-0.100663748654489	0.152679508444106	0.0569982648405653	-0.0483806609148571	-0.0462408511198803	-0.0313918327363787	-0.157804949047843	-0.202830962372301	-0.00760060420897682	0.0619278378500234	-0.116863642023471	-0.135529941818002	-0.172258298007661	-0.149579888630666	-0.0608663020411545	-0.0799651271713111	-0.0803665737236685	0.0812913425506457	0.126909350781349	0.0976689958876398	0.0454719484273717	-0.00961323952659833	-0.0412390223157091	0.200689990593515	-0.0125981266040797	-0.00951309109829625	0.0331935310008124	0.152875274384671	0.0576012990720211	-0.00564983716550094	-0.0396732616389515	0.292123789292951	0.0106079525279901	-0.0704904519452208	0.0615418012673229	0.0729851157006088	-0.0386097060345074	0.0462777912645758	0.00119253242680162	0.207205764592391	0.133715957753756	0.0673891527812109
6863491	0.00693856845874444	0.0472197685405328	0.114243243512006	-0.0585169032847978	0.0142710779180271	0.0780533897658612	0.0060934714261472	-0.0453060854200577	-0.0351311677313738	-0.0403355625441318	-0.0144625520876796	-0.0600894895002127	0.201115908401327	-0.0652837958109951	-0.100792541344172	0.0396641742776661	-0.0702621389827231	-0.0417434847082554	-0.0612024045859103	-0.0941798570922827	-0.0574201661761874	-0.0233924356704125	-0.0435349129335911	-0.0231063214565842	0.122001909069872	0.0279095879196482	-0.0111017707513141	-0.0615523419443702	-0.0380017782921094	-0.0382960635165895	-0.0228813900346189	-0.0049036396615527	0.0112555349807143	0.113580224038478	-0.0236454374935149	-0.00659132787438791	-0.0103550921905852	0.0585270174713249	0.0308184496554215	0.0195010407303779	0.054418244409601	0.092297125862516	-0.00672244091463903	0.00409326652595216	0.0820064001772828	0.0197089923960597	0.197986248388947	0.117616385145107	-0.00760191478373623
6863500	-0.022491573261129	0.0384964935885321	0.121334889265748	-0.0856615261464185	-0.0846693797588805	0.0688713221312801	0.0261357978652063	-0.077604372166069	0.00963608527028244	-0.0259607825233587	-0.0191250380029656	-0.0523328027718091	0.123464258349623	-0.0804588032719727	-0.118872437751059	0.0628278126866944	-0.0043173049360338	-0.0411919113836553	-0.0889530841668376	-0.0912744872374908	-0.0595854167667512	-0.0203083959801476	0.00515898763884602	-0.00424308872196098	0.104158764898142	0.0595973394392625	-0.0289078956677141	-0.0415475859052473	-0.0321886927304209	-0.0698505702415621	-0.0464254638261108	-0.00936087188083085	-0.0556183243744839	0.108028698469728	-0.0427587590389695	0.0166554007603052	0.011445858042054	0.0574115876385025	0.00613967861258344	0.0430528359239698	0.0955322582971823	0.112042305841007	0.00915940683999805	-0.0230713903074309	0.00897091962961114	0.0263172175270908	0.234293065489723	0.129796463980916	0.068257302243206
6863517	0.000775915974497655	0.0355006472484888	0.228655634616084	-0.0593680645918481	-0.0363494402575957	-0.00408077722625824	0.0270062688345163	-0.0847196781601182	0.0226273778481981	-0.0691515368269814	-0.0522060626230106	-0.0428524022498251	0.094157357452908	-0.066061674004784	-0.0984800548822567	-0.02740972443604	-0.0319588572253063	-0.079570138102863	-0.0680022686696686	-0.1017274838654	-0.0767836116318986	-0.0998854947311104	-0.0393137127275789	-0.0678357075130259	0.112781582966374	0.0142477531264301	-0.00529956962562482	-0.0570427437628488	-0.0198788998216025	-0.0162232002697301	0.0302982118221988	-0.0220333593346714	-0.00516275309168782	0.111773669893999	0.00616175479608237	-0.0418865613421528	0.0188618095111504	0.0398537203732111	0.085301188593807	0.0174777527798392	0.0390158851844652	0.146404755358469	-0.0253357135624616	0.0436016926343768	0.0940789503310509	-0.00356737486152559	0.371057210936266	0.0670273371858951	-0.00932824376077414
6931346	-0.111318802620173	-0.0936425609387646	-0.0823406128022666	0.379898142570758	0.430707371996941	-0.0244174417359996	-0.0533760240360249	0.338391414726036	-0.118372935503238	-0.00653951799694596	-0.067571210971258	0.18732756195915	0.0200237353629365	0.501684244785089	0.778002536167567	-0.062772685101351	0.0029418368684255	0.154296823578884	0.0780863499525828	-0.0322507840346224	-0.0585665186395295	-0.0658693864893787	-0.0550295470374856	-0.0545647450321792	-0.107684458241766	-0.0820696874012568	-0.0636448667069491	-0.0172620326599591	0.0367386152393686	-0.150843165423764	-0.0942329061423762	-0.0559607890607	-0.0687247532735003	-0.0373187975578025	0.104916212997636	0.0562870972498358	-0.0393469821634124	0.122011148390469	-0.0764795039847348	-0.0744117264884838	-0.0584641622777099	-0.113704959815255	-0.0710728468078167	-0.0408169172511184	-0.0703109831797101	-0.0439257753787428	-0.17810122023172	-0.085500730745912	-0.0234878529090564
6931353	-0.0762553393518454	-0.0561525945064457	-0.0680043314203779	0.267325367802524	0.299278187092721	-0.0165338266770966	-0.0423984255339578	0.222724054357058	-0.0777078135046206	-0.0108868015839367	-0.044868083467763	0.127392012184883	0.0144207424095112	0.352650663186663	0.531767151078251	-0.046582054601364	-0.0116239162655941	0.103522218470155	0.0576636755989709	-0.0150359624017176	-0.0192212604390106	-0.0366919044481017	-0.0218260582142324	-0.0357485064409569	-0.0762695895876625	-0.0617927012991678	-0.0511811471591739	-0.0172170085116778	0.0173098166014025	-0.102612329815684	-0.0849288680337613	-0.0293463124904452	-0.0403614563466989	-0.0268934716651582	0.0686864726220873	0.0361088170958271	-0.0280717931617082	0.0703582404644631	-0.0632729176174444	-0.0520384945139792	-0.0439426178302868	-0.0697935287592264	-0.0374231104507128	-0.0469927678751945	-0.046943893832652	-0.0362958788265755	-0.127326783534927	-0.0534099562099717	-0.0306673553461943
6931355	-0.0783474398071756	-0.0676826934811418	-0.0745322101091393	0.264977462790673	0.293982843965547	-0.0389760980297428	-0.0298414036194006	0.226560154230273	-0.0743791265850712	-0.00782113036395373	-0.0611618744365337	0.132985993314084	0.00335395770386661	0.359930778162843	0.544932761111722	-0.0432164701573899	-0.00355971738122969	0.109419135307534	0.0575360404681791	-0.0135459326688227	-0.0291319702737339	-0.0353588166121955	-0.0278699930558888	-0.0383876493643566	-0.0757335350768918	-0.0491220055276108	-0.0353664634061318	0.000255975189578342	0.0260088244564806	-0.102019474661393	-0.0681117268902817	-0.0384056512146565	-0.0270258531471747	-0.0119617940327197	0.0763654622864071	0.0407902958317504	-0.0272249215027624	0.0733055998854495	-0.0618424276934096	-0.0515203745082112	-0.0525757285700228	-0.0778033166913926	-0.0419725658402043	-0.0305450593768868	-0.0456129520781125	-0.0340823109615326	-0.121186822299634	-0.0532564822509567	-0.0216552790876765
6931367	-0.0904574605363865	0.0320089830326411	-0.0113611542032638	0.119065434026591	0.098484686813315	0.0111854549395149	0.0192567505069904	0.0562099241981908	0.0038558371149167	0.0605135185935208	-0.0488304787703	0.0525430768566225	0.0331092034649349	0.0953980497458229	0.129414979445532	-0.0402633436401489	0.00964768526468809	0.0295288816929924	-0.0187056770284246	-0.011532758979786	-0.0553931833662507	-0.108028391944509	-0.0419521160985062	-0.0113136177595024	-0.00770951528541213	-0.0291029294707236	0.0155181830694431	0.0509011565717878	0.0456135138407241	-0.0792426319747157	0.00263800029742115	-0.0186261085603529	-0.0547936638862623	-0.0169718322065695	0.022490670822126	0.0308764597308733	-0.00117655518359025	0.0449356865568295	-0.0175001743225381	-0.0180572089117401	-0.0408440310984079	-0.0548158991708348	-0.0117354053550887	-0.0520176252981163	0.00560477950210966	-0.062494883934799	-0.0278046846977182	-0.0212314919668942	-0.00826476262099207
6931368	-0.0567848744605442	-0.0213148099610233	-0.0534266621555564	0.00256624286300022	0.00734573908176301	-0.0221589051596591	-0.0589650367617805	-0.00461763307127825	-0.0486269811228135	-0.0360350685316815	-0.029965509690641	-0.0119849495190295	0.0146684220663792	0.0170559370999474	0.00586965323135148	0.111145374209779	-0.0372486588989528	0.013238052875112	0.0100083551074698	-0.0336207521581911	-0.017865419784015	0.0130463806883416	-0.0336871614554512	-0.00315076408804165	-0.0176325076359589	0.00288919619246455	-0.0429133576338613	-0.0303880770799579	-0.0176348694402406	-0.0704528318617046	-0.0587597902411767	-0.00726959779354963	-0.0471966317223273	-0.0464373398955734	-0.069396622471261	0.0299048396783863	0.198439671264247	0.0579910674595295	-0.114473666956485	0.150188368880392	0.132010351185825	0.147258528498368	-0.0219582080285867	-0.01938368130861	-0.0225936198988648	0.169480741403735	-0.0874093062719013	-0.0493251343766372	0.0380849677602371
6931369	-0.0799595333818306	-0.0419269692232434	-0.00971758214037064	0.0976876861252778	0.0657695054263155	-0.00390072623942666	-0.0400208993789359	0.0804584293582856	-0.0588341735507652	-0.0137729295828362	-0.0491339314856937	0.0198995611596734	-0.00812590183727156	0.0521951244765661	0.0907676100116286	0.113995263725447	-0.069823270459694	0.00647561560562422	-0.00789382178684727	-0.0299978445460175	-0.0336709761540905	-0.0388671519489118	-0.0931660218889325	-0.0849467084821591	-0.0444077271839494	0.0627706222611388	-0.0340252223552664	-0.0512248986748276	-0.0218502582074259	-0.110840088652618	-0.000934815697980365	-0.0565112736525022	-0.0671693187306381	0.0629842722251188	0.00397412401021695	0.0742786519508576	0.103240737281596	0.0614076008943322	-0.108796915705243	0.133112700603304	0.142356386427337	0.150316895688557	-0.0396757544112816	-0.0591695037518925	0.0128403636511497	0.141293923696183	-0.0734770680057456	-0.0501112223672675	0.0339571414535065
6931374	-0.0686326243546022	0.015069512177335	-0.0792689557331661	0.11148314881587	0.117164461311526	-0.0256390817003645	-0.036381615720734	0.0677114547878202	-0.0482197373058586	-0.0542257059817537	-0.0518689442780303	0.0306971689613113	0.0135830822099298	0.0586378768203062	0.0967409378871267	0.133754435080178	-0.0357227376541539	0.0562261608505811	0.0226290404247617	-0.0627199010682206	-0.0821178373278001	-0.0637454165628544	-0.0722863966486324	-0.0227620071096553	-0.00646709080305357	0.0685834023959765	-0.0264964346579927	-0.0611334231286503	-0.0245270765424097	-0.0740412737307427	-0.0410244194080772	-0.0468957282907807	-0.0362592861937859	0.0415840690113335	0.00817036812949427	0.0681075923857144	0.0998400938457947	-0.0196697918713456	-0.0778970170628668	0.164469754073374	0.150715120024903	0.169930445188267	-0.0366197714008591	-0.030973198792959	-0.0215060102433649	0.119332149240991	-0.0382217894960685	-0.077023837809069	-0.0463063106642033
6931381	-0.0182129190059758	-0.0167197110651562	-0.0598950284321509	0.02688269548568	0.0394279884707673	0.0276733754282501	-0.0454905378903747	0.0722764340358059	-0.0499951062766419	-0.0232945956282173	-0.0349860562845781	0.0247656093957936	0.0427943897932304	0.0707671585248374	0.0949623778839041	0.0747325789072217	-0.0238232915128067	0.0447144830708939	0.0274933999385238	-0.022683278604914	-0.0113306779440654	0.0204453192321592	-0.0417331189460298	-0.0502654608633808	-0.0314450562691312	-0.0153094781990075	-0.0332294013506853	-0.0138620213817051	-0.00655710878576424	-0.0459520522782717	-0.0602056139931409	0.00700550492313232	0.00881507516862357	0.0175188773028206	0.0156143986643758	0.00995293975852161	0.0730232906056025	0.0966887132744154	-0.0496152953459329	0.0458490066605239	0.0919655588697048	0.0566732095108834	-0.0302277517565593	-0.00756560070872709	-0.0311743749188995	0.101975021149382	-0.0600371822285488	-0.062175883354676	0.00529132095616417
6931420	-0.062630491639325	-0.00958530732888259	-0.056876131335371	0.167967647698372	0.156391334215592	0.000500208467513185	-0.00522553608052161	0.161913968263075	-0.0597449336543324	-0.0246701667643329	-0.0522206395663494	0.0931827773355636	0.00746597261049385	0.115238151657465	0.142759384756995	-0.017338175402209	0.0269865060520534	0.0848841954867874	0.0451571545449982	-0.0573285868651453	-0.0684223231113673	-0.0696160316795024	-0.0470578343428583	0.0586858975650852	-0.0404648163516035	-0.0401596649136761	-0.0550266731828871	-0.0264562980015654	-0.0297259945774893	-0.120641206438996	-0.0427973297449184	-0.00793635408286648	-0.0395272737086198	-0.0161724677439547	0.00464038421114384	-0.0350273139659956	-0.00338790838491912	0.0298301680954764	-0.0617381257329198	0.00676540509999307	0.0103582050375062	-0.0534405113427991	-0.036870938771038	-0.0367199815844257	-0.0362229315093883	-0.0369833033993611	-0.130286978415234	-0.0386364104544108	-0.0229246137563966
6931424	-0.0170313754814928	-0.00684123802848999	0.112724832021355	0.0576252717886642	0.0680835445259718	-0.00432805993806134	0.00703608329258595	0.0245122111662451	-0.0565108508534893	-0.0389484835678251	-0.0271534966853165	0.00673544600011831	0.015818969562959	0.0189280311814825	0.0271174795281982	-0.0187695920828112	-0.0256095330961471	-0.00113646684617518	-0.0377313401299871	-0.0225207546124806	-0.0163666999856405	0.000478674485388808	-0.0381411511503522	-0.0181011771995188	0.0862495792011836	-0.0174871264128676	-0.0154319772455776	-0.0374084698843958	-0.0494274378228914	-0.0301153756690189	-0.0117886871676225	-0.0029488903869843	-0.00137940083092101	0.00267313961551813	0.0661997082867012	0.0231374487191197	-0.0135545664492135	0.0524185656348089	-0.000805899881757362	-0.0708620118933782	-0.00177496501346825	0.0140701781917106	-0.0188435341950178	0.0138953777084344	0.0573687679537128	-0.042310004705229	0.054187694438956	-0.0281769523136603	0.00790814607947487
6931425	-0.0107554580416104	-0.00695181631467259	0.0382459223627871	0.0383078353821332	0.0642233725157843	0.00236461347432339	-0.00811257995208021	0.0182457664416071	-0.0637064266764907	-0.0237047965220589	-0.0015340208934811	0.0202397417314048	-0.00117880657707825	0.0138671476993544	0.0301243335061527	-0.0156750118226319	-0.0172565804046195	0.0110457647918138	-0.0294311693464641	-0.0108389765840873	-0.0127723912158107	0.00934727802490284	-0.0173025786619466	0.0172963746904188	0.0484071100803842	-0.040934337921629	-0.00434166229466043	-0.0243397805041301	-0.0361232202768538	-0.0269423273374834	-0.0290231363751557	0.000767918714926191	0.000756437656672714	-0.00879547946451019	0.0620510690591568	-0.000752472160692231	-0.007540503600055	0.0338960767112038	-0.00670863282471988	-0.0375074342229778	0.00850505215469259	0.00313067410178022	-0.0287295653512711	-0.00555570632969472	0.0201552233183722	-0.0219010651985659	-0.00293679213684942	-0.0432206576814324	0.0350718625445232
6931494	-0.00059536680707584	-0.0204022668929527	-0.07565779031178	0.144718711992189	0.152794113684966	-0.0185211691552762	-0.0402554047171176	0.193038661573425	-0.11988997779348	-0.00980919354082077	0.00737705129327438	0.0899799899755689	-0.0221273181786303	0.0985206604043716	0.120415421860195	-0.0247277516058149	-0.0458385983286245	0.137877596594508	0.0629751866962235	0.0991721196017755	0.0677125483292539	0.0875834728203115	-0.00594866569176754	0.0132980702500887	-0.0643662780671643	-0.112117503990188	-0.0484818703715914	-0.000215175309554394	-0.0154422768485086	0.00273699495284183	-0.0658449960704608	0.00148208571449472	-0.0183582192867957	-0.101061375017276	-0.0187291157504811	-0.0445646702721181	-0.0231284221348029	0.00757576209513005	-0.0626826796904339	-0.0824935008889895	-0.0594972618069989	-0.117990285129792	-0.0411106092237695	0.0111023576158911	-0.0552329556804553	-0.0589565963931601	-0.18576816292185	-0.0438963701105814	-0.00334617630118386
6931506	0.0364102116304702	-0.0315123040556896	-0.166970381009976	-0.0770785710619874	-0.0971356250324559	-0.024460388936715	-0.0596501500427316	-0.020477346932987	-0.0267713382218407	-0.0534631717329452	0.00652559802277422	-0.0236054530522668	-0.0102569926349163	-0.0200614293750452	-0.0328139540662233	-0.0205382988355811	-0.0482578884498484	0.0137313775243568	0.132792319395379	0.202274961392968	0.170183705583395	0.00947828051370445	0.0841132654200076	-0.000104361763189375	-0.125129388871777	-0.0769636469136821	-0.0746702414671926	-0.00680727907007688	-0.0083634589044682	0.0870760705888592	-0.0458427151281192	0.0603254568857481	0.0664766517874023	-0.0568794353247004	-0.129392126537872	-0.0339351350045553	0.0187943494619548	0.00511444196695811	-0.0529780598321717	-0.00504038025900059	-0.0527255378665901	-0.0695948563422898	-0.0221967319023202	-0.00348798825315345	-0.0952012108509398	-0.0331905798204637	-0.120566586795643	-0.0312647378164632	-0.0212862572113873
6931509	-0.0113915429306291	-0.0216761279098574	-0.1357120910123	0.0428524981469302	0.0452217499574804	-0.0252550177992591	-0.053665760414144	0.119123896332963	-0.026122075035247	0.00326881209427545	0.0258995412950329	0.0429439058920128	-0.0389158988218208	0.043264574664155	0.0411792731763047	-0.00321925747662858	-0.0715813364258171	0.0374592147781677	0.187054250398793	0.163049516189922	0.164339440446531	0.00938085893852305	0.0317022963281699	-0.0102934517946495	-0.107228170595971	-0.100183388231753	-0.0286705125537491	0.0124116399932742	0.0220995542918859	-0.0168873873947097	-0.0814696675051935	0.0202906359505358	-0.00258968796878598	-0.0606189540808871	-0.0539244269342699	-0.0321647139914551	0.0129876466483727	0.00231752535495503	-0.0325695651005647	-0.0075139236585694	-0.0394536877107834	-0.0852015849106978	-0.0144891141948055	-0.00880940684781391	-0.108137849356333	-0.0226364461349419	-0.146016658207354	-0.0708595904873778	-0.0139491212805443
6931512	-0.0407729813388435	-0.0181115254740273	-0.130015924198201	0.0935584827187845	0.0812543624291405	-0.0366339314621839	-0.0541991720816827	0.160529712775537	-0.0319180818707984	0.0444170631841525	0.0113759669417862	0.0579715036466811	-0.0230921973866783	0.0828549718625565	0.0996511275004696	0.0151896446301845	-0.0465798569627359	0.07829448712689	0.224488629767822	0.1300109834223	0.0986303425349742	0.0555662605293771	0.000270591296785721	0.016530053700038	-0.0658971760632497	-0.0960821217681891	0.00625047900800364	0.0414883898191584	-0.000349214108339184	-0.0503823601979103	-0.0767519732218702	-0.0361285393978256	-0.0408236838135025	-0.0407982903773883	-0.0614612133409325	-0.0387718834693647	-0.0124474777502544	-0.0243293208121528	-0.0190524730708638	0.00315899885729285	-0.0119096342503329	-0.0801561786754836	-0.0409086717611331	0.0386891846251042	-0.101287329589576	-0.0214416982365939	-0.140853640417163	-0.0853573672359871	0.00674170101765354
6931515	0.223154038424321	-0.102255795930796	-0.16398719010324	-0.0681561961210765	-0.108228415889104	-0.0235525969257301	-0.078992044911371	-0.0198721807813343	-0.140738009580267	-0.124259509930422	0.123807198265731	-0.0479335139052664	-0.0961136966603032	-0.0226812332405869	-0.0625214526181251	-0.0384778376583629	-0.148753166088075	0.0292727173620394	0.149443006736914	0.392677992766948	0.314813185249018	0.23129547475234	0.249583850182587	0.109956000161259	-0.162210470385996	-0.18255958758172	-0.145520807785582	-0.0581030005153775	-0.0464641389151211	0.270713298347845	-0.173278393033412	0.137449612230747	0.133956945102768	-0.0802767374861868	-0.167379467636714	-0.0982145678699277	-0.0159349314629711	-0.074789482693426	-0.168932739292959	-0.0860707298880549	-0.0982153672735295	-0.0707133663322849	-0.0607686106692062	0.0740641418628227	-0.0783678129800357	-0.0666635907623879	-0.17384552682384	-0.111210474927849	-0.0531230822320887
6931516	0.172445957788635	-0.101961716482515	-0.173030814788449	-0.0901565558023647	-0.13853460711159	-0.0681378094073249	-0.0899108609832094	-0.0725898110561501	-0.070764551803125	-0.121871396268064	0.155875432685684	-0.0442129558378023	-0.0935750333018336	-0.0380025307774046	-0.0593452431851407	-0.0514318593987456	-0.138403521762849	-0.00811434491194562	0.19508982926708	0.411850795632793	0.39135097297868	0.22090174563765	0.224897613749466	0.0810089198872565	-0.205001808171506	-0.138107382403281	-0.166516695297419	-0.040651387793143	-0.0457814882383025	0.277234054121809	-0.167513838333635	0.124367221534934	0.124525596567129	-0.0691639802453948	-0.205777263255823	-0.102147021787141	-0.0171533956100033	-0.0700815290972599	-0.157666486214876	-0.0640584731505885	-0.056460913469922	-0.0487826799689189	-0.0416413317334898	-0.00102695078931744	-0.113470982090096	-0.0375481448056213	-0.154869517274443	-0.131347366594869	-0.110934418338425
6931517	0.262763825422196	-0.120709494912472	-0.186853562514877	-0.110809943114079	-0.154643297501949	-0.0592165496115166	-0.0764974882199865	-0.0851988746974496	-0.114001342127909	-0.109474547450666	0.141540779235104	-0.0430292944715845	-0.0932269962869039	-0.0327616859331678	-0.072996721687131	-0.0787497925442102	-0.184598042480007	0.0201718747705307	0.165989452999066	0.460071637965207	0.378807498251906	0.308549515923595	0.3190545528986	0.0940596726477888	-0.157593287037957	-0.199958358911152	-0.139747643028751	-0.00833873015712373	-0.0261820829693556	0.322320452114016	-0.195772249761885	0.187603548508125	0.183334768701726	-0.125886735706042	-0.17752140866689	-0.13256131987523	-0.0388059253959109	-0.0563988629329717	-0.165574810939889	-0.109113405773261	-0.120552686613386	-0.120439158885897	-0.0686322230221517	0.106244681289001	-0.0976852559341446	-0.0530291327451863	-0.197168553276616	-0.14304414290611	-0.0683302181884535
6931519	0.17830423628301	-0.0863322982859379	-0.119430105405994	-0.0972609530566284	-0.127876908899802	-0.0604392313104545	-0.0448389197510848	-0.0729582191014866	-0.0763274150663817	-0.0929773244116292	0.0958529512735682	-0.0460366836300669	-0.0475606734811103	-0.0596246953155796	-0.0961836042523349	-0.04123453685828	-0.0811299013304925	0.0109461805116407	0.0513484775046608	0.214296705979039	0.210307668152468	0.159814551261251	0.348696161148699	0.208775044009712	-0.117925881070318	-0.128749502236079	-0.111191602569443	-0.0347104160310823	-0.0445591689343796	0.182221595752189	-0.129079636389206	0.132945859594286	0.120364663092499	-0.0748817737069134	-0.128015328242744	-0.0813784247538322	-0.0144445504643371	-0.0742238550230945	-0.112608208041331	-0.0732257589330439	-0.0653297121804763	-0.0497652586998871	-0.0486473283789565	0.0625195429655875	-0.0644244568050577	-0.0187615844385718	-0.0915372869124899	-0.0831001687997198	-0.0639691374978615
6931520	0.158759865947535	-0.0701960932208945	-0.117507263794639	-0.0999771518164685	-0.119564938848895	-0.0488948282376146	-0.0460610068335761	-0.0688043334118518	-0.059661450964901	-0.0659537339850148	0.111820295994988	-0.0353564160304882	-0.0620219696394697	-0.0349877237340081	-0.0766600566672383	-0.0254152776657802	-0.0775677149383437	0.0194587641166144	0.036561283519324	0.219986265227268	0.221118332184495	0.154447680763117	0.266147732110282	0.135113280195156	-0.116513244272162	-0.114213407512996	-0.0810121067301449	-0.0285407817300556	-0.0128571220980096	0.216076311251619	-0.113539437054378	0.103279324134889	0.101354063246821	-0.0784760375199156	-0.114671030910172	-0.0676785766080829	-0.0226541262087902	-0.0445206882746826	-0.1044048125513	-0.0709423031830804	-0.0540296695823184	-0.0515912788729521	-0.0323061636810095	0.0627799411235319	-0.0675629724853296	-0.0262109986734503	-0.0787637294468774	-0.095939391329365	-0.03324668003588
6931531	0.259052175952008	-0.104481410919957	-0.164486838979753	-0.125597187149326	-0.165493581290041	-0.0642956317336171	-0.0654399886957561	-0.0994695564220319	-0.113473337815778	-0.135411976207378	0.168580456777881	-0.065333893193165	-0.0848983915627427	-0.063192184473265	-0.113983887934619	-0.04722138974087	-0.132687736268316	0.0150683784935259	0.0471608541816697	0.310080974620009	0.294225961307504	0.299471805713036	0.329744823802836	0.16077970396945	-0.15076945556443	-0.146414124095841	-0.125458268997774	-0.0214364271643585	-0.0483134251232491	0.337469270874765	-0.164813824865989	0.145893795533128	0.1548136233929	-0.0875162028763096	-0.170775966336501	-0.103338172676384	-0.0352581843311884	-0.0898247626178277	-0.156843893519598	-0.0939453845996436	-0.0712110461661387	-0.0470605581170981	-0.0492370639857169	0.100444517113935	-0.0934012287310572	-0.0166879783720506	-0.133559830279332	-0.128619289328911	-0.070868412228795
6931560	0.130372340073159	-0.0480871496337055	-0.182456615238541	-0.076264172712237	-0.0923148314546116	-0.042163980871636	-0.0420432961759639	-0.0700316444107286	-0.0676950511591824	-0.0345067872292888	0.0924437880021363	-0.0121859747023141	-0.0493386592468256	-0.0387114397826746	-0.072670311966355	-0.0238340376613831	-0.0619320017618821	0.0312553695574858	0.0721824174679087	0.192372167511559	0.155844193437914	0.0860845493364075	0.191443580133394	0.0932176362723737	-0.0786837549041069	-0.120312829686073	-0.0501996658581053	-0.0528705690165085	0.00397226524991947	0.10758203124541	-0.100869108338683	0.109717934335933	0.0831373850645181	-0.107145724905701	-0.148223815468054	-0.0904162589179985	-0.0611106304096332	-0.0156170730497491	-0.0863658372656365	-0.067095664845815	-0.0500562616781397	-0.0833670452298789	-0.0736561332252931	0.0257477994357781	-0.0820217277055192	-0.061141798917628	-0.127437120846953	-0.0992669882288114	-0.0389604629609455
6931568	0.0822988978954289	-0.0241665734160749	-0.133260331911708	-0.0533657528380148	-0.0482138404459125	-0.0155546704700644	-0.00955235469503221	0.00731226595840053	0.0299135942339486	-0.00500877304880152	0.106186123520304	-0.00425858828294511	-0.026885711345446	0.00115375398178616	-0.00433674613014047	0.00868994714874081	0.00156027369259428	0.00872869613997309	0.0620508279883224	0.113042482453773	0.0643814291170421	0.0548305607767073	0.0696186549550855	-0.0180536491674988	-0.101992431352784	0.0156828415466998	-0.029467847836788	-0.0304994054923871	0.00953243366766688	0.0576388939531676	-0.0455495095309394	0.0438861048189003	0.0885960664109661	-0.0268852145247665	-0.109185509802855	0.0257600834108656	0.00751823464705767	-0.0335562398624912	-0.0165637678419702	0.0245382715250698	-0.0322584258971115	-0.0470393559252841	0.0190916887440375	-0.0198334335373901	-0.0792286142116419	0.0340530119666269	-0.120388687722352	-0.0180324598521377	-0.0395775417900633
6931587	-0.0407050653733229	-0.0159453757497521	0.0848928309585681	-0.0517889074610176	-0.0555029483735712	0.0715913940192205	-0.0276667210656332	-0.0931209211862389	-0.0111561713185157	-0.0373962521765662	0.00348900315984819	-0.0381310089776352	-0.0149646727516168	-0.0649638494427303	-0.0835575542232982	0.201761266643233	-0.0383541210914411	-0.0491889921754671	-0.0733301770468775	-0.112258967488497	-0.0755933968606194	0.0518690973639898	-0.0887279616536242	0.00971305264406165	0.128447951035531	0.171076367949114	-0.060075071274211	-0.0868522210867989	-0.0513997688806686	-0.0906414275494707	-0.0725408170889725	-0.035809063909164	-0.0843043790860545	-0.00710608822631681	-0.052299766575979	0.080244041587958	0.143462499559397	0.0209506513461663	-0.0427683482691125	0.232911186691	0.267955784552232	0.321060470169366	0.0201243264454219	-0.0851187359294961	0.0464727506068767	0.271571878935907	0.0345314640949418	0.0151358766884844	0.0549313592366167
6931590	0.0453083312246274	-0.131684150635405	-0.145626493836643	0.156238793304042	0.167334958885359	-0.0673923744392899	-0.0636996118929883	0.162968810744745	-0.118746888831513	-0.0261145538024298	0.0343300397619462	0.0972108131258026	-0.025924767247991	0.116920191554657	0.147803720278526	-0.0445320161937511	-0.0270091603055492	0.103475360482409	0.0815205204227104	0.0785837974296156	0.105948109146161	0.0757539297331374	0.206137412703279	0.0274173967431687	-0.112093631468494	-0.15763251550116	-0.0701672688904837	-0.0153344773062919	-0.0197259818847289	0.0211839494646747	-0.113962922109418	0.173078734931512	0.197125769907364	-0.0786806176582529	-0.0537216915402028	-0.0254402272057119	-0.0655342959586028	-0.0187957920976138	-0.114886486881065	-0.133361879548153	-0.0388955683399534	-0.112865934745583	-0.0588043751394927	0.0226091803716142	-0.0801638623287154	-0.0911166603196173	-0.175436593821837	-0.128013013857349	-0.05032702446569
6931593	0.171228308093341	-0.116024182893346	-0.103225209112886	-0.127306889160665	-0.172943433316995	-0.011074275418089	-0.0694499500647415	-0.0830516382194211	-0.0360920779872202	-0.115584081751942	0.133541472776863	-0.0470073516807851	-0.118540441456995	-0.0792239603011037	-0.104843145432055	-0.0541458233902933	-0.0814023646033307	-0.0325865757533096	0.0508934206750257	0.221286810518032	0.209455911223999	0.180006482158835	0.171913618785463	-0.0113924370982291	-0.15115865019306	-0.0860141934581226	-0.153190970555936	-0.0819175860606689	-0.0350828134285751	0.284612265174236	-0.0665922722658973	0.12882576538508	0.101868709984745	-0.12478390991928	-0.128158556498362	-0.0823220846618526	-0.0552112838755372	-0.118288137891178	-0.0901751456902935	-0.149350180742123	-0.116788331567109	-0.0755006616847493	0.0115775675183806	0.0152856803931896	-0.0939603340236609	-0.0324918542709851	-0.10719952762884	-0.0830670410096866	-0.0203521273317579
6931606	-0.0407081493334224	0.0905192491281589	0.0339415508502487	-0.0645645394209621	-0.0873967634683283	-0.0119907999036909	0.0419914196568212	-0.0512317428865713	0.156905312319289	0.118423886051038	0.0109666490506344	-0.0229380004896461	-0.0448243495232269	-0.0493425541913371	-0.0558828933682673	0.00957482378186013	0.0172937538498521	-0.0295722305016722	-0.0454529959963326	-0.0990942773941271	-0.0881110962680226	0.0333687700759119	-0.144033222707095	-0.0753594963826944	0.0163326088219302	0.15115678199355	0.116737979070297	0.112049054173182	0.0511501451659353	-0.0506883820744957	0.144603432970784	-0.103432359553873	-0.0639665984515931	0.211059196022322	0.0572735656946389	0.10825846527752	0.0366786560779798	0.0277455322448222	0.363838992000282	0.117933319361324	0.00669774371979211	0.020712027865442	0.084831708381258	-0.0200077775093205	-0.0558755558796062	0.0979795838332051	-0.0358483577894461	0.0927383918961253	0.0947460259329612
6931608	-0.0981564563586505	0.0960403480707646	-0.00464011058619683	-0.0771930941160798	-0.0675002302281	0.00637292284054747	0.0721879906681553	-0.0927345176559902	0.136317800497666	-0.013687097478922	0.00586261542692954	-0.0396630917687852	0.00182987824931298	-0.0658471961671337	-0.0870340114496359	0.0807813183156326	0.06508747973043	-0.0689691047753311	-0.0979025688302723	-0.15217663991317	-0.118376574573251	-0.062390523711187	-0.187476650651075	-0.0876968739942064	-0.0345585884148221	0.763035387893889	0.0377955351550002	-0.0281567165867247	-0.0133326640426805	-0.00954439859205496	0.0655441580938899	-0.110291243113216	0.0271823255166161	0.0615821213200675	0.0241884780039009	0.106229174476835	0.0979686911165621	-0.0658632266734855	0.134449145226097	0.18890506344237	0.0672603704075546	0.136920016150502	0.185007943921204	-0.0721243355297419	0.0244298899536213	0.179799658438625	0.026991701972098	0.113615860858821	-0.053664548073026
6931614	-0.0388278555024903	0.0714466272237776	-0.0277177798921717	0.0158125075805998	0.0178250340639785	-0.000484310990383972	0.0503313541712247	0.00391539104720827	0.0203237772753236	0.217730809448762	-0.0311092912967623	0.0280117316725775	0.0331307140223924	0.0138004034845082	0.00183765605740974	0.0191559781886677	0.121003433205623	0.0160256147770336	-0.010684392431213	-0.0549170737614792	-0.0612788049089882	-0.00631968756087838	-0.0472661605983339	0.00499063555608072	-0.00419105904313176	-0.00719787884123996	0.272619026296697	0.243859190872747	0.140195457092031	-0.0754371836833513	0.0816088286621866	-0.0265458563597211	-0.0694224402411702	-0.0242038908097664	0.0269052427429592	0.0539929991628338	-0.04246881888347	0.00366395960597757	0.0570725846638162	0.0320839012853207	-0.0242927544164195	-0.040590747338516	0.0109726184653781	0.000103872556329659	-0.0310052774022545	0.0122502932203575	-0.0645363389710561	-0.000746267400922396	0.0210671210064828
6931630	0.203317199283384	-0.0547507520030148	-0.0811595873267192	-0.123313370232582	-0.155979825646398	-0.0474828374821054	-0.085214680394706	-0.101160764769241	-0.0667789605931893	-0.0910188291303523	0.14488414635052	-0.0687501207513541	-0.0691214433726782	-0.0885946977722339	-0.118314878294767	0.0456598115983334	-0.118585474955795	-0.0303158727699929	0.0122277241650911	0.182038659416329	0.192261887476184	0.210345924321162	0.240939532448413	0.106599054622482	-0.0725407649852692	-0.0186804963152484	-0.120354098924234	-0.0798659471062268	-0.00304696605614987	0.272935226140477	-0.178074020056932	0.119781347737386	0.137795869653391	-0.0315805901464381	-0.140423616743777	-0.0385953311782621	0.0125995409405528	-0.0701409609149705	-0.161822752464835	0.0490942013831071	0.0367653823835994	0.0419295061771972	-0.0450736506365257	0.00855799118679482	-0.0459452328544914	0.103778453434393	-0.0457604613222197	-0.100859368619852	-0.0513609434013366
6931632	0.259563835758564	-0.081873196520597	-0.10724640466876	-0.133763384854106	-0.167928498604876	-0.0443969520268034	-0.0736902721308315	-0.134669240500794	-0.0864855878836052	-0.127729800735273	0.203810464313698	-0.0674509239933035	-0.0804260870204428	-0.0880583771365437	-0.120073213962196	-0.0688671150696495	-0.101997217554243	-0.0184771218666741	0.0240930376919133	0.299667974843124	0.269041934962211	0.314898462068665	0.278497108328292	0.0968235554478245	-0.0988280639620995	-0.114794251854405	-0.135206103376214	-0.0499931401155369	-0.0506092921081349	0.362711582745054	-0.16006277835421	0.159841944377367	0.118155003653272	-0.0950656381012594	-0.138385876369358	-0.0898572094565124	-0.0581347608644723	-0.0882509413507558	-0.167899262396436	-0.0865560673485901	-0.0739489257717107	-0.0207787759234074	-0.0546556719837908	0.0612327468592992	-0.0555305753390146	-0.0432630656797051	-0.0763039619498036	-0.0961801055962198	-0.0483430004755311
6931635	0.152116633918398	-0.035187148398272	-0.0874101689529006	-0.0572670438832857	-0.094992375026874	-0.0180181692469177	-0.0503424894269675	-0.058038390941447	-0.0393393460261249	-0.0490320058153097	0.104311007307423	-0.0374314366120362	-0.0423041211874808	-0.0521525707774884	-0.0593839719372179	0.0231175914741382	-0.0767538875052075	0.0161609572863363	-0.00663466747474723	0.154272686534811	0.13079450583646	0.224530749925457	0.0763134626355816	0.041244975626705	-0.0891288823479289	0.0108277189113069	-0.0758373778598603	-0.0320857546127517	-0.022528751879239	0.154885220029638	-0.122471796982064	0.0433208397805799	0.0327879233813053	-0.0406799296910253	-0.0944737867146099	-0.021195327455688	0.0280167319975431	-0.0538099026090353	-0.0671205419265345	0.0220828672802234	-0.00123907972015557	0.0227868227786487	-0.0195778587372501	0.0287986179674155	-0.0438883345748343	0.0824913982220438	-0.0723353725595491	-0.0147997291972916	-0.0288957683340114
6931644	0.265803722038027	-0.10620308717628	-0.153497497173348	-0.14519530667348	-0.166272224774939	-0.0359690712295948	-0.0905347484398754	-0.107848191773332	-0.0893527963707066	-0.123451766694824	0.137114526203999	-0.0803334867332912	-0.0787179935309921	-0.0746416337599408	-0.109147412106465	-0.0110319148939903	-0.098714432055218	0.00747954672752805	0.0543546512742463	0.27264933960348	0.266554152871275	0.260387824946233	0.241796541456278	0.1188720692443	-0.122127176436368	-0.0573351966613986	-0.132611106816248	-0.0515947227093856	-0.0402369833751687	0.276201482468823	-0.16383796401568	0.146853152453224	0.145423776166904	-0.0782548841943118	-0.16941344528758	-0.0423818236769581	-0.0283360410353213	-0.051082782054538	-0.133088129030222	-0.00089357297031831	-0.0134083664092611	0.0233235918059753	-0.0414077181036314	0.0456763591003871	-0.097096988788586	0.0779173505582391	-0.0834391163922995	-0.0964830280467321	-0.0658882423895725
6931645	0.171651543225533	-0.0574554252009513	-0.0857610007487546	-0.0847260557343039	-0.094685420312524	-0.0454201665705021	-0.0522252904530754	-0.0823450497648356	-0.0793509607105014	-0.0762679833039133	0.108037951901604	-0.0511704452484031	-0.03313436942849	-0.0534235261861244	-0.081039152495968	0.0237361472864086	-0.0800442413296666	-0.0119437018776047	0.0166829894816678	0.195373730443678	0.176949132432558	0.199710051738998	0.180219167100113	0.0773692775140576	-0.0987461944971422	-0.0564872568726101	-0.0648845598964816	-0.0269043798981391	-0.0195142690527696	0.230501972364659	-0.125469489535207	0.0972549929814204	0.0832776039197182	-0.0660043531322562	-0.125235142664505	-0.0493912334948729	0.0128096036522538	-0.050385061732723	-0.13023568987154	0.00706231119449403	0.00309126850289132	0.0372245225529901	-0.0467231395456245	0.0348520525788602	-0.0573138610460656	0.0418511923458421	-0.0832012468744649	-0.072976166234852	-0.0398088383458146
6931655	0.0757938297893143	-0.0826695497891717	-0.135747033846987	-0.07508513965518	-0.0914404576819396	-0.0597388271769234	-0.0816280367672528	-0.0145007497676802	-0.0678119289926274	-0.0718224633537609	0.0645948130525256	-0.0252777463023166	-0.041420007383886	-0.0356712682435448	-0.0503295610194552	0.0570091426477596	-0.0713982709221555	-0.0112420243012981	0.015625904697849	0.109732145620954	0.0993778454753884	0.0745096999778107	0.277953368012903	0.0833611732814622	-0.128558553612412	-0.0468413570698872	-0.0998614965887159	-0.0843120157241578	-0.0342540033291142	0.0939999914986341	-0.15384676946253	0.21431310330418	0.192674872502283	-0.037572569994553	-0.105495666113533	-0.0245323496447849	0.0750397061132022	-0.0617570518129633	-0.138990304205829	0.0265492848472675	0.0590665030257443	0.0444331154398993	-0.0207399783534054	0.0227392547007849	-0.0493807190131876	0.0393878829346607	-0.0889480540142322	-0.0495555314934753	-0.0115832764067476
6931663	-0.00801583007446773	-0.0402893977562441	-0.0433489129543412	-0.0499442946004456	-0.0426948175635366	-0.00103090703980069	-0.0217458112888125	-0.0299398193648043	-0.0353421282234252	-0.046826606737736	0.0160572864796796	-0.0311076187799029	0.0434027175224895	-0.0411090722134972	-0.0662152053812819	0.058190694546809	0.0145855281630721	0.0103249142543766	-0.0127782272058174	-0.0116276569441815	-0.0041593513140059	0.01069945146055	-0.00711840526608622	0.0239522857266734	-0.0141408162807057	0.0792762466103274	0.0329826404276358	-0.0321878921859309	-0.00343386605543669	0.00339713537758996	0.00341202317256323	-0.0218199928481761	-0.0174622064228907	-0.000121096676190555	-0.0320876724479112	-0.0065111870730142	0.087551056563757	0.0495374780678584	-0.019483542975708	0.101904945184873	0.0762297315973636	0.125903115943516	0.0287830619975744	-0.0149664029090189	0.00431320730659849	0.121960692503635	0.0166112272961478	0.0525298692153672	-0.0336188399103239
6931677	0.0741445328337499	-0.0768602328788233	-0.140294737612462	-0.0980967404336584	-0.156340333844001	-0.0185720719131587	-0.0684993778888396	-0.135369003700978	-0.0389969786956541	-0.12685640854879	0.0847731254449397	-0.063552932184345	-0.0611558117906449	-0.0651857045738211	-0.103537198406545	-0.0349437877847657	-0.0993410610196211	-0.0152105407857249	-0.00350508938504678	0.206777951721138	0.207931705226901	0.148413233109057	0.119662576235761	0.156957278754289	-0.107968189577975	-0.0289443317203992	-0.142385374846134	-0.0702028776548881	-0.0659767036601971	0.101003215354546	-0.0894693884127835	0.0736364019412091	0.105255731295053	-0.145280894916819	-0.122201533849722	-0.0709257561972033	-0.0501563602380936	-0.0947493761609544	-0.140157554960014	-0.0924919331332554	-0.0930087844136629	-0.0805342983373308	0.0074927411885466	0.0424853017599678	-0.0233460776164214	-0.0644435175670224	-0.10606980992413	-0.108280387484084	-0.0965202603875124
6931698	-0.0663408891157009	0.0227118589993523	-0.00950473014966257	-0.0194546842128461	-0.0202907228368192	0.00878957479431924	0.0241566030133118	0.0114532112613137	0.0436736142411636	0.0225560808084063	0.00458363760364532	-0.0103200553398477	-0.0326232444469514	-0.0230201040320809	-0.0176745585893318	0.01496270801564	0.0922704159029838	-0.0273795283318075	-0.0172850945887623	-0.067511217444765	-0.0686189670561627	-0.0048078038385518	-0.0795507023035725	-0.0369501612282939	-0.0215834925273437	0.0637099518096229	0.0448157183310339	0.0476634559595139	0.0104005123652916	-0.0649607032704855	0.107017172066632	-0.0219234216358083	-0.0347829522814041	0.000468113466557471	0.0450543418263187	0.111456260506798	-0.014866425597503	-0.0435726564185026	0.0140326153280068	0.0798250371697303	-0.0122705635109419	0.029198880636081	0.0349935769850755	-0.0343110943731584	-0.0375396373684588	0.0703737175848716	-0.0324618213562185	0.0124387743120231	0.00678392044209474
6931705	-0.0273720115991709	0.0522193977009868	0.0156459863021314	-0.0626099215683547	-0.0442011460113716	0.0143734108824044	0.0356713003121928	-0.0639468003284231	0.0699472739911771	0.0215327834660588	0.00481007904064967	-0.0284838052453671	-0.0376380398383747	-0.0536749110897503	-0.0671082694974762	-0.00926990780589582	0.0376942544350565	-0.0466258812506945	-0.00813823688982908	-0.0454127806679071	-0.0401159963749292	-0.0505677408948664	-0.0710392069128419	-0.00943318888604597	-0.00426957707179001	0.0233394532353338	0.0583512588696176	0.000348651144836481	0.0259730969905521	-0.0200546212345196	0.171325312064815	-0.033997181287948	-0.0484754284453553	-0.0356747164549108	0.057026976479997	0.0108837664257928	0.0249007982939782	-0.0458337912051665	0.0723626064793826	0.0289125119207757	-0.0348905017585569	-0.0135513048656854	0.0173614884228853	-0.0555968111243962	0.00637247621226833	-0.00418047139033377	0.0197718751484452	0.0469521297706343	0.0350717899122311
6931707	-0.0926295297923053	0.0426671584846926	-0.0178057595240075	-0.0585956241518623	-0.0738671163394101	0.0460944188998981	0.0535740872021103	-0.0562753596746331	0.0878696918900753	0.123289876783538	-0.0225565028488664	-0.0258224013392702	-0.0111735123343292	-0.0975369376149576	-0.11821246832656	0.0255939889978009	0.0845219183038526	-0.0578968240827121	-0.0262078971186367	-0.069889728488065	-0.0799665248766793	-0.0881331913335171	-0.124077107049255	-0.0662960327559731	-0.00231691310236777	0.0251994899731853	0.154996986255896	0.0574841285282952	0.0772945742849129	-0.110616001046539	0.314378487353591	-0.0703314334656115	-0.116500110993606	-0.00578376341566295	0.114985758746502	0.0561566952010044	0.0050986656685558	-0.0121296041552633	0.0726228003594403	0.0976936210402806	-0.0278815761017496	-0.00857471439376247	0.0145472238020131	-0.0196819162256656	0.00395525152041722	-0.0181232607196681	-0.0222308421935287	0.0674672347332291	0.0806460839902671
6931730	0.0133370776487725	-0.0800572567660118	-0.0353455415786899	-0.0520851777494653	-0.101217073460044	0.0325384727330116	-0.0411566421134439	-0.0746461716989961	-0.00849521228326046	-0.0879551815140568	-0.0274551669090753	-0.0538447156786118	-0.0416075932357597	-0.0360229961904853	-0.0657814952785117	0.0935560320858517	-0.0327015162668476	-0.0573338545243629	-0.0395908920367016	-0.0335698856140218	0.0062259342350148	-0.0182688334675212	-0.0377927392926619	0.0268767313531087	-0.0108787215436941	0.0180316970685349	-0.0752323094951568	-0.0853338952522083	-0.064445688200658	-0.037797716629441	-0.0542871987456699	0.00302241959071881	0.00452418825227734	-0.0224453534453469	-0.0224747278409139	0.0105051533122878	0.126872372381059	-0.041892685111788	-0.112390167224715	0.0630736749350929	0.0922457938718678	0.0855837207893999	0.00583451621685782	-0.0704008770538813	0.0169359588849496	0.121691707989905	0.00364731606223453	-0.0609025016350802	0.019230593706602
6931736	-0.00521944932356773	-0.00278541171451563	-0.0153361452034015	-0.0605434700739714	-0.0817663973340783	0.00892694651276672	0.00285114384740016	-0.0244697896741192	0.0493532773370933	-0.0359854337669785	-0.000849050019901312	0.0122289420394614	-0.0137330616552346	-0.0477197747243737	-0.0495545642665915	0.127482057400993	-0.0311985310801888	-0.0332706429508923	-0.0396165114377266	0.00128816471873015	-0.00279423740031908	0.00199311752838497	-0.0147177798047533	0.0202937869178047	-0.0750426102439024	0.0516374746718971	-0.0554603898084379	-0.00390416405556961	-0.00656050098021345	-0.0223484652326618	-0.0594279903283679	-0.00695188455323529	0.0320979921310328	0.0340350239708321	-0.0557820303109082	0.0110798329862054	0.30855235367147	-0.0088707777774663	-0.0928356594334127	0.10157803308357	0.106261624864465	0.143138129847113	0.0632948550053457	-0.0641736897743547	0.0121009199485962	0.117058574419101	-0.0506339634461332	-0.0087580409715234	0.0379191234762052
6931754	-0.0163277682427259	0.074760380946097	-0.0818627240365833	-0.0833947801487733	-0.108364581008495	0.0429451206466874	-0.00750370609454212	-0.0821464462798265	0.146163241160349	-0.0491059074090089	0.0112817307870243	-0.0552442275516961	-0.0227505860019065	-0.0277032055539923	-0.0488933589875881	0.0378838449641612	-0.0164756743578634	-0.0349106485502494	-0.0433501754641929	-0.049950392298311	-0.0252080955833844	-0.0539332934498778	0.00250106707027551	0.137251226565393	-0.0643405547064346	0.0158734034014479	-0.0792808049425031	-0.0460079759712944	-0.0556336493940487	-0.0929058292926764	0.0728260050086176	0.00687843631392716	-0.0454463449417195	-0.0104694010916709	-0.0365759312850622	0.0375920223238405	0.0644854927933535	-0.0577638078761288	-0.0209919507097325	0.0199400321831596	0.0319042121930574	0.00600951316463851	0.0538580127808003	-0.0672564495218804	-0.0218803706766349	0.0946105083328636	-0.00733709418756391	-0.0421162583493991	0.027379335080599
6931780	0.0306798618523459	-0.00192480669197573	-0.0294119868313371	-0.0842137564774119	-0.175431342109015	-0.0261036013762576	0.0202017093535467	-0.124913730437563	0.0267077819940652	-0.0693001966056385	0.0384794860352692	-0.026680293348498	-0.14265398031642	-0.0693247262353659	-0.0955790034465934	-0.0195811853781296	-0.00522614105859009	-0.0209601756104119	0.0298087008488825	0.0329665756082465	0.0653344422288952	-0.0421885955020021	0.0870064649038484	0.0211144151269323	-0.0987565082541045	0.146374811619969	-0.103016308966599	-0.0602280489179944	-0.0439881700258647	0.196162038151094	-0.0102178848221483	0.0147729279254059	0.12837975608839	-0.0158476971512317	-0.0131562975844985	-0.00128432312785859	0.0439828937253054	-0.0955995229378802	-0.0791068177985171	-0.0699905537907013	-0.0810739017914641	-0.10304964363323	0.182425073116609	-0.0295922874640229	-0.00330741129674058	-0.0514809631793761	-0.0383613887003269	-0.0471353966140176	-0.02856480725949
6931781	0.0295821144841378	0.0104074180287836	-0.0247884259267161	-0.0612955973651203	-0.139966161603437	-0.0234795535633999	0.0400636281090982	-0.120002855021684	0.0248583551215511	-0.0530115583463492	0.0599946670999474	-0.0275014855218566	-0.134679512284694	-0.0443916298610827	-0.0777594350124362	-0.034908190316565	0.01347752769923	-0.0207279567766751	0.0254611194186485	0.0264091905895227	0.0784027710767126	-0.0456307650742841	0.0860757248324139	0.0294229322333979	-0.0912354514235493	0.138623192711102	-0.0784962346122499	-0.0407402900251661	-0.0225152292362199	0.158258934721716	0.00242625927695296	0.0273713364457892	0.103401729985951	-0.0114888090184097	-0.0428354508616621	0.0133902043946845	0.0364581316977451	-0.110989897972671	-0.0675132725963318	-0.0572134489138275	-0.0898803103239706	-0.111643224872973	0.168170623205517	-0.0216884904140734	-0.00600935238329425	-0.0573589168870941	-0.0591194771421101	-0.0573926757042925	-0.0410666642736446
6931814	0.0475634248178871	0.0250844669688839	-0.0923762385087621	-0.0874276561984437	-0.0968960117736407	-0.0560330520745088	-0.0130112764636585	-0.00867843340340088	0.0220640365101757	-0.00740107936267475	0.0401830362367436	0.00368735271695452	-0.0690851603367058	-0.0317376852217274	-0.0535945019500932	-0.0417369289299967	0.00462838452924297	0.0114306828545082	0.0679648220873492	0.132284018428498	0.123365594122438	0.0834741659460882	0.141613302689483	-0.019987948313629	-0.118422478797504	-0.0407793142966285	-0.0656985667894227	-0.0163938055777956	-0.00828838330620859	0.174435196971188	-0.0671656187703653	0.0963009358240496	0.106790914869689	-0.038357900663406	-0.13010136646375	-0.00596165985921776	-0.0340280634599509	-0.0172845300693546	-0.0451029346517558	-0.0616610217912096	-0.0583809895666678	-0.0617758701742439	0.0356018341022817	0.0176940009805265	-0.0589477039073935	0.0212879984738814	-0.0353772644991086	-0.0831427552331632	-0.0114569536970279
6931822	-0.0487219443505146	0.00614627091853127	-0.000110452460450668	-0.0499737760614225	0.0211281155175465	0.0161692941224568	-0.0350799124806138	-0.0229469116953671	-0.054276977561435	-0.109560985044909	-0.0599728382090671	-0.0262152395528217	0.117325293243302	-0.0393831915539647	-0.0739101333742315	0.179223732514793	-0.0397005381684537	-0.0207877704054386	-0.0833071666673555	-0.0952222670689447	-0.0677224805635757	-0.0069966657444778	-0.12838418740716	-0.0271303430478423	0.0686532195683313	0.226953377111952	-0.0392201436678556	-0.121184513491145	-0.0762236035769759	-0.0172537926275556	-0.048987068101328	-0.0536306613626356	-0.0229702954464893	0.0723083709322736	0.0064781997206483	0.0523771593529142	0.0361807454669515	0.0531089498577012	-0.0212058220629477	0.201643669342225	0.218614926813219	0.254687226764865	0.00278501493662447	-0.0140880399312223	0.232835443225609	0.19680915532228	0.138222880375885	0.0548201712676113	-0.0370365397796542
6931840	0.0587075169591667	0.0159717508324347	-0.0816837244568617	-0.0571888279489041	-0.0994509258249678	0.00645539238360645	0.0138416982766064	-0.049789571616235	0.148152334923548	0.0100105710941729	0.0854590658975746	0.0118758527104347	-0.0880933339142252	-0.0319218590769761	-0.0578953709643118	0.0233343379397431	-0.0315833818833568	0.0252928190710285	0.0197072798149947	0.0429899369010437	0.0340678957749322	0.0196866664011121	0.103310335434029	0.107105542110371	-0.115669811274469	0.0213212036629069	-0.0330367893336352	0.0337547544498139	-0.00848744365567591	0.0218099053109818	0.00736492018068667	0.0909908324501311	0.000442524205557557	-0.0497028141359966	-0.0478559470991528	-0.0252533135959794	0.0395416295327983	-0.0542999457799545	-0.00960409389499637	-0.0417279552282556	-0.0147705627133192	-0.0784583209937666	0.0519453866089626	-0.00652856300714181	-0.0238439100611571	0.0161568237699978	-0.127023541090387	0.0316783703754043	0.0491155413652632
6931845	0.116620390539752	-0.113331082429154	-0.0993975396932223	-0.0710372380550473	-0.100958226813976	-0.0427908905015763	-0.0238247309363232	-0.0400513864930982	-0.0819008097391194	-0.102371348166628	0.0411405610215374	-0.0097113645320064	-0.0332458989659256	-0.00872799782039298	-0.0208095666919672	-0.0332324010522839	-0.0876298954428298	0.0282607531798835	0.0394672016110095	0.149391000621258	0.159520495922414	-0.00578848025027964	0.348839302424473	0.0911956294836663	-0.106029790552518	-0.135929917151183	-0.116633637635775	-0.0650865799613029	-0.0351105278074135	0.154872399210359	-0.1174415224892	0.246702282546904	0.295398019050457	-0.0471359803196598	-0.108422523419912	-0.0907202912007212	-0.0367099215200183	-0.0379522721509076	-0.128582883578262	-0.131749901148803	-0.0413241873550931	-0.0943297807595144	-0.0648276567891914	0.025204956551875	-0.0673581304505324	-0.0811261565020514	-0.0974473446896457	-0.137233424985128	-0.0298828835441972
6931852	0.0928767270092111	-0.0184323956027331	-0.0758066502498318	-0.0738725169769248	-0.0583408036347434	-0.02545092510346	-0.0385875816134553	-0.0479693814417057	-0.0943333486558026	-0.083925287074826	0.00604748641771937	-0.0368921850039468	-0.00592072201775727	-0.0179974187573296	-0.0360662645762838	-0.0408710025206151	-0.0581527386758659	0.0277608628423789	0.0261534288491028	0.0984403918025359	0.104532928326524	0.0712621311939476	0.151162478153146	0.146425081058154	-0.0534794418224415	-0.0824681596517662	-0.0471767759720273	-0.0659255013452421	-0.0547609610912657	0.10454908739261	-0.0990158946746069	0.11819738738396	0.117390508258646	-0.0707294919357217	-0.00476444821674462	-0.055762799035732	-0.0557754697226722	0.0125798850966398	-0.105038639455574	-0.038568015197171	-0.0109138279543038	-0.0508369226033034	-0.0669505836974394	0.0382389118649139	-0.0250218692999986	-0.0773518090628601	-0.0594862154390421	-0.0743673866618523	-0.0462627551417746
6931862	-0.0366236150735741	-0.0321223276716219	-0.0972885395112495	-0.0621213736920163	-0.0992175769730134	0.0435802317248122	-0.0132467204244665	-0.0332636107930145	0.0127140259229858	0.00794821235127677	-0.00269636939619742	-0.0182979938923535	0.0115221188860324	-0.0313989257199285	-0.0320361732413197	0.19389248117591	0.0284125699804121	0.000159546206125758	-0.0402110791560561	-0.0495099689076016	-0.0397046698398413	0.00687059583999675	-0.0654515150576506	-0.00901927900168502	-0.059269438642557	0.166861127523062	0.0183736103614149	-0.0281169060555958	-0.00768818846881008	-0.0301381543100862	-0.0326303997150546	-0.0148166312860027	-0.0659390820562797	-0.0155900394711471	-0.0541656552535278	0.0693788617833437	0.0891932363419909	0.00679936658327558	-0.0113403978406726	0.209624227962331	0.160207524264356	0.14521572736706	0.0141783542286639	-0.0935420151362112	-0.00325453758979927	0.185531079655475	-0.0276998739998461	0.0374338060572687	0.00152825969574133
6931889	-0.0905070371645147	-0.0627956038888237	0.00498381301091639	0.209231570238869	0.134872711295099	-0.0320674701343636	-0.0188554794016685	0.152611180244156	-0.0685014594081124	-0.0352415788147338	-0.0431933511696248	0.0588386387469475	-0.0156972589741936	0.131900157989007	0.186993347704737	-0.0442517223918243	0.00196370846945647	0.0645748689079689	0.0523087694524482	-0.0224407727830988	-0.0342030624010116	-0.0519550311718749	-0.0317477247224953	-0.0211192465450499	-0.000279342384954546	-0.0630899176205308	-0.0262258059608699	-0.053516363382534	-0.0290518806850322	-0.0973157114685676	-0.00890510036603935	-0.0469606006858288	-0.0644693504842324	-0.0414307109800926	0.000153001649236591	0.0310739450850186	-0.0695466243491649	-0.00950289380117234	-0.0295214899751287	-0.0508391946094819	-0.0226511578903459	-0.0220869883276646	-0.0359383932505643	0.0210297212775251	-0.00575616769040036	-0.0470219031742927	-0.0110521887833703	-0.0152403588239796	0.0160010313428684
6932000	0.0484015293524522	-0.0314569189009392	-0.0629814614626532	-0.0121146604410192	-0.0255566323137575	-0.013384916963588	-0.0507315058251075	-0.0262947085632621	-0.0198534031137437	-0.0797263784211156	-0.025767446317233	-0.0150695376047432	0.0460371753238569	0.0391272423138918	0.0678632124392698	0.110109212993805	-0.0728224341668486	0.075902033401565	-0.0241448898261402	-0.0231570522169516	-0.00525048783658034	0.116915588229403	0.0945285555171308	0.0429064499894396	-0.0889869941333247	0.0219146407617781	-0.10798217990074	-0.0655356890326917	-0.0693869265042951	-0.0653192975350529	-0.102735505352433	0.0770060495815547	0.0584560710659292	0.0532592528592653	0.00221583536174794	0.0260128518171629	0.118436138191326	0.0478563944927306	-0.128821610429606	0.0791769774787393	0.152378087542271	0.086788670251683	-0.0197285058440954	-0.0300858144390792	-0.0420551045209798	0.176535066946868	-0.0391764941303151	-0.0408171862340772	-0.00899367913644783
6932009	-0.051612864652903	0.0248654731228821	0.273113481387074	0.00105760667137339	0.0169976476015904	0.000938112499042729	0.0515734869451231	-0.00496152804717214	0.116007452034005	0.0642765760920749	-0.0400588864369757	-0.0120878326992133	0.035838931783161	-0.0376206474839486	-0.0635773378620469	0.0372705826979797	0.0122592669369834	-0.0397628656851644	-0.0761570235826354	-0.119539263144999	-0.1137244197119	-0.0554898943174741	-0.12080876530855	-0.0844538322016948	0.204232350631709	0.036717213795546	0.0556148995937763	0.00779136512857941	0.0152173494686972	-0.0167813499294901	0.0981238968501155	-0.0786208853703171	-0.066219829869638	0.0446868916495113	0.057853286263037	-0.0221187383992293	0.00386043385035343	0.0475896175503611	0.0662953140456744	-0.0445697299779607	0.0267137477603702	0.0760216180465462	0.0171023530229319	0.0384697999204176	0.100112992811736	-0.019308921904982	0.117133248985975	0.0313953734448677	0.067358008033864
6932344	-0.121007710832679	-0.0495750628658691	-0.0613344443628576	0.383429931462637	0.423554273390577	-0.0597930251408963	-0.0181169666209655	0.323405193943985	-0.0847975178760372	-0.00436457541487532	-0.0976911763065299	0.183984233962047	0.0790470759147774	0.238170892537441	0.341260176748326	-0.0351354904017977	0.071410181112958	0.16815421760773	0.0430267189086806	-0.104373568165285	-0.108467990072427	-0.0462398967647915	-0.104054893250931	-0.0365317839727943	-0.0472811193668411	-0.0772416634397493	0.0415199550219951	0.0312721075535046	0.0117727732409033	-0.173028908697344	-0.0463432680322809	-0.0945472800138197	-0.12574550344629	-0.0445917696825633	0.104274813757817	0.0398089814535432	-0.0448696417238267	0.0189578209942136	-0.0472549321045426	-0.0560257298973239	-0.0229396263922042	-0.0829988911725573	-0.067750376078338	-0.0161601651862216	-0.0188611177201373	-0.0793569112392813	-0.125408122358822	-0.0449941117402891	-0.0319197297154998
6932347	-0.0786133534851732	-0.0243154559629943	-0.0852624247480377	0.232266637285464	0.24720261345983	0.0189428517559089	0.00673740293838647	0.265972342963765	-0.025201198123806	0.0167398344297932	-0.0518819039622976	0.11413188088702	0.0432112177809555	0.125133764758975	0.164007895038458	-0.0057961079987787	0.0382079987404338	0.0945915907222639	0.0554855888786638	-0.0880914291496407	-0.0666810515827431	-0.011986258038737	-0.064990239775452	-0.0374635388291947	-0.0235607459813849	-0.0421377023083751	0.074239411664949	0.0360897053224241	0.0288525233794125	-0.124428179307987	-0.00741146238944749	-0.0497012805684078	-0.0964531286103099	-0.0560026694104773	0.000595202688863419	-0.00554427863185656	-0.0418800939492845	-0.0593817691376152	-0.0146685070505278	-0.0245774258457375	-0.0477977765198906	-0.073590043096107	-0.0334683504817942	-0.0288266718627244	-0.0292347637628141	-0.0246661621066652	-0.127760685245106	-0.00113533607788351	-0.0181334317834063
6932355	0.163191496783436	-0.0690979045766293	-0.17598291576524	-0.102439953136412	-0.134715129559842	-0.0407162768963285	-0.0316615112065204	-0.060401664812298	0.0215082724371928	-0.0741184063633762	0.130789939998339	-0.0261479287523716	-0.0750241373994309	-0.0443913451453869	-0.0918151334690593	-0.0486503664629792	-0.0668059440230909	0.0247479493689861	0.047538782830121	0.167099827691156	0.171713463532932	0.00667975757395808	0.248052978994141	0.067592799419516	-0.104538245183243	-0.138223755432607	-0.0999688087531571	-0.0222058586015415	-0.00216223212655162	0.206851941524268	-0.0821148401290557	0.154612580014315	0.100331199730993	-0.114334134912159	-0.160558976946354	-0.0738957061036664	-0.00399165525218866	-0.0814945516842147	-0.112613360004611	-0.129790707960019	-0.0841627590735855	-0.11235716720432	-0.0420260220828711	0.0108608841805396	-0.0619341149211304	-0.0619589261708741	-0.0882444139702848	-0.0929877588452056	-0.0248037999441693
6932356	0.186320997300934	-0.0324715283253716	-0.15247086952672	-0.14789567413877	-0.194971728764004	-0.00536017998296379	-0.0202356715914632	-0.101120218366839	0.0950176275367631	-0.0275871942567479	0.137781058204331	-0.063369467534989	-0.0483717956855398	-0.0775271133639442	-0.132396143795402	-0.0524232564413736	-0.0088444718598447	-0.00599497302530066	0.0321943756358862	0.143509991996383	0.136803555980909	0.0296033074752415	0.200234269469521	0.055644272474792	-0.100659811509185	-0.139574098563167	-0.0611959144929424	-0.00753651297213422	0.025844718315927	0.169326223309004	-0.012235490585527	0.111818009426982	0.0547296049196753	-0.0802197480019762	-0.124044781825307	-0.0484465751714278	-0.00647933385065184	-0.0981225474425118	-0.0867974967466534	-0.0930147354699808	-0.0724688249632075	-0.0860431150013665	-0.00721155491256395	0.0190027456097818	-0.0454951589613167	-0.0508950630912796	-0.0701038232496677	-0.073921907924562	0.00141744347230092
6932358	-0.120640138576561	0.0420998748685503	0.0364027677213735	0.190045507434566	0.266182185099129	-0.0723815886439385	0.0380955131730075	0.175877523686278	0.0915839012984204	0.0226217896038634	-0.109516651821773	0.0969401795457933	0.101476618303045	0.099069594802105	0.176452391660355	-0.100179673178356	0.111909496623764	0.0623456376032809	0.00936500809918563	-0.133374907432771	-0.128465472079055	-0.0554333829039777	-0.11041162961672	-0.110594174567849	0.066322829130279	0.0103649122999553	0.0640970087644534	0.0451895950161613	0.0259222286655828	-0.119040775208181	0.0422580099483429	-0.0671656356844753	-0.0974747652154041	0.0821772298351782	0.0190700908498583	-0.00896368458737064	-0.0283464423756516	0.106031041045834	0.0420300820396875	-0.0195590885961308	0.0132408631924931	-0.00338991809578856	-0.0351535882788212	0.0140169811057111	0.0548488284935262	-0.0474256387770415	0.0741573477891597	-0.00236055721952076	-0.009934061253033
6932359	-0.0508640052535651	0.012167126781935	-0.043125478407256	0.114351157005564	0.162606306504811	-0.00332310960136578	-0.0303200338362708	0.177629778042857	0.0266184512073469	0.00398141282181827	-0.041693717241041	0.0777965276259847	0.00182186548052041	0.0694836806626185	0.109069892285527	0.0135115111978964	0.0251233304321716	0.0505306979883221	0.0390793641480203	-0.0722942464080711	-0.0730450403360012	-0.030870414493025	-0.0597214682943379	-0.0536239747348476	-0.0338745042861023	-0.024319604207381	0.000346171673772775	0.00726879463323827	0.00712857174771159	-0.0928964778885874	-0.0234998537678135	-0.0381357450556232	-0.0644782113009282	-0.00319014970567047	0.00522756081895086	0.0202541664361748	0.0434434834101341	-0.013964354986797	-0.0423196666632568	-0.0120361168159694	0.00537526139167336	-0.01812864100308	0.00531915814057765	-0.047097513438848	-0.0211016022043507	-0.000623980373273707	-0.0208363239939852	-0.0142898752470177	-0.0326207093520224
6932388	0.00242482250640133	-0.0608118790707435	-0.0239309114864292	0.012526138675331	-0.00462747192743342	-0.0209958775002917	-0.0410421170081423	-0.0301135041173047	-0.0594111313276163	0.0257822302035732	0.00621959681606597	-0.0200678047504438	0.034373957753431	0.0259768682983855	0.00651655061372859	-0.0208785017118416	-0.0581849631401548	-0.00348645668624715	0.0380629012123162	0.0504844174051087	0.0648916917187258	-0.00590363706808902	0.053063414281391	-0.0100074431229202	-0.0156246112134081	-0.0561856400730564	0.0481588032914852	0.000297066587122501	0.0314823450957183	0.0102656396579115	0.0550894832962694	-0.0121852292414161	-0.00267750906655344	0.111271125460671	-0.0374942021291789	-0.0353049196315135	-0.0577321274219508	0.0817021864975179	-0.093328004158104	-0.0622711930351717	0.107167621965223	-0.0293136248096692	-0.028157413766155	0.179753786728404	0.00666363529897999	-0.0541385170261844	0.0550650554599883	0.0432281892478058	0.0357381214038488
6932398	0.00140632305791828	-0.0654017817290657	0.0226756764932073	-0.024378441603381	-0.062985537994932	-0.0154165943041583	-0.00162471044942562	-0.0335552263301335	0.0130472814949859	-0.0519879925326324	-0.0552090283872261	-0.0152790377390099	-0.00499032363298195	-0.00797179294795304	-0.00928156104472087	0.000800556244147395	0.00913379698172314	-0.0260885942918992	-0.0309717242895754	-0.00247733705011955	-0.00241923515179127	-0.023233362278124	-0.0110601350975633	0.025208449493608	-0.016351998657702	-0.0390667865870234	-0.0999033128836874	-0.0430435609235042	-0.0489104442008905	0.00557393429271691	-0.0352409765648108	-0.0245490008040758	-0.0560501369638493	-0.0376934868425822	-0.00420175219753918	-0.0342184425881865	0.0414657179605408	-0.0527479627889796	-0.0368855303861777	-0.090828032704402	-0.0288547130006958	-0.0073067925162445	0.0070779813169114	-0.0308551349493715	0.0447003859300639	-0.00849504234384691	-0.0145221824850784	-0.0313518391829394	-0.0200558957622789
6932401	-0.002060804068423	-0.0886662717772219	0.0111604281639362	-0.0466633614177556	-0.0674528435085267	-0.0056163067133685	0.00386733661137258	-0.0149614747402818	0.0139216917507235	-0.0397117057478528	-0.0459493562891372	-0.0224425276026394	-0.0106317507536675	-0.0297339751386969	-0.0454010331658376	-0.00770759380685302	-0.0176005443678	-0.0171333669736929	-0.0349020707217241	-0.0105085343472918	-0.00923118062916981	-0.00437747972945349	-0.00993539131760677	0.00772707125121794	-0.0186095705182765	-0.0174320637330463	-0.0603917040313114	-0.0140925140237748	-0.00993746154985307	0.0459099492143007	-0.0488878346127997	-0.0146660394910813	-0.0632823200480469	-0.0388880487453521	-0.0322020442646429	-0.0166022677084374	0.0887870488115047	-0.0780460133217828	-0.0656635007208891	-0.0891162284185577	-0.00588176052709931	-0.0382974449280665	0.0112819557783956	-0.0608505206135452	0.0258682011763985	-0.0123166534256613	-0.032456111484981	-0.0416292391846447	-0.0359668763937154
6932403	0.00192946013827652	-0.0810808393574777	0.00796651527959321	-0.0296579487473617	-0.0986394044565952	-0.0175812290834563	0.0140868174662813	-0.0493279648914764	0.00457527677684997	-0.0543179771543261	-0.0725648148737693	-0.0257759413656813	0.000488124672946906	-0.0386986100547526	-0.0502168380778218	-0.0295885827731154	0.0287735021870255	-0.0319452611239887	-0.0434662742650062	7.25623084068217e-05	-0.00511712126154369	-0.0348727800027083	-0.0171792603770609	0.0299968306743499	-0.0470580116940587	-0.00495112731897182	-0.0837517884678533	-0.0140255604966351	-0.0433870724804602	0.0366584388908223	-0.0495843847062437	-0.0127571025346821	-0.0539452103706369	-0.0331656035363092	-0.00612519689110172	-0.026341950106134	0.0695236854560464	-0.0542528026605281	-0.0978738704911213	-0.0948409741589832	-0.0539470018760934	0.00893628004311047	0.0234951731617506	-0.0356002371988092	0.0466768005013613	-0.00805341032353146	-0.0263288396383713	0.00748183474205843	-0.0741720165750608
6932411	-0.0386141645815211	0.0218448187644046	0.0192487204114654	-0.0273894235988234	0.0839116342885732	0.043203156662209	-0.0323425353735464	-0.02116025927398	-0.0828619404067095	-0.00640704128057454	-0.0465207876190271	-0.00966986473579501	0.0813122800809876	-0.00466751646610752	-0.0161409519980825	-0.0232818609712719	-0.00779674237678625	-0.0083496800120127	0.0059919665016068	-0.042789457205632	-0.0392517921067201	0.0173081711892672	-0.0779693608552966	0.0304638387999382	0.105332512426539	0.000974812563353478	0.0802695012810013	0.00211810263169263	-0.000433882730358062	-0.0296998402605773	-0.0269356168147723	-0.0249979687940752	0.0178870553153333	-8.68532951435715e-05	-0.00329403476886538	-0.0378775143010484	-0.0275705924398799	0.0399752680184133	-0.0313102527756042	0.0223537219920943	-0.0184169862855052	0.0744779162689057	-0.0462698609823815	-0.0262506677685081	0.0770072057045288	-0.0329089107205721	0.0656027312343675	0.0127967339225668	-0.0617733374838734
6932413	0.0137366988646306	-0.00462498652717036	0.02664592761556	-0.0438248554317686	-0.00896272969586679	0.0682377578609772	-0.00331485489438461	-0.0451335676920903	-0.0829887059659913	-0.0384645830518674	-0.0588770504010448	-0.0274526493070305	0.0525969859929754	-0.0412889174576001	-0.0653652970734517	0.00768219646291337	-0.0253118666414246	-0.0224264547465117	-0.0446988272223791	-0.0781328190981158	-0.0676629641215633	-0.00173123203446426	-0.0456819808529755	0.0389842157131344	0.112324234477029	-0.0343420068155651	0.0444866205671685	-0.0222208543050569	-0.0291053469678303	0.000490704449922658	-0.0622066673126091	-0.0122661146591656	-0.0245407514581194	-0.0486761844390136	0.0165533074603612	-0.0093394980070542	0.0071135440948878	0.0660269640888565	-0.051182016244034	0.0279373522336493	0.00264026794574713	0.0192295304742862	-0.0569952347333477	-0.0427327792709557	0.091886023377453	0.00826678992128529	0.0720951380542971	0.0353540635806011	-0.0366410556214324
6932418	0.00913566436114373	-0.108435884511967	-0.11856602324365	-0.0401423795077552	-0.0815283342416318	-0.0247547662022102	-0.00907489002539349	-0.0413691944636552	0.0111874848169191	-0.0388459750757249	0.0340425620167042	-0.0126201803941636	-0.0483712953701698	-0.0101997079996289	-0.00336313035832187	-0.0310795022216661	-0.00404607047069913	-0.0213718259826056	0.161719456935828	0.21003052178101	0.133806578796282	-0.0346888837781613	0.071990217393819	0.0260067345656785	-0.116962661958592	-0.060456294360004	-0.0696344610841704	0.0122843585181703	-0.0312381499804764	0.0446774325437424	0.0227053900034572	0.0284368170187293	0.0453638173806384	-0.0673708075543435	0.00572797046130939	-0.0344099574893642	-0.000923600088050648	-0.0447660522380987	-0.0709404200984173	0.00894418974151315	-0.0494072743412868	-0.0785896871677875	-0.0240908493992315	0.0132478478325407	-0.0491062636574681	-0.0468733836036889	-0.0982245158317708	-0.0707994727914987	-0.0197154847399665
6932429	0.0565591514761668	-0.0900660010631696	-0.0300785907391937	0.00841658358194215	-0.0440843763119171	-0.0288525389194641	-0.0323906979758915	-0.00655038083672815	-0.0671286942198635	-0.0603927838071567	0.0251937309941046	-0.0080918470572915	-0.0503071499562181	0.00304254075674685	-0.00781632229806126	-0.0259373946671861	-0.0669063849564505	0.00511928544064503	0.151129789352231	0.195828895832808	0.156968415837887	0.00952849542325397	0.110278986984998	0.00170041995305935	-0.0175869119474882	-0.0787880304639152	-0.0983320885406059	-0.0282982620437444	-0.0284428012120934	0.0885440621980052	-0.0875563098602834	0.0492785487151444	0.0592579122856875	-0.00860430776251681	-0.136469200128278	-0.0487191842634967	0.00599520959767142	-0.048096047790073	-0.0838449321788136	-0.0139100540392249	-0.0316776360122644	-0.0385345770704292	-0.0447830273652515	0.0475106660855986	0.00458414595120039	-0.0302455830772129	-0.0266292351379925	-0.051857643502028	-0.0477721858436771
6932489	0.0431240688903538	-0.0733011388904569	-0.160925816560048	-0.000433741812084656	-0.0262898386248517	-0.0443372979403695	-0.0691809227793138	0.011523888288016	-0.0143071564360636	-0.0346501659845111	0.0511865425301496	0.00720181886557689	-0.0620670711274793	0.0263852685172511	0.0213466406731681	-0.0134623099540034	-0.0613033753597558	0.00424731287432713	0.119931520981699	0.21578215305456	0.165407070925575	0.0723880113486617	0.046438555225545	0.0542938218114648	-0.179773842832893	-0.0391510130699412	-0.0799878769800856	-0.0163362271263797	-0.0372237349552429	0.0549756573821894	-0.0767189331615123	-0.0130375369972347	-0.0358349166181843	-0.0800172396589641	-0.121619635581656	-0.0698155543894635	0.0347266363505007	-0.0741762015004337	-0.102523371857931	-0.0557130106361129	-0.0410903711414692	-0.0740474715215946	0.00600587561563942	0.0121935963697403	-0.0586433736624179	-0.0381248374263708	-0.153747133402537	-0.0638131364695678	-0.0890064253752383
6932500	0.136001419730889	-0.0406659158560074	-0.110105595248932	-0.140457224017979	-0.176565583273591	-0.0321457860137935	-0.0326364213548334	-0.0914808598768579	-0.00661857713475891	-0.055864410633271	0.150846303385164	-0.0511568116226054	-0.115851162237171	-0.0917877596660851	-0.132180950171525	-0.0607437519105008	-0.0154246883396345	-0.0296565619768238	0.0073432779160058	0.154826091067285	0.182785434051815	0.17060993953899	0.167959966303133	0.0507334171258275	-0.0784053170410907	-0.0108996274791349	-0.0624352739747359	-0.00753986328868099	-0.00755508462218774	0.2900956262817	-0.0233949112307564	0.10561761352573	0.0849712880060753	-0.0835055057215394	-0.0487498901144451	-0.0268098242520487	-0.0554139975001886	-0.085679893902232	-0.0674604063209038	-0.0501223424656791	-0.0836948227347327	-0.0611426696675166	-0.00227276220184635	0.0304754788426032	-0.0499680122002124	-0.0309010016926021	-0.0692029290623696	-0.073923080283101	-0.00924816444971057
6932505	0.151814560016999	-0.0531045978367668	-0.105249351097515	-0.100726596797554	-0.15246539991333	-0.0213835654501458	-0.025392069699833	-0.0894579822325962	-0.00969145442008514	-0.0888480387332295	0.172358293117797	-0.0474951243391776	-0.10858223377331	-0.0639032941224811	-0.103611518963408	-0.0406444287967621	-0.038998648613825	-0.0356944590737967	0.0263895533009941	0.187734331154485	0.176868993881484	0.116705338814159	0.148720131276374	0.0228194633843186	-0.10438491421696	0.000402216543922966	-0.0770520124048403	-0.0541166197639264	-0.0229464112174376	0.22635241144531	-0.052903116755836	0.105024476410144	0.102430941606321	-0.0392703805869944	-0.0866150183203051	-0.00141234645466866	-0.024728562981583	-0.105459623211292	-0.0859394346534131	-0.0670108710310346	-0.0505984627535134	-0.0349335724400077	0.0205814365553471	0.0476859082439711	-0.0402624037323396	0.00145325222009426	-0.0548924588687957	-0.0670926379179732	-0.0649740257783266
6932507	-0.0784281126602005	-0.0501323105950274	-0.103726317287586	0.282401856267006	0.297486944017136	-0.0679415127049689	-0.027417529067169	0.293836923504536	-0.0790072770656394	0.0232650525797311	-0.0576786867815698	0.179690399765909	-0.0230063609655251	0.169794088601847	0.244837969176506	-0.0230763955780019	0.0597110587834735	0.110205051292558	0.0578378950954024	-0.0379039778463952	-0.046032132096998	-0.0375747625341593	-0.051401968892583	-0.0480981581263182	-0.0814896920577645	-0.100621309940131	0.010796893816297	0.0165802928120149	0.0163744880949102	-0.105707805916283	-0.0239728524300588	-0.0196502565232812	-0.0867364347778654	-0.0525980972075463	0.0149322711215727	0.000431896466528845	-0.0452817623776086	-0.00172090658568615	-0.0505914502099084	-0.0586092825682571	-0.0403715760457925	-0.0932338046249677	-0.0530154582211538	-0.0529787466178211	-0.0555023956865573	-0.0598542724716474	-0.159954501702115	-0.0448218200076217	-0.0243694733096277
6932510	0.0123843562890363	0.0403670883440619	-0.0218859671859652	-0.0876392098415674	-0.10426071141072	-0.0197335088639275	0.0331625625174515	-0.0665869676195562	0.11126366317297	0.052729274897983	0.0175219604847714	-0.0475124676822899	-0.0519174348636598	-0.0672103107619332	-0.0813060079985697	-0.00890885337134248	-0.0214430143115869	-0.00329981929004941	-0.0387374552612785	-0.030058430354993	-0.0484729333895369	0.0529273208096009	-0.095952639538342	-0.0916424290431833	-0.0178911429838952	0.0938885506338761	0.0791048951534021	0.0799921338521368	0.0264917484950151	-0.0051904779076927	0.0740791884017054	-0.0539905231524713	-0.0068025501998185	0.150819675069019	0.0323775074532481	0.0408400088008887	0.0402785060529339	-0.0116454496984832	0.24477212973477	0.0911313732074949	-0.0159460548624608	0.00979496104659648	0.0423120591971415	0.00422726957107887	-0.0698890536381307	0.084781537641939	-0.069625662049251	0.0550438428113772	0.0405703309472552
6932511	-0.0455958586969359	0.0180446030953074	0.00685383164147418	0.0299605704272774	-0.0128076981311673	-0.0433423708354977	0.0277609349686151	-0.0275157904511277	0.0871720315619402	0.049160865365815	-0.0178175801934088	-0.00686003057775963	-0.0366320354840574	-0.0262191896395004	0.0111959043419699	-0.0146404360309207	0.0101785698260436	-0.0111288325794744	-0.0531009324952986	-0.0392177321594669	-0.0276766134635554	-0.0906831833222052	0.0120402629244035	0.0344926701133462	-0.0605813957901941	0.00515601696410064	0.031540042344687	0.0500501348052431	0.021230766677452	-0.0631197297567839	0.0299411558412002	-0.00634032652955399	-0.0220467035911497	0.00634736102146494	0.00893973288309292	0.0389665997064695	0.0851681956043763	-0.0861828621911194	0.00848070059619903	-0.0330578596878442	-0.0312963991251442	-0.0107274616156659	0.00634762182466781	-0.0563580555879408	0.0172659269352244	-0.00611602039458359	-0.0429617380842297	0.0340599810081734	-0.0297896340636059
6932512	-0.0219281296536956	0.0215133286309778	-0.006830582828072	-0.0414913108931777	-0.091616094774673	-0.0247056201889767	0.000696953481106907	-0.0674806733419452	0.0936670874428669	0.0774440618614351	0.00709735898391148	-0.0556400159650692	0.000541620636521901	-0.0309767795525783	-0.0259706416851818	0.0307786272088473	0.00737112045494595	-0.0220402671357504	-0.0598092719489204	-0.028375814811828	-0.018030402411579	-0.0672674753499191	0.0279608202325026	0.00324985488505144	-0.0736371322307861	-0.0515197687109938	0.0168488933350004	0.0541850844341213	0.0516648750185932	-0.0195901903459046	0.00506183172289215	0.00830214972386924	-0.00980822723929842	-0.0688280034580657	0.0681846388147554	0.0622825963833559	0.0738098206933163	-0.0980879145598729	-0.014720164829979	-0.015520538321098	0.0189558190731496	-0.0131852624665705	0.0182328734901263	-0.0923705879540152	-0.0149561635813539	0.0364905867353893	-0.0516519943947616	0.054722422832826	0.0303155888002968
6932513	0.0857867611809499	-0.0224440369461917	0.000103566466012557	-0.0702303348869531	-0.117002663072435	-0.0146478004020174	-0.0173161481590293	-0.137834061860771	0.0239928448821992	0.0239215477928202	0.0504311617280201	-0.0842503810564591	-0.0857291150469197	-0.0455397682493917	-0.03835042176759	0.00257348450667709	0.0354020235705464	-0.00363621485982924	-0.0910632085011461	0.0514461516179196	0.0691627970433201	0.062558898994324	0.0708932400170289	0.0669038635396263	-0.0502183317425116	-0.0183485336360684	-0.0357786202459468	-0.00341907176878363	0.0011696531069032	0.0680888052886286	-0.0276083941107926	0.0181627572420438	-0.0386899628230629	-0.0171287995099699	0.0175838857120777	0.0237671479368559	0.00639333631280365	-0.11727534512449	-0.12024220062904	-0.0948929775120742	-0.000311984181771481	-0.017532416123193	0.0191060315315681	-0.0498033606826487	-0.0108527445746744	-0.0285839455931635	-0.0240255558104143	0.0232268691173388	-0.00836894971345165
6932516	0.0370615696364121	-0.0518122033999543	-0.0576068742065858	-0.10277252256273	-0.137043328603276	-0.0533844431083796	-0.00388259749760191	-0.0994564254871747	0.0487257575220118	-0.0220251301592682	0.0351841156722931	-0.0561368132906745	-0.0395270785719961	-0.0850972232854286	-0.075118711492331	-0.00597178498715099	0.00322063435812718	-0.0650222990002247	-0.0105348967729684	0.0505192023751377	0.0810442540003909	-0.0221977275934502	0.0585324231888938	-0.00401095267253243	-0.12764278998851	0.026137035059655	-0.048107244302093	-0.0221105712752505	0.0198921331091267	0.0875333566395817	0.0597848969571814	0.0339114579007001	0.0211110183989143	-0.0676094245237659	-0.0366837653435685	0.0196693926984977	0.0416089616547296	-0.152052521989147	-0.027912906554989	-0.0902123586803334	-0.0707213642457264	-0.0844909292767202	0.00905834018968682	0.0188271977784965	-0.017976955678016	-0.0211765108111597	-0.0691689954957596	0.0189297579799022	-0.0981337650738539
6932534	-0.0346351109685073	0.0953826283197831	0.0478591892637129	0.0127381609571207	0.103516863711978	0.0159056411386443	0.0357000172482339	0.0430867286923318	-0.0204178479956727	0.0186470478053963	-0.0382455364072956	0.0211713839967703	0.0754551969237391	0.0148544139099676	-0.00316418523514377	0.0605276502514159	-0.0445534545535558	-0.0122295147786738	-0.0334824944240522	-0.12722246569018	-0.11246434834869	-0.0202446359695568	-0.111968202869518	-0.0225311947310523	0.0221012276001885	0.0345978125809179	0.0695514268004338	0.0388053569147969	0.0216432951962007	-0.0789413099376241	0.00809969672431256	-0.0988152829832949	-0.0488919523334665	0.00392343423908918	0.0441417826784602	-0.0553724811189377	0.0335022064317878	0.100983712712121	0.0922340194742407	0.0849373616244861	0.082252437783975	-0.0383410759018789	0.0886618136484683	-0.00795602751604154	0.00250846881669456	0.0340585860935544	-0.00991385936469752	0.0851867446150569	0.0085650377444101
6932535	0.00845556840135803	0.058792319019786	0.0017731732425826	-0.0291509781017584	0.0373807755271086	0.000494311854597476	0.0108805956832445	0.0092839855340143	-0.0191719282357626	0.0819918343822406	-0.0110728196486716	0.0214304492666779	0.0868202219046614	-0.0128175422898818	-0.019054826276237	0.0451887805969723	-0.020084308814162	0.00238356876342169	0.0145139464608054	-0.0520005561918946	-0.0447000158200289	-0.030227127789343	-0.069329120100466	-0.0527248547408303	-0.00901925555888661	0.0548058593611423	0.0734807312295479	0.0649696787795993	0.0650868781210256	0.0332182240123691	0.0291041140079315	-0.0637553468303439	-0.026316094000968	0.0384015749465837	-0.0430281712965929	-0.0401742604327076	-0.00247030190035416	0.0405505561652258	0.0769299103573508	0.011604664036187	0.0559350788321705	-0.0484177123141332	0.0946763748867905	0.00615753259383958	-0.000760150505464897	-0.0112977522259277	0.0548008885639633	0.0941758172525602	-0.0129201416908805
6932540	0.00567470338688906	-0.0126048945625374	0.0509930141421584	0.0414247815782879	0.0431688320731555	0.0527636660510732	0.0409615333905412	0.0564817147803173	-0.00819057550764642	0.147656576931347	-0.0300543259028979	0.0325102120728702	0.0731501551945424	0.0546822768999119	0.0490562593532334	0.0582264545421526	0.00875444480307873	0.00821608606851789	-0.00839493077539766	-0.0815316715006542	-0.091283490582349	-0.0238544245793086	-0.0770060516994059	-0.0346960266126458	0.0336858173357626	-0.0640363871048054	0.125228057530517	0.104887856110089	0.0963285742624889	-0.167120741769337	0.0214404377616892	-0.0539023719642639	-0.0940887737406111	0.03712993613824	0.0108979179730541	-0.00323023066930035	-0.0232181401977823	0.0780672979634843	0.0796839934290107	0.0536977156670295	0.0663026043615635	-0.0236991905062167	0.0101933072736436	-0.0214953428373295	-0.0216583300448703	0.0583120924196946	0.0343263942471205	0.0986391285936457	0.0330826203422056
6932576	0.243962480369374	-0.132334598772865	-0.17544557273601	-0.11480314542797	-0.163419182659154	-0.0697901153568734	-0.0546461991797279	-0.0876268336580206	-0.0922738277018889	-0.127243608428006	0.182351347880553	-0.0512736610780029	-0.0974280736429605	-0.0415857983261046	-0.0519091104441014	-0.0206022694948724	-0.151404532771929	0.0589441272802358	0.0573080317928766	0.356434484612343	0.336881580445707	0.245374544263078	0.269941344642088	0.108897375417971	-0.184754947004631	-0.164470992650237	-0.149911246910807	-0.0405528862769533	-0.0255212752506064	0.361351739789632	-0.192092373747791	0.174158080927983	0.175753583283886	-0.0868615676572467	-0.16277076655047	-0.094948893028634	-0.0678525804306725	-0.0101107352893998	-0.173139396393902	-0.118192732935362	-0.0886318650334558	-0.0767065956438798	-0.0677330878705278	0.0589377338466007	-0.0960680518673243	-0.0415431041581853	-0.158463756897574	-0.153197784406667	-0.0360995472178908
6932577	0.25696053388816	-0.121125579496024	-0.169882690366335	-0.12504390344056	-0.172040964950702	-0.0683933471409646	-0.053207285341462	-0.0924754673570296	-0.087703932850361	-0.110545308730897	0.178405885782699	-0.0611671769401646	-0.0975626902024135	-0.0421805954671158	-0.0621618121219776	-0.00695901928531445	-0.130921696533988	0.0477711525239217	0.0453185762704312	0.340591219989065	0.326111018437461	0.240504592291126	0.26842019684192	0.110353310826598	-0.169681872878704	-0.174120911179816	-0.134259425243081	-0.0366408091303085	-0.0238304541008444	0.357417686162453	-0.175803275828974	0.170130730067982	0.172907054741192	-0.0727512164343497	-0.148667211222657	-0.0853077427862197	-0.0552050032570104	0.00174119934235203	-0.152359671617036	-0.109048096083826	-0.0908123122581034	-0.072500560791039	-0.0711233702303201	0.0505986229734599	-0.0777246560146909	-0.0304951748389307	-0.143491935269459	-0.160650285449422	-0.0232108030580433
6932583	-0.0217039388354717	-0.0108346228773575	-0.0375409494164782	-0.0678821769004165	-0.0766882140013499	0.0625587627868201	0.0338423384801766	-0.0416023430947121	0.0496651536326967	0.0446367057896589	-0.00387740652022297	-0.0533869331430613	-0.0102107635933294	-0.0485664914695384	-0.0453153814530354	0.0316268464581024	0.034404514608589	-0.0269643637098298	-0.0367631731799441	0.0226097816415279	-0.000617070589413159	0.0858492947933954	-0.117397558201433	0.0341786691791389	-0.0216508748356778	-0.0249416105427204	0.062446450420403	0.0545369054979548	0.00408268731856713	-0.0932894069121918	0.0825109106983913	-0.0498969858701023	-0.0576042039335495	0.0251840763169776	0.00677658958548416	0.00847488964677244	-0.00598825812712312	-0.00946597921177648	0.071430100925562	0.0657648058279324	-0.0335854666030079	0.0307938333628044	-0.00894150615720272	-0.0432656776681933	-0.0210719742092104	0.030804981697175	-0.0829334672524006	0.0327283897215848	0.0625630893376122
6932597	0.190420655155294	0.0121978592223063	-0.125703610191883	-0.121990973669143	-0.159405516777284	0.0125141003495926	-0.042458915562091	-0.0675314367297172	0.000318376466938198	-0.0449248830759872	0.211015241529244	-0.0403058800843927	-0.0708021376510977	-0.0648693550300006	-0.107006519632912	-0.0233033661765173	-0.0627047567599908	-0.0201782664779426	0.0248420638958639	0.190881135091251	0.154703076736364	0.154875661629274	0.173182111726014	0.0246346306467897	-0.121945491266733	-0.0392526831946131	-0.083511903293817	-0.0294790749976945	0.0181265235386357	0.286791663107856	-0.0207415156972442	0.131204999666357	0.0885845656378062	-0.0794633085547022	-0.122512512046917	-0.034936565561593	-0.00511861747762121	-0.0759016443365018	-0.0211561709543421	-0.0640266867896897	-0.0863587602259203	-0.0634683970281221	0.0199473326424391	0.0108846345672869	-0.0741679975652835	0.00364340049129009	-0.0901527971295547	-0.057117019157473	-0.0209853895422739
6932619	0.156792027335289	-0.126722533519182	-0.125446003990079	-0.123820957346778	-0.139028986341059	-0.0237145603561982	-0.0471066170099625	-0.117719839834087	-0.090650498413466	-0.146880935355995	0.0798367421639644	-0.0688116734616629	-0.0634781093611938	-0.0629589640253727	-0.104177457138039	-0.0517113722884934	-0.154655095317024	-0.00854205359104955	0.0357892547073382	0.2941920861179	0.276898338223746	0.2048631767638	0.189049108749283	0.132331261773919	-0.0934131215406663	-0.123644632167268	-0.141783464600386	-0.0727110679421792	-0.0656356818810733	0.196989643798424	-0.137805411919156	0.095005860732356	0.123959550310345	-0.105466811766737	-0.142234934000553	-0.0900376880977751	-0.0354248569521334	-0.0998125642614741	-0.169498645276385	-0.108362467708867	-0.0924653239972506	-0.0948117445490235	-0.0746621553579547	0.0361057216383985	-0.022862312002398	-0.0737166388618692	-0.0934873433210001	-0.148964908937664	-0.106567572246013
6932621	0.260501350264859	-0.0732373231887298	-0.132580016383125	-0.154831316733629	-0.189171606504038	-0.0113650937551907	-0.0762184784248067	-0.114908477968455	-0.120181311328817	-0.140180387706628	0.186048642670188	-0.0672976688292928	-0.0974583114351557	-0.0735933035129697	-0.125052835365204	-0.0387992114051162	-0.145701969837146	-0.0147581598424283	0.0386932434785468	0.309644484521597	0.281950426243814	0.290735781756992	0.260818984186479	0.125889141984225	-0.138240718669899	-0.144173801108211	-0.135658326024739	-0.0501913082106506	-0.052015351784623	0.395958773279272	-0.17125458165334	0.151427388538055	0.144695983121889	-0.0878157986330704	-0.161352297843244	-0.07970968102764	-0.0475494510503375	-0.0828143490622978	-0.192670040564953	-0.0941117321483119	-0.103230139149369	-0.0682580678376984	-0.0599216233518964	0.0918480194106736	-0.0683968598545379	-0.0167410064400166	-0.124974354683566	-0.135025912449502	-0.0334120997070477
6932622	0.29672535781464	-0.100569639468826	-0.148447277934554	-0.150625272743591	-0.187429204579674	-0.00574698551662813	-0.0837480066421343	-0.118243840960834	-0.118166995657286	-0.146443395799552	0.161476278333365	-0.0685948153158005	-0.10583317109011	-0.0770991373393434	-0.120879287024886	-0.0680882777380516	-0.150361226604634	-0.00730438615055762	0.0620606716995494	0.34078284320399	0.322681805127299	0.288604421591461	0.279107465489938	0.103957334569612	-0.16244611554637	-0.193245995498672	-0.163741026124587	-0.0632420605852301	-0.0544102413663282	0.347102085426459	-0.174429200955974	0.169471440920241	0.171970992213101	-0.116640682111706	-0.154004110254891	-0.105896390181679	-0.0501468296919484	-0.0777104686989422	-0.152125825535432	-0.149780944457817	-0.112035538529002	-0.0940794315030264	-0.0749036748241595	0.082601676349158	-0.0502047466990188	-0.0795251126384146	-0.108722276123119	-0.144713893944212	-0.0814020921265168
6932631	0.106310560977936	-0.0473772896585417	0.0349647465064701	-0.128427976926438	-0.0662064972144326	-0.00375407495022442	-0.0056032800180415	-0.138937275588205	-0.0450626638671513	-0.146172383429227	0.056290851216082	-0.0872397743631991	-0.00620598073013353	-0.0690392783797504	-0.114800729007842	-0.0441104671323528	-0.090268757452549	-0.0526319088011561	0.0185543156448448	0.11423757855408	0.131074044976263	0.0738174418341042	0.125987031604471	0.0451055028425073	-0.024608681690636	-0.0261441688992605	-0.0743328731561735	-0.0928201516751655	-0.0607665060003414	0.185770320991816	-0.0678165788284561	0.0576691086665483	0.137108773771413	-0.0245033935569036	-0.059893685561743	-0.105635328657328	0.0236802452420147	0.0118025614289335	-0.0742761515754389	-0.0829813614251098	-0.0415639272617092	-0.0208736218034994	-0.00889124790659877	0.0755350069280798	0.0477588320716887	-0.060634701772266	0.069610363110497	-0.0323483655065414	-0.00235741843306298
6932636	0.110221099177616	-0.0847486466469231	-0.119326170912313	-0.0967380551310673	-0.123088583343722	-0.0224998979867453	-0.0607541297818614	-0.0883129240760665	-0.0962665038182259	-0.119259677452821	0.056696552688073	-0.0541971857321683	-0.0389154074549447	-0.0509395881479562	-0.0900743801059317	-0.0176943533657679	-0.123919089442397	0.0010453777942129	0.0117587208908216	0.174153928898955	0.182057370488638	0.131940641096147	0.152497858553972	0.104159179467921	-0.102097021483048	-0.0621283831482949	-0.10444274912245	-0.0406489821107512	-0.0385506806280633	0.154542747110312	-0.108576438728514	0.0830321925671139	0.116163057658426	-0.0800875872387041	-0.104054328852746	-0.0583767979510926	0.00248717970121293	-0.0645964500021399	-0.130196155925879	-0.0609762997589903	0.00238482809044727	-0.02090272613714	-0.0523467802822449	0.0150239355486713	-0.0187887576526056	-0.0458485316488011	-0.0649757475519219	-0.108949736862446	-0.0645928262386788
6932658	0.169545276184514	-0.034620570360697	-0.169340722422062	-0.0889845905379396	-0.136127295241224	-0.0310106330740804	-0.0520201448639522	-0.0895613150583394	-0.0288409039772526	-0.0598370154369283	0.120640845969391	-0.068700459721201	-0.108675567299804	-0.0558853192845139	-0.0771746030379456	-0.0467408665844651	-0.0563904048879447	0.0419255326555985	0.00573056428641733	0.201606645016924	0.190399572852978	0.118226871957093	0.222528738245255	0.0683234884528929	-0.149995374822943	-0.118888370610678	-0.102754999316211	-0.0636353785937263	-0.011527373042657	0.197857642355059	-0.0327899804950884	0.130683290946107	0.0849733864274876	-0.0925514480744295	-0.0882777570634419	-0.0295985564277936	-0.0526189273012493	-0.050046176979945	-0.0944296028864235	-0.0698639134845479	-0.0736652060900105	-0.0337755758022691	-0.0514921355167768	0.0428343867004578	-0.111806481469295	-0.0201475842156465	-0.108811224148337	-0.0515990486609665	0.0669153662937583
6932693	-0.00464790635426586	-0.0946001992307168	0.0995013814312592	-0.0875447545156976	-0.117093822333315	-0.0437728944442572	0.0352265631702504	-0.118039848807459	0.0351488897276652	-0.0488922538989129	-0.0632906446211239	-0.0610587401915041	-0.013052936481446	-0.0818064708417239	-0.101368153878011	-0.0344214886602663	0.0202486099816235	-0.0354030358331414	-0.0878220875956766	-0.0328980873477983	-0.0241725336117685	-0.0444769483205797	-0.0185483986909028	0.01372565158539	0.0490149461224837	0.0244489788219408	-0.0579600544574075	0.00874212549570274	-0.0328311851371481	0.0178435496220197	-0.0278550545855881	-0.0322248218944418	-0.0499576125014511	-0.0137256041865322	0.0372923280385265	-0.0377795897337112	0.0492783283041066	-0.075784330623681	-0.0278831268654811	-0.0796405229224448	-0.0217633037925707	0.0412737401420821	0.00121051594333026	-0.0243939995256117	0.0759534224057303	-0.0317774793599092	0.0458870739990219	-0.00319094971639779	-0.0256183700373925
6932701	-0.0838967939604522	0.139269413376008	0.479088984646319	-0.0725133427956155	-0.0178933234813391	0.0194940911734808	0.123787924925133	-0.0651223409511118	0.181478927882947	-0.0162039480653593	-0.0476177460325756	-0.0646977729514336	0.0529175994223526	-0.117112637202154	-0.186797394266423	-0.0303799832213293	0.027488088265473	-0.091268461439765	-0.119058908635279	-0.180826123791393	-0.170174163566893	-0.0935997965589676	-0.179023534554448	-0.113368358016486	0.393396985252673	0.0942029531004966	0.0100018199772186	-0.0483273698432491	-0.065363644772782	-0.0411478850388569	0.113020153619183	-0.0758520133777336	-0.0198692207338792	0.127939819170123	0.0342870937481599	-0.0656551577870738	0.00564569259585674	-0.0234925268957562	0.122264514347806	-0.0962801747703732	-0.00352005308442824	0.101263735629722	0.0483890804481153	0.0138608654782052	0.212375602097598	-0.00218864934154724	0.397064425308869	0.0828100956540243	0.032925656699701
6932716	0.00997000499788852	0.0310688351691196	0.0898260413548834	-0.023232830414588	-0.0250532360567972	-0.0227575506444982	0.0493460662716383	-0.0544968610514943	0.00476084305857308	-0.0318700924306169	-0.0401598779323489	-0.0273031333101224	0.0630405151301081	-0.0459465168747479	-0.0578829999150578	-0.0227994719351336	0.00706731175170191	-0.0311211814249618	-0.0643591232070374	-0.0437019573009262	-0.0363292223530463	-0.0172057129491351	-0.0191427331666534	-0.00399785042090127	0.066709801234908	0.0157303889065731	0.00113401688133136	-0.0231302372424442	-0.0155084778994673	0.0354544970289589	0.0145820990498608	-0.0281257933288746	-0.0218855168892391	0.0528809700983127	0.00241406740084895	-0.0303574130965232	0.0284868212627056	0.00243370881358455	0.0227263766666389	-0.0205240589059426	0.0345672155793654	0.0194858435185558	0.000681117220911189	0.0316562819985019	0.0564904873045508	-0.0452651178285611	0.105122671762695	-0.0156113333022699	-0.0370684839096916
6932724	-0.0346525358716346	-0.000280308076486797	0.173147672762498	0.01478219972878	0.0584650718685677	0.0105809659394525	0.0204860911508108	-0.0329533902513055	-0.058268367038111	-0.0235102942995933	-0.0443298674245502	-0.0179966099260947	0.0762473095186071	0.0103787548951737	0.00894693636356881	-0.0370140213535892	0.00624009748305525	-0.0320208905890947	-0.0290230409791477	-0.0810162247247691	-0.0560490003820474	-0.034077923083476	-0.0424498446380175	-0.0209159377172621	0.197987506298101	0.018607513639101	-0.00692581081164895	-0.0485411282715979	-0.0247250565839277	-0.0206123417797913	-0.0137590170384065	-0.0587114946110869	-0.0118290041899008	-0.0132714434425709	0.00180143966806351	-0.0663284632358707	0.0162039768415547	0.0338796111661546	0.0315339213508129	-0.0667380226777772	-0.00669069662293693	-0.0135114959753947	-0.0440749598945636	0.03183503409491	0.124886743523482	-0.0823712442999549	0.146689571717775	-0.0416023958615191	-0.00612828952470724
6932729	-0.00700370180203581	0.00205737646335401	0.162781944653987	-0.0300014560806219	-0.0593559180740622	0.0506263015713445	0.0301168514774038	-0.0769546278310505	-0.0134553303602528	-0.0307765254746276	-0.0304228523980341	-0.0519151231164723	0.0506182678740088	-0.0332069450474402	-0.0754354737726934	-0.00615156431164656	-0.0154064567466465	-0.0586491755965526	-0.0328628326146612	-0.0245168621739969	-0.0494027067130663	-0.0185396877715627	-0.0410327475569118	-0.0320509128225901	0.198467516331755	-0.00772265689211236	-0.0308512856190644	-0.00291162766304942	-0.0509605580556924	-0.000675185112189546	-0.0028909125050455	-0.0353957379018339	-0.0261660319250081	-0.0141521439826717	-0.016164564977537	-0.035739900375569	-0.0317212410193936	-0.0118109371732341	0.00327137026372498	-0.0510219181809154	-0.00202820488729647	-0.00940781070143471	-0.0247724409625293	0.0611614709201635	0.127486752507127	-0.075653127039873	0.16665049198343	-0.0523555400807011	-0.00101911972897053
6932730	0.0410577118637417	-0.0454688101284681	0.0627549449270698	-0.00800460786437983	-0.0530692759975063	0.0118751231998778	0.0197354580705045	-0.0911413231241831	-0.0275890186493944	-0.0363921921891202	-0.00880897356579038	-0.0397275800875624	0.0335547015967887	-0.0310560449126961	-0.0693697208089387	-0.0333318871917671	-0.0318058210364687	-0.0605582042151021	-0.00169763974689227	0.0204089142094234	-0.0233679665334059	-0.0573067891013756	0.0588129502408773	0.0102656146356356	0.117200607016495	-0.0459427406036282	-0.0638883606722607	-0.0101908455163193	-0.0135193389493881	0.0200986951966812	-0.0356086583771334	0.00797472992018793	-0.031129141527117	-0.00799018810196977	-0.0548300295290571	-0.0426751378357305	0.0276847219750777	-0.00886985248209924	-0.0638158747665615	-0.0797692465765262	-0.0467593349796607	-0.0794255390985175	-0.0263351214813351	0.0135381234112581	0.121968913423234	-0.0922048977297724	0.163761309722562	-0.0699556286317513	-0.0366301882302617
6932731	-0.00238635436774259	-0.00479410293063081	0.15851197729556	-0.0330559934710171	-0.0471713170165748	0.0537356169710222	0.03031635874947	-0.0689764293653582	-0.0233254471003212	-0.0256291255091477	-0.0291433799140954	-0.0365822908442869	0.066785103662504	-0.012639126544737	-0.0630136800123985	0.01756266113872	-0.0186680490164261	-0.0538566843622891	-0.0354735000549854	-0.00426470089023474	-0.0432733382937028	-0.0325769493784734	-0.0728049972004182	0.00142702184119902	0.210233381305486	-0.0307219722527025	-0.0262952835007683	0.00441369745918929	-0.0255277436039409	-0.0208555868236012	0.000621988697643917	-0.05080099665237	-0.035949740472204	-0.0219646461814878	-0.0312427637465749	-0.0434350625728151	-0.0415024407059809	0.00926672222823404	-0.0200577379140639	-0.100980589236178	0.0139204149898257	-0.0140961522956894	-0.0222646100875657	0.0503295994732768	0.131453939005361	-0.0945747528959435	0.187819258960163	-0.0891320885670898	0.00465142961092067
6932734	0.0610817653827	-0.0833193473746822	-0.0472097331330241	-0.0390266347710682	-0.0449575439351188	-0.0343607522729352	-0.0947553374523332	-0.00942602409800088	-0.0914291279617891	-0.106399353910216	0.0113251193236045	-0.0464081777225203	-0.0195554482264991	-0.000311551477713046	-0.0200826669622179	0.0602326957089663	-0.114102071054489	0.0113690917889617	0.158075637952187	0.18547626665352	0.194207517729154	0.0914757712918468	0.0943074094464171	0.0300005358898629	-0.0134316742905092	-0.132658624882369	-0.101174553658619	-0.054696764970481	-0.0352704358411373	0.0984155360040445	-0.0743118530954073	0.0574417610024939	0.0783858535635139	0.00776393875187833	-0.101846802587742	-0.00989597800482399	0.0473095935946443	-0.000557475378353472	-0.112926078588347	-0.0120175370006816	0.0915103106731005	0.0336250126263824	-0.0655364902583029	-0.0170490464788412	-0.0499040779409489	0.0196903638316037	-0.06449587892281	-0.10739326354953	0.014955600047055
6932747	-0.0482644701042082	0.0338343351214477	0.012626721664885	0.0291808200853145	0.0418197486803301	0.0130582619831669	0.0674074606610093	0.00653933538035261	0.0272561105215761	0.0917722547149603	-0.0476424897961487	0.0323826442828417	0.064583452965567	0.0120479299860519	0.0294501711401395	0.00292403977746617	0.141480660347285	0.000527931619286071	-0.0371787986935114	-0.0779097003305183	-0.0969597494331095	-0.0563813109122053	-0.0656334832458745	-0.0230635374144528	0.0175729748121453	0.0848639708327479	0.103295133200561	0.0869834487270982	0.0417993033517599	-0.0599073078392095	0.0633453554392271	-0.0651992482949537	-0.0598660064614658	0.0234339700954198	0.010328408985106	0.0264705925410335	-0.00718895309832188	-0.0180036501425223	0.0370503469754922	0.0789347282338167	-0.0208965250378391	0.0327531573469324	-0.021228039868779	-0.0263541053919653	0.0250161177920309	-0.00949237317745035	0.0122015889845845	0.0538435164160949	-0.0170328089081041
6932756	-0.0787406275950156	-0.0728704972855219	-0.0815438610804702	0.244438535399582	0.32274330664644	-0.0939451763422269	-0.0876445280935705	0.234686079651017	-0.13294084484992	-0.0791814911458819	-0.121705762645469	0.132248524434561	0.021284179165106	0.175234282294415	0.273437801665391	0.0564211664043078	-0.0632562480724421	0.174932721674496	0.0712291428842209	-0.0618459574129311	-0.0293192619237275	0.0228904471794488	-0.0452999007327861	-0.0334905683073465	-0.0640302786792347	-0.0447915602385589	-0.0960587527034599	-0.055681587222852	-0.054568327047904	-0.15306190530671	-0.152148204790207	-0.00120796993661552	-0.00543008547441413	-0.0221499286050229	0.00993378811441367	-0.0234382525911605	0.0695188535792956	0.045062310158444	-0.127949982904813	0.0467902776643372	0.175825090702959	-0.0279848228976631	-0.0618030104363545	-0.0177664755772221	-0.0511259627368869	0.092835349401497	-0.145074543211665	-0.0646700621884333	-0.0213014868612138
6932772	0.117869143686846	-0.0756883898455416	-0.0888240214778217	-0.0752717574782141	-0.13392555294931	-0.0423964169258591	-0.0883369840206623	-0.013790377541747	-0.0701022785636211	-0.0771456433208285	0.0497890567281947	-0.0228556289586294	-0.043383815970903	-0.0184459100126519	-0.0358689636640598	0.0144532106728704	-0.113098924228229	-0.00355707548945549	0.0464922637795888	0.119322688127457	0.155086747244185	-0.0123779806946053	0.320830278861303	0.0649115212576881	-0.0682837893835357	-0.112699762096336	-0.100094943118319	-0.0600099350878068	-0.0297551903811542	0.0970042133238203	-0.108562878103208	0.266786023553664	0.283873151826495	-0.00876044522580575	-0.109644048719877	-0.0635151319309308	0.0315387708136862	-0.0383235952192936	-0.174864263583381	-0.0592973419641345	0.0711068145051321	0.00820972926285961	-0.0522991155438647	0.0385297317204534	-0.0973185968273869	-0.00724644741531971	-0.0802504984123016	-0.11149523890432	-0.0263816932814604
6932789	-0.0468514831895381	0.0334578744989372	0.377318661849515	0.0027877833475861	0.0187445358630818	0.0177665201695183	0.072812717264751	-0.0838779569938191	-0.0053235190860954	-0.0231537303189648	-0.065700855760539	-0.0400249440124315	0.0411261731303036	-0.0752985139964153	-0.116246291807034	-0.0222081881459091	-0.0246427046585561	-0.0618975940833027	-0.11113650166015	-0.169559607202028	-0.134774096018422	-0.0795408276207519	-0.1080047500374	-0.071745785811984	0.358675118180914	0.0236666990012419	0.00226848817362383	-0.0431271902984731	-0.0536203203695461	-0.0666552218759455	0.0219967077721132	-0.0549800319141741	-0.047236743373169	0.0640217621499002	0.0793270661683919	-0.0547716680512998	-0.000685379894878035	0.0402304842057491	0.0580817608365999	-0.0330372922118976	0.0694098032313232	0.101665927958114	-0.0197081524665322	0.0145519267244022	0.213878037370791	0.00182108893950993	0.29085718293943	0.011868116678227	0.0138424691702326
6932818	0.0743642556638407	-0.086816878072569	-0.114005524712043	-0.0739046956923278	-0.0916003464618387	-0.019186215051075	-0.046275520319549	-0.0816505689084116	-0.0881609113427941	-0.104802918391603	0.0288214520097428	-0.0493799685460585	-0.00399111845999472	-0.0405419380793646	-0.0693065550278398	-0.0339753112200678	-0.105613638506669	0.000488389918399133	0.0623583353129964	0.202769857097293	0.180333446559195	0.0844916380969082	0.136467953151717	0.0940668222859828	-0.0972770904664939	-0.110880831029946	-0.0924075167893344	-0.037496747923144	-0.0522925651295295	0.0949885261719891	-0.0668169902715585	0.0742081314111315	0.118040873884443	-0.0908503376941273	-0.125300817396697	-0.0853324663816035	-0.0211428017137002	-0.0239140734730315	-0.122204336128971	-0.0641621022758529	-0.0326653460686144	-0.0723207893745185	-0.0760162999302557	0.0291124220851748	-0.045198508183736	-0.0280289867477616	-0.0756468162178026	-0.115761996449903	-0.0809050289492364
6932821	-0.0201812911797602	-0.0476108202116289	-0.0826063664948139	-0.0300035702121765	0.0175500608187693	-0.00885901476997298	-0.0290322563908898	0.0187150054286486	-0.0444784888027297	-0.0270827764408861	-0.0245522846796019	0.0219436459676951	0.0236446994712715	0.00573886679649995	0.0292166660033618	-0.0294622049957678	-0.0121014131696157	-0.00773006311673098	0.00417743870082796	0.0207104893136453	0.0425661907680937	0.0861407612024328	-0.0179595640816341	0.0588507274495382	-0.0412537766019376	-0.0614484613798934	-0.0450570875949986	0.0124169522276845	-0.031014583693851	-0.0570971811108293	-0.0170950264843769	0.00248662561258099	-0.00383095958149193	-0.115525987932067	-0.0326765488245624	-0.0630913333847371	-0.0123159650687869	0.044777693424497	-0.0442880362798141	-0.0295638635184575	0.00488714412945883	-0.0788251803484477	-0.0320518728594923	0.0401584878466297	-0.0310905748040814	0.0415791449211177	-0.120398542857633	-0.121697484264909	-0.00807226157046879
6932835	-0.039205984275612	-0.0105458323484729	-0.0334642834051276	0.0221689148374992	0.0314466983265685	0.00311055609359691	-0.0399747609032155	0.0470484085749615	-0.0811529272778669	-0.0119001566252656	-0.0806082766000331	0.023279270072513	0.0878517381581636	0.0341687822060001	0.0530765966888326	0.0662669726246874	-0.00839901652301809	0.00680401226085512	-0.0150452797145368	-0.0352460668056562	-0.0321042220203193	0.0616301787314559	-0.07956931098882	-0.00717144064956246	-0.0252042231575466	0.044016237332615	-0.0264736946148446	0.00917703703884181	0.0105875667355754	-0.0617589419536485	-0.0802241470170853	-0.019746878564542	-0.0142249812030345	0.00273235746483528	-0.000653638314333016	-0.0217964801600239	0.0598009733382266	0.107322457691122	-0.0599804704409618	0.11021516019038	0.1267437284264	0.0378698940644804	-0.0229889959880179	0.0505422255957348	-0.0394075516638457	0.164804794817235	-0.0669032031134629	-0.0405015468317093	-0.00186091767123375
6932860	0.0598391991978411	-0.0659766040434517	-0.0356563694780386	-0.0519652920807799	-0.0638044046676091	-0.00232581827861474	-0.00940105912239571	-0.0601214579098139	-0.0317708251482569	-0.0390546869987428	0.0055693070874346	-0.0257240364975694	-0.0220795228586317	-0.0406245276417657	-0.076566543496802	-0.0374822946611142	-0.0529531382287773	-0.0218592197805156	0.00762739518629473	0.0926217450424651	0.112724166351937	0.126124694818159	0.0222572552815	0.0452775236839702	-0.0233307642971325	-0.0857680076726236	-0.0184792307736595	0.00676545881720432	-0.0103557381009292	0.0507733060003615	-0.0234505596625644	0.0107580412653925	0.00631520352641444	-0.0499998336134748	-0.0565449481967614	-0.0832218873631524	-0.0166912816681392	-0.0244681209592974	-0.0949157592916754	-0.0660416089879515	-0.0292773923200332	-0.0796938515077606	-0.0230602921409801	0.0532888296643562	-0.015084961260347	-0.0284530791401044	-0.0326417504672985	-0.0853573256532394	-0.0267293947370352
6932863	0.0718467526203411	-0.0478261536831323	-0.028844518824992	-0.0584835744914395	-0.0666849008525657	0.0339018433567522	0.00151118184299634	-0.036765799321138	-0.0331910972149762	-0.0265618341931623	0.00868610159226954	-0.0179169749995645	-0.00486058031962978	-0.0553787608427726	-0.0765004739832587	-0.0343458073499762	-0.0352266422989751	-0.01296338341964	-0.00708774562263281	0.0463149802028471	0.0540246911503384	0.110045011138135	0.0615527033960953	0.0420513907440941	0.00602106204758523	-0.110003378374696	-0.00124724850029054	0.023172459953279	-0.00355180320095609	0.0277445244245385	-0.0380629507384698	0.0459052204889955	-0.00289138633988519	-0.0581747373551363	-0.0413852679273989	-0.088460016285754	0.000334803213049748	-0.0140011059630881	-0.057492258611299	-0.0632352555138162	-0.0264362818184183	-0.100614313742506	-0.0204818389762236	0.0323356725342439	0.0270756096945657	-0.0305675657551954	-0.0113495326197558	-0.0501639664892389	0.0291925925780865
6932894	-0.0413662309267105	-0.00324907957156432	-0.0639239339636717	0.0267148934489318	0.0561601756229106	-0.00765003551548927	-0.0465773588394635	0.06660177957393	-0.061198440686035	-0.00600805759573385	-0.0606958704805366	0.03824952916105	0.0737734240551982	0.0368505126809457	0.0394947726282823	0.0388365860344327	0.0347641465454527	0.00893175341347841	-0.0113582139814925	-0.0429396053924415	-0.0567078741197707	0.0708715883452476	-0.0875735115544881	0.00924420351085686	-0.0202487123988733	0.0210258252242601	-0.0116818558165309	0.019277216179703	0.00560120390095193	-0.0837810249725258	-0.0523620181316695	-0.0192187419211198	-0.0363750419889032	-0.0369545591874173	0.00226844511706913	-0.0386252160018782	-0.00306433726171815	0.137899600663039	-0.0452773876326127	0.0461335290592825	0.0534841081512939	-0.0117840341251092	-0.012901744928088	0.0456778979856813	-0.0278988871708496	0.129943605981106	-0.0692974357547446	-0.0104617358871352	-0.00977207935017691
6932901	-0.042653425451252	-0.00440576191065749	-0.057834701167453	0.0240493281961297	0.0361879575819773	0.0105812445145421	-0.0208976181656966	0.0331312589122161	-0.0467146638826151	0.00828086315405813	-0.045938608802128	0.0431828508658551	0.025678029010716	0.00497422651193577	0.0165195376593499	0.0365376397446901	0.0275860330135294	0.00801944378928337	-0.00638072649511275	-0.0443588781569021	-0.0586083750410714	0.0312683210439119	-0.0543623842075394	0.0075893507281438	-0.00764381591226815	0.00316458812931411	-0.0146453733381448	0.018809880898042	-0.00654076691239746	-0.091710745785912	-0.0297159664362491	-0.0141843679277229	-0.0119102621169693	-0.0183346880722906	0.00220313915106996	-0.0176404079197858	0.00507283598725555	0.103788744098827	-0.0331233942132974	0.0630636226569707	0.0534589178026631	0.0231007402770572	-0.00274408873051876	0.0241524497634248	-0.0317821550468262	0.126845913673053	-0.060969576465224	-0.0624876215845619	-0.000322391482286652
6932911	-0.0427143307083499	0.0606375006369559	0.0651383212096362	-0.0724595596824672	-0.0700709504291592	-0.0281005463744119	0.0673950076824021	-0.106173492256871	0.117736203396983	0.0376752909311362	-0.0154061368817333	-0.0409233332718868	-0.00403695629018781	-0.0621950185347967	-0.0663322798932214	-0.0422163213871456	0.0273861420750943	-0.0646134078518137	-0.0629972872159943	-0.110839739423059	-0.0891765321212489	-0.0601271642396319	-0.101992852202891	-0.0519972952065113	0.0776797942457117	0.144035936718788	0.0694865114807257	0.0222288636312423	0.0328185236780386	0.00111327944125407	0.182474624808842	-0.0691652115693812	-0.0238978931413481	0.133511551581841	0.0594003242926583	0.0383121726188909	0.0715502046981375	0.0176976510908514	0.24601544666164	0.0803164987116294	0.025527509710918	0.0294709916710196	0.0673623799362812	-0.00738763852520193	0.024217222489555	0.0330494299553959	0.0379448129670728	0.0606304735899242	0.036465916113858
6932931	-0.0753862332654449	0.133323934153694	0.09619003614438	-0.121361942289475	-0.169025554936883	0.0416455234493402	0.146338146243868	-0.0834092114947637	0.330919074571029	0.18213612000597	0.0299084301976412	-0.0469711839642167	-0.00773068449608207	-0.112681913588185	-0.128879001986399	0.0285662040131875	0.147802516197064	-0.103125165043649	-0.0847489031105278	-0.142554157771238	-0.125627036187075	-0.0998235045171656	-0.129780684149714	-0.0397536205477273	-0.0087241628994903	0.0891341991363366	0.148386802287435	0.12164747276738	0.0949874840904912	-0.140861618443754	0.169164742082281	-0.0440916286694625	-0.109631055614381	0.0821117156332883	0.0836089420529264	0.0601620675507656	0.0434228495687039	-0.12000693664754	0.0996949941094168	0.0440098024089938	-0.00284826567066994	-0.0510530234081869	0.128055249144431	-0.106608707900337	0.0163830977761932	0.0329530233514125	0.0461273018464675	0.0736763368798251	0.0701887366878697
6932932	-0.0713310608653911	0.0995956850272416	0.0605013849901042	-0.0960851983346539	-0.129616038484477	0.0179355381218205	0.115445697532495	-0.0720560827956227	0.248543772162239	0.13273227061761	0.0155289510554724	-0.0300481761226879	-0.00756581853277976	-0.0893689844453463	-0.114114659121859	0.0171727093645849	0.115529000903252	-0.0841221376020283	-0.0654066140536236	-0.125061982705896	-0.105133919710357	-0.0863732325238899	-0.118192693955764	-0.0419405872320153	-0.0126264286452782	0.0781974469969579	0.12377585192427	0.102465485564501	0.0751794505920202	-0.122233287760211	0.139087887293444	-0.0487690214071865	-0.0930593294136958	0.0716127804948777	0.0634918037549281	0.0496975181510247	0.0360495858759594	-0.0885770765473897	0.0581895183213193	0.0429993363504469	-0.0102043180746022	-0.053490240629954	0.0900087560417648	-0.0919726054237659	0.00157710847176578	0.0240135021958547	0.0167808399377104	0.0594723582348721	0.0334474728190701
6932959	-0.0490456339483036	0.00888820600552309	0.03384963210001	-0.0828752878965908	-0.0953039109455446	0.00163196773459975	0.0523537203437898	-0.0960408794401533	0.100915711774583	0.0292036465130541	-0.0536515687180677	-0.0501376711187657	-0.0252770021022018	-0.108873193043041	-0.130967196690031	-0.0241258306064018	0.0588967811161536	-0.0718797604835214	-0.0462820490699557	-0.112026103389198	-0.0817299377883075	-0.114891445349692	-0.10916279530768	-0.045089852508151	0.0224249729554417	0.0757901928066164	0.0971322394814214	-0.00746017679043692	0.033134801653788	-0.048440475345553	0.273203241294869	-0.0678715255181672	-0.082245909650125	-0.0209560558717792	0.0779022996238811	0.0407942642160574	0.0330157113225611	-0.0831970221822057	0.143601921190584	0.0658785632202727	-0.0365085444918602	-0.0111395964399495	0.0316451117886217	-0.0458464065390274	0.0506095403985772	-0.00407008772598099	0.0697649488271706	0.0772341140772789	0.046687526317782
6932961	-0.0400079362561521	0.0414079671381814	0.0433970507369717	-0.0530378175116168	-0.0406239619107804	0.0138030942841209	0.0811150862892425	-0.0594525812209704	0.0953173976808132	0.0968775760524777	-0.00450369372362702	-0.0218527075291302	-0.00756746292713662	-0.0802197388828991	-0.0994338223032854	-0.0266423876758273	0.102234020611332	-0.0704379774273252	-0.0709980754134124	-0.081635390880458	-0.0641868410268982	-0.0602921970987765	-0.0706200425925988	-0.0680779315564572	0.0262753885225663	0.012441137129167	0.153542260984782	0.074177581476405	0.0544846015184113	-0.0371511212458311	0.183309459099577	-0.0371675405470364	-0.0802446751365198	-0.0373988502991989	0.0959512773426578	0.0311197308430901	-0.00855188637807769	-0.0412999935241301	0.0692063317066044	0.0366467561628282	-0.0610692719401851	-0.0328449595680116	0.020309342271866	-0.0312210313036562	0.0193655746051866	-0.0189846413566554	-0.0189878948154875	0.0655318668819648	0.0236213369455019
6932970	-0.0262919728488344	-0.0438231539681849	0.179628858073121	-0.0163666441450746	-0.0416478156103195	0.0127448377646375	0.0339475536706066	-0.0744845641921955	-0.0246598636389308	-0.0463638873189356	-0.05916652295045	-0.0265511300780623	0.0018283989182589	-0.0425264284557539	-0.0531499168546326	-0.0228585933123126	0.00958749376411711	-0.0419570784468628	-0.0505996557805068	-0.102493823397718	-0.110895637063299	-0.0395078853338059	-0.0989924719761995	-0.0411645777347329	0.177629014912251	0.041505276187717	0.0117302733676012	-0.0277133662345373	-0.0284011468159891	0.0146629261066625	0.0749522409073693	-0.0500315552053564	-0.0635125524999172	0.0282971169751867	0.0441352168949483	0.00906711330442988	0.0045651452910082	-0.0161403763257422	0.0577180232599874	-0.00583533750193151	-0.0378750497448137	0.00236838027354363	0.0291507483327471	0.00431276272403329	0.121964950637877	-0.0261692992497032	0.1102398872655	0.0404341370455568	0.0272999279408044
6932997	0.00590466747103104	-0.0784224812673182	0.218952747923297	-0.0444560423277744	-0.0739135061256974	0.127125895209325	0.0656199864583336	-0.0998209826834744	0.0152350268272123	0.0221470784221887	-0.0714779241666669	-0.0719113717282265	-0.00133260753981279	-0.0882259317975418	-0.113123026772467	-0.0279125733394405	0.040712317418231	-0.0492990173605005	-0.0524399072289597	-0.0683927122473034	-0.0840060365255224	-0.0640393579013063	-0.0666420164460151	-0.0689570253130643	0.196148465131468	0.00855478274807383	0.00394518087599614	-0.0570707538400075	0.0198450457262111	-0.0757419953060238	-0.0273688639366849	-0.0248003005035061	-0.0970823322320122	-0.00547029367377502	0.0192033314335032	-0.0708447527825511	0.00614863628581202	0.0124962731311363	0.0550177002597783	0.0164038648035941	0.0630061481735075	0.128444723467626	-0.0220564611537181	-0.0119613439525996	0.114011576990319	0.0318967663944617	0.243270752915523	0.0818612175679968	-0.00654758869746718
6932999	-0.0416874869096158	-0.106684272433177	0.191671194289653	-0.0590397474844366	-0.0700130338423199	0.0861994978124009	0.0375616725003491	-0.10354248027644	0.0148783832951438	-0.0231168148316152	-0.0789391288413315	-0.0816855930109989	-0.000983082759493477	-0.0753179729835546	-0.112158074388651	-0.0521080160622349	0.00912080679386915	-0.0838067986238741	-0.0541902871322945	-0.0900588165925475	-0.0471203259055264	-0.036906345779267	-0.0649905852715792	-0.0601285901392304	0.207983437122485	-0.0302957176401014	-0.0202403934352573	-0.0410977583610235	-0.00949782354349135	-0.0413997192675742	-0.0245928529364682	-0.0395826160559994	-0.113158650570898	0.0161131752591045	0.0496966083018472	-0.0703562398020118	0.028268642776275	0.0127273259806181	0.0476709435106503	0.00993319071170085	0.0514842609146894	0.114084814456586	-0.0295834088834533	0.0306454593298361	0.137316161015631	0.0442232006897975	0.241388309540967	0.0730720099890983	-0.0361348868638797
6933005	0.072063496499778	-0.0673846920704479	-0.030528934064843	-0.0700896002746382	-0.107683447535095	0.0306169757750336	-0.0255119192474797	-0.0986068566915243	-0.0634366682154837	-0.0410419435809332	0.00343721286802803	-0.0560582153088502	-0.0274545557022754	-0.0462287469978113	-0.0778703075418037	-0.00956872664102614	-0.082554978580828	-0.0167135214150613	0.0322388920376143	0.121304777699568	0.115923145910072	0.0193024513237462	0.0687464912392545	0.0291831097987716	-0.00222235829266544	-0.0465617747914253	-0.0574487920112982	-0.0568574291191436	-0.012475773712994	0.058793109759162	-0.0429965845057405	0.0237079216174693	0.0371707992464103	0.0213882122021345	-0.0663896150635491	-0.0394872704038443	-0.0476551385948611	0.00278050710058401	-0.0765255981608863	-0.0137591478893062	-0.0239230886129013	0.00165278056659821	-0.0492115141917356	0.020597781706324	0.0308519827462455	0.00459136285848071	0.073525153491952	-0.0273823629241208	-0.0887057938342468
6933007	0.0210903452383885	-0.0340691611426464	-0.0599813890916969	-0.00769516082972459	-0.0338614441203305	-0.0168760861926951	-0.0066659220142316	0.00330498331292957	-0.0162672751333965	0.018876338811679	0.0310251042860142	0.0123032277314874	-0.0243690326299244	0.000971629957775135	-0.00799048793880952	0.0142488204085193	-0.00398993440071257	0.0171624675810948	0.0142075945148117	0.0509397973762246	0.0379590916153228	0.0513374510164055	0.125156432193917	0.0206016895537044	-0.0138075075321703	-0.0647367183860531	-0.0261920489664517	0.0122239566073807	-0.0165280449360032	-0.00303382736891336	-0.0677689390608094	0.109866128471031	0.086264598257915	-0.029543715467209	-0.0339561681684195	-0.014582647820336	0.0115964874129259	-0.0164402778227503	-0.0585984271177348	-0.0250954239453683	0.0428704468957352	0.022564880659078	-0.0318273060212956	0.0214494236165709	-0.0409248086092187	0.000163060870751331	-0.0666072163656805	-0.0819185159752916	0.0129389676836127
6933031	-0.0336100274411909	0.0116132027042327	0.382440820469119	-0.0234984770809702	0.0180692249272406	0.0429278791912852	0.063071454267397	-0.0753622380745348	-0.0250067541715199	-0.0648836651157482	-0.0783458227334503	-0.0643865685518959	0.0767443422910871	-0.0361363773198191	-0.0917129645172147	-0.000935567055418123	-0.0564343239829907	-0.0386643029644348	-0.0882008917691631	-0.108596582588519	-0.0887455541776448	-0.0626767039543663	-0.0846641046594518	-0.0525968202709672	0.344635352730891	-0.0596543375231022	-0.0111927925072459	-0.0469529898678205	-0.07180625169418	-0.0129852291022136	-0.0259371876115658	-0.0482892349508907	-0.0565620737024799	0.00950909639747955	0.0377335196827674	-0.101235579929187	0.0327467651495317	0.041357872938121	0.0801100915984817	-0.0625110279754893	0.054846825336684	0.0989920548499124	-0.0639075447409128	0.0424740058545352	0.236992223754528	-0.0241030043117551	0.284650602908899	0.000466064230833908	-0.0577667416706839
6933104	-0.0691773635051191	0.0459422518480158	0.0445706126617761	-0.0658902107672476	-0.102946764975721	0.0604271685157221	0.0824420677029101	-0.043711610019454	0.139461956687668	0.168884482110662	0.00848470012913996	0.0120247004463507	0.0178307899524879	-0.0272916958043643	-0.0786392022237679	0.0588954626860435	0.0666105636865309	-0.0495419029871219	-0.000234858032422762	-0.0645627937790881	-0.0880415192119717	-0.073497931287822	-0.107438160901764	-0.135418900895259	0.0454562362634247	-0.00272855727604191	0.15255010343233	0.13707284625439	0.0848920148247503	-0.0994714250802544	0.0558990732549705	-0.10053886969903	-0.0758823921868566	0.0621867596343081	0.0216920423015937	0.0515449024821464	0.0574133330708614	0.024189575256366	0.11011068659693	0.100116990572754	0.0359242614862172	-0.00910519405475384	0.062037684509818	-0.0345741200467034	0.018240221326844	0.155735729812472	0.14620958636705	0.0214786614555542	0.118753821552677
6933105	-0.041370520973432	0.047168585328883	0.0255415419275783	-0.0216440267937085	-0.0539060792968359	0.00419821457616187	0.0306079737886094	-0.0189907368115882	0.103572561908535	0.116871159351272	0.0158432590975012	-0.0208021282348343	0.041783292940956	-0.0163250898145581	-0.0420821959462737	-0.00489804938128397	0.0325488753422602	-0.025788964372327	-0.012971042187483	-0.0741824304205983	-0.0519695279665146	-0.0111862427973806	-0.0514911698182099	-0.0552604029142632	0.0485279774378832	-0.00921883681961226	0.120288091768921	0.103374880696599	0.0695551925027155	-0.066661900297343	0.0610765119418886	-0.045418435744628	-0.0413389983678863	0.0226500823340569	0.0416232181235928	0.0285977625089168	0.0263304472426645	-0.008233211677457	0.0834670205413838	0.00518570819202088	-0.0152050044533665	-0.0131166945045846	0.0318790472762627	-0.00248334569792295	0.0305935236741024	0.0900177928436246	0.0879666685257811	0.0146861173484168	0.103846968007227
6933126	-0.070251385868002	0.060238942786554	0.0179297862603729	0.0087697115644979	0.0100670882489153	0.0198653318783368	0.0305094442267185	0.0247091285596226	0.129579257562739	0.0309026273064229	-0.0281437784170688	-0.00307592625872183	0.0114705999691552	0.00449766170538681	0.00753013629303556	-0.00656949861201704	0.0210142620853455	-0.0106656252663364	-0.0519264365114294	-0.115028637701252	-0.0978005158156409	0.00210604218950473	-0.0925921636389036	-0.00104213906050033	0.0161777581990319	0.0309300754353813	0.0356885375839251	0.0122347261112802	0.000863267694556484	-0.093610618962306	0.0408093848341805	-0.0561406611224747	-0.0364542302492764	0.0590514645207885	0.0631860441569174	0.0828298384782143	0.00388144365499243	0.0574798420320819	0.0697233392786136	-0.00167487988497308	0.022531312537602	-0.0113225876792408	0.0694221514220875	-0.0189184930372852	-0.00430476206908027	0.0334762121687089	0.039139625885236	0.000557009166518713	0.0162557819991172
6933127	-0.0378450306563823	0.0308908309654458	0.0771824517492561	-0.0127993084058978	-0.0396813533664096	0.0108179781557139	0.0493047113888779	-0.0112352652334683	0.13993821032163	0.0247304097504773	0.0109679130418953	-0.000951078807322807	0.0430638352355833	-0.00229730718899676	-0.0166698141893051	-0.0231117099077157	0.0281921932262958	-0.047672990398938	-0.0500298865812964	-0.104551239108291	-0.0886712446679267	-0.0532892503679129	-0.0747132540083111	0.0198744051881937	0.103125117717793	0.0197873068718717	-0.0119919580275317	0.0113117473298503	0.0151235143569818	-0.0343915320406202	0.0284436983818768	-0.0563108813203291	-0.0399764958553934	0.0499497055674518	-0.00619477831047361	0.0277630728540886	0.0211830885309717	0.00816025170463305	0.00393129251903898	-0.00488811224925299	0.0361419227233976	-0.0248867139526795	0.106783572488576	-0.00232868859072896	0.0602609010772604	0.0113835764467912	0.0870497199090619	-0.0208366005616565	0.0274161736017571
6933145	-0.057783357600281	-0.0382008789387667	0.16606274441711	-0.0368327408316602	0.0884629223226841	-0.0293387353769892	0.00659277518988736	-0.00207836847516078	-0.0246600037917297	-0.0632524558955913	-0.048494360437874	-0.00812250125446044	0.136615939460949	0.0009176696324754	0.0271194893893298	0.0041005519522847	0.087079680786065	0.02069869214322	-0.0560902902322007	-0.0615213560089596	-0.100832986559535	-0.0378425615185205	-0.0854095427381133	-0.0419048957858949	0.150771260541139	0.0645399300977764	0.00344045304866578	-0.0640348978924783	-0.0482576923589405	0.000829125018513084	-0.0111902151977582	-0.0440934882838644	0.016670995951011	0.116950192592419	0.0452861461970691	0.014487405948882	-0.0510092321513767	0.13869489106662	0.0137886300409192	0.0108459594375995	0.00606494068552586	0.150952488663748	-0.0359718346142005	0.0768681373581687	0.10649357202501	0.00281641851174271	0.171869955747877	0.0288814592001692	0.0249242745781721
6933147	-0.0766345913590265	0.121634296663492	0.182193693886542	-0.0114823296432478	-0.00755011024003134	0.0101055697391081	0.021200369301694	-0.011433194071835	0.00237810837836323	0.0512263166463354	-0.0744121221940168	-0.0446485122360551	0.159356698961363	-0.0168688381357731	-0.0230197967046122	-0.00289053716487508	-0.0271156894516286	-0.0555948121513943	-0.0510625153061188	-0.0521242227473967	-0.0367107293111974	0.00067419149278155	-0.104111570397221	-0.0701355732053364	0.164773895456866	0.0258924299080081	0.0677852414948183	0.0477179443803446	0.0183815858409038	-0.0159511082081504	0.0948510241145295	-0.0753289972621639	-0.0984161401847621	0.120708688065606	0.0667073223146828	0.018808471263694	-0.0248847395784373	0.0704358210487901	0.180749202928729	0.0244643413007231	-0.0528860025561861	0.0860547109827548	-0.018210493282122	0.0560084725465473	0.0911983879490151	0.0176471551178362	0.168585310858574	0.0090922790418477	0.0106099497554022
6933163	-0.0476017838507877	0.0419390976322929	0.32986072013986	0.026647475718278	-0.0207069401106477	0.0183101550814915	0.0673170875876099	-0.0733690428861512	0.0278607594984526	0.0414309577176741	-0.0729149976981599	-0.0444636410778251	0.019892969977304	-0.0618138089831139	-0.0831604787084546	-0.00339253220979698	0.00356578038176264	-0.0581291672318523	-0.111177431447609	-0.158771183294617	-0.160917390505566	-0.0578020307476836	-0.12586770891278	-0.0874725921944461	0.379142258080834	0.0151972830569363	0.0750478655354863	0.0159766407747529	0.00250270396253719	-0.166914959745712	0.062407598911798	-0.0571050610012435	-0.107316093247524	0.0390423591154777	0.00395782328338051	-0.0034802741213846	-0.0435106203880668	0.0168794018874641	0.107242960537808	-0.0119950358301629	0.0542910304583819	0.0224368934451208	-0.0313639045491231	-0.0193663361339514	0.165674260020901	-0.0369301919725155	0.263951504122664	0.0727602624617757	0.0528881593740617
6933164	-0.0718955352227092	0.0218262255098528	0.13929498032283	-0.0741565973339514	0.0132737377359485	0.0210859112494473	0.0211536311085806	-0.0809960402341006	0.0693904048612052	-0.058226887216156	-0.0264446982133898	-0.0584248904227123	0.0039790474303275	-0.085849469440474	-0.116546971724182	-0.0394408592112464	-0.0199982578721597	-0.0763543583116698	-0.0529633080425168	-0.0895076023254703	-0.077910929508804	-0.08558596593168	-0.137934855261421	-0.0810145241025384	0.149417612411027	0.0142787637068192	-0.013655606407714	-0.0666727045758344	-0.0201060262692799	-0.0263446490161638	0.0993711547261812	-0.0832363930327003	-0.0842266577767598	0.0615707405948792	-0.0117142249710072	-0.0412633976071301	-0.0158286314232664	-0.0180788221474398	0.07403926250817	-0.0151367758513273	0.00940566785741576	0.0613577967703781	0.00258278029019741	0.00216087301235707	0.11504145448553	0.0076544596445456	0.233944876953091	-0.0180541849014302	0.00997299452069892
6933166	-0.0739739812555739	0.0137689748502616	0.143005733370969	0.00457520596213916	0.0270586937634543	0.0840193853060298	0.0302497735572456	-0.030465419948485	0.0331007242680115	0.0264212596301781	-0.0463505894650718	-0.00425838648448353	0.0323143355662681	-0.0671334334725713	-0.0948111558441915	0.00777994679051606	-0.0040980706213324	-0.0344001644655102	-0.0745771058961093	-0.111328709366208	-0.13543132892654	-0.0631419584743867	-0.126241379415849	-0.0358193108387827	0.256025078191556	-0.02239592725052	0.0202124134037767	-0.00700341785428561	-0.0119406936934268	-0.127682513209179	0.0391887761976786	-0.0702555791445594	-0.13165508570032	0.064189772650139	-0.00737001733019258	0.00965297695435155	-0.051080777550542	0.0430866220500729	0.0619695929593267	0.0566745848027674	0.0853597045617429	0.0367632205854089	-0.0296052845376681	-0.0212948987364014	0.14704759071643	0.0458672298234882	0.18520567891753	0.0338655393514497	0.00446176420435127
6933168	-0.114757718483265	0.0813338039360957	0.0554937931509039	-0.0242134213532438	-0.0364377626701422	-0.0217751860423269	0.0207672943365723	-0.0907671877307571	0.0765921589983855	0.0188371945795207	-0.0282932075623973	-0.0420311131542045	-0.0411019046972574	-0.0616286147923657	-0.0885833473194402	-0.011179923848804	0.0072047373540408	-0.0406129804987419	-0.0819299663284005	-0.12189748941642	-0.102141152817107	-0.0902684428094865	-0.132235757417225	-0.0339850555556946	0.0842475789628278	0.147860982868016	0.0224517871173782	-0.0329259148161325	-0.0105748885588586	-0.0970454237306404	0.0758681180497537	-0.0701706381164247	-0.0946725687236406	-0.00638309472868387	-0.0195993571100855	0.0600228628396426	-0.00273964479163537	-0.056135296170012	0.103697821907172	0.0031174260051254	-0.0101722920968689	-0.0449973350227885	0.0518575377860603	-0.0623331341875881	0.0460259710076783	-0.0384556078692029	0.0561938724790113	0.0596403700674456	0.062392584644569
6933171	-0.073058938199315	0.00466136076325207	0.165182983149279	0.196862906353497	0.218065569079827	0.0146254600674867	0.0433091937169889	0.160380948006013	-0.0942585093897098	-0.0400693136453292	-0.0837706878975468	0.0625571222766335	-0.0172698056377334	0.0908948264251677	0.128452383016748	-0.0820320793396349	0.01292171891039	0.0449953552086876	-0.00749943377580093	-0.125066571786584	-0.127952043656121	-0.0933761169976565	-0.121806780230092	-0.0880726412075632	0.244511678983483	-0.018225634798646	-0.0151214643435715	-0.049686643670514	-0.0292973003183721	-0.0706591446063412	-0.0218008039363217	-0.0682500802821209	-0.0474936210567298	0.00769085281923263	0.0325375762298749	-0.0383662478227813	-0.0705327035588725	-0.0361346950290153	0.0460699739011893	-0.0421976517477929	-0.0341561975453292	0.0317764554492783	-0.062937957964118	0.0593059254782922	0.08375285212948	-0.0698786212166542	0.0500308971321693	-0.00472463741171648	-0.0498656042354893
6933172	-0.0782556253904491	0.0325960774979129	0.0883405872426307	0.180586925040196	0.21643002635352	-0.00715140897996226	0.016321304729643	0.155649282644831	-0.0777985755678367	-0.0502166457664314	-0.0647915327911002	0.0845960461593082	-0.0190576604498383	0.0767112565118633	0.129253501846991	-0.0618676774888798	-0.0264526027764836	0.0496580511068971	-0.00602062165874611	-0.0788773634570971	-0.109104766015493	-0.0659971444471764	-0.0927354802722976	-0.0758683923782575	0.194447950847712	-0.0179029519510868	-0.0285001743784344	-0.0701274708584934	-0.0649813956579883	-0.0680435416141171	-0.00760430438120096	-0.0620181309837179	-0.0213871285220961	0.0239331861076627	0.038792647822802	-0.0266715221499655	-0.0583807353198669	-0.00759410609109343	0.0192270467739869	-0.0211010096907744	-0.0093987042894659	0.0216925560012696	-0.0481774216653749	0.0571725702432004	0.0434718401946809	-0.0797391817427848	0.0154358250284135	-0.0249938755420739	-0.0240865688477079
6933173	0.000326027035958264	-0.0779122351338161	0.260339029396911	-0.00287575286194635	-0.0475641862721309	0.0200432905377731	0.0558451373945274	-0.0832603090223535	0.0129570164678424	-0.0475615506396755	-0.0377893838646532	-0.0370479177772307	-0.0368635440716737	-0.0411552901846244	-0.0779282624313831	-0.0172063582306591	0.0179297066859313	-0.0360226704540263	-0.0815307635254705	-0.0813963796962397	-0.0564371311345177	-0.0423933372651485	-0.0692187787447777	0.0129733828180078	0.259366487788533	-0.0319865234684673	-0.0824926190498735	-0.0566715563764222	-0.0634435286782312	-0.0352566102429001	-0.018098371722962	-0.0582055188491883	-0.0888162016544108	0.00672614633669161	-0.0030853774351739	-0.0117081398967734	0.0122196172709712	-0.0813532875709622	-0.0243092872323356	-0.104271556196594	0.00716080943833234	0.0470127882271413	0.011104281843907	0.00012800854856676	0.124496302884954	-0.0322344725968138	0.115376364511752	-0.00761406002644039	0.00225514354685016
6933177	0.0124866660220159	-0.0479729749177411	-0.116944952656695	0.11594208575139	0.0681664820044202	0.00713326333243808	-0.0305373552839125	0.147092638266697	-0.0861324790355146	-0.0359381995064917	-0.0153900632482555	0.04305884502543	-0.019926784065051	0.070653543774035	0.0936278606985893	-0.0691727241607222	-0.0592969466372768	0.0355506146269301	0.0303436559439691	0.0826099693070159	0.0323024853431371	-0.0112161514283738	0.0394308668843045	0.066179325292197	-0.0507190423124806	-0.115640471344817	-0.0601371936939443	-0.0217688358924311	-0.0233582975699477	-0.0263535725868201	-0.105565029471367	-0.00475878438188114	0.00179583756761238	-0.0866026363149742	-0.0501928474374562	-0.0598294752681948	0.00789360084445932	-0.0428527651033202	-0.0265745824195715	-0.0332063943813315	-0.0267631013282503	-0.0958782515917319	-0.0566363158037335	-0.0127413092661361	-0.060569079344865	-0.0658122157535432	-0.160992569433628	-0.0759620401625305	-0.0726664446988778
6933178	0.0458701500923941	-0.0168694763753792	-0.111577985594016	0.0581800260037603	0.096811473635805	-0.0603691910264705	-0.0264614107506329	0.0243241669095048	-0.0539763607981468	-0.118226574293992	0.00643388936729374	0.00753325020182327	0.0178843625938087	0.0365107543165384	0.0486132937388993	-0.0690214975975788	-0.12633984200284	-0.00627869220469974	0.0418215432749187	0.114121590938894	0.100953482087705	-0.0222243539296422	0.0979608533819951	0.03974207813579	-0.0819230133640826	-0.0183026027273752	-0.0901436102014047	-0.0773728487176863	-0.0591106714767544	0.0620723316488645	-0.0271761011851456	0.0249499174364815	0.0929899282501109	-0.0793352787376595	0.0032404006431083	-0.0747522045000861	-0.0151331828039615	-0.0364214853438632	-0.0185841681386638	-0.0985803167528035	-0.125682598943267	-0.044327240747796	-0.027326318764474	0.0277314340415184	-0.0334431151840525	-0.0934975476828483	-0.0961397852924169	-0.157945721630435	-0.0932509756775266
6933179	0.129531680949061	-0.0961235402441867	-0.135876969749607	-0.0936658678096548	-0.112872330643996	-0.0455827802469361	-0.0733424555418902	-0.0781465028781685	-0.123046279631249	-0.128136807920247	0.033945209717615	-0.0501219053140336	-0.0670099867600511	-0.0592470251660047	-0.0974362901750584	-0.0674164324173716	-0.108983159455359	0.0063915058301689	0.0490537997202423	0.236607475676387	0.221041259775756	0.130308233110552	0.220606876305932	0.145423863597909	-0.1274863164781	-0.11753830451325	-0.150571122818659	-0.0754390876246143	-0.0761773508686261	0.180801346143978	-0.13792971711446	0.107453664317801	0.0728181316367112	-0.15561487197636	-0.14452670909663	-0.0842913066483643	-0.00478694656255615	-0.0855046447321703	-0.193214911547125	-0.150254461196623	-0.0800504401077411	-0.0526363769171064	-0.0562359484062383	0.0378734946294943	-0.0565663580227837	-0.0812613525513359	-0.131326809886583	-0.124782385675847	-0.0883695032837295
6933182	-0.0704893177618462	-0.0323501606151853	0.299874815721216	0.236605404630485	0.388208889521002	-0.0313482200232495	0.0246337244598422	0.303333008878631	-0.161837939228365	0.0203001622214864	-0.100525683041735	0.147234892118847	0.068614149808626	0.158076588057542	0.2517589793851	-0.084023105334385	0.00724477861603631	0.103895155969427	0.0335436021204349	-0.115989475855218	-0.111930273254148	-0.0583229991513343	-0.0930016046297013	-0.110404150195301	0.233555949146993	-0.0274336586481053	0.0186789852790616	-0.00167829301207707	-0.0248577584871198	-0.0787080997407471	-0.0906203821637942	-0.0596188691454207	-0.0124669605216343	-0.00789979202654816	0.0358657215319725	-0.052936973816278	-0.0568824236917659	0.0262207442122279	-0.0221610701480897	-0.139227092932342	-0.0234655876148106	-0.0273110239194234	-0.0708483140237958	0.000417996398008013	0.0993841386348155	-0.116601525149721	0.0479741785621123	-0.0458250026443865	0.0105018475497442
6933184	-0.0597057301908702	-0.0424629793512424	-0.112960115193115	0.31429594928632	0.382463840022628	-0.0420573678004224	-0.0859333679745226	0.319315112065494	-0.154995032435614	-0.0574774076270147	-0.0666527917575578	0.178079244807296	0.00634305830884005	0.252220130655301	0.349852113798056	-0.052341029989064	-0.0179100943638713	0.160708684036844	0.0973030166628546	0.00863498531378145	-0.0230187727270426	0.043612712347875	-0.000246558536217342	-0.0235480273085297	-0.0982432190582935	-0.188004823140312	-0.0469368154023092	-0.0252427574357279	-0.00836706608937011	-0.0511187227518523	-0.141806796913615	0.00370801943774926	-0.0439159099325715	-0.0191292193225672	0.067111685981124	0.0340933880425523	-0.0154205274771146	0.0417052902816138	-0.0959393022143396	-0.101158541022106	-0.0717090286480136	-0.0814191522015876	-0.0784353819184844	0.00321562686231043	-0.0607474303350963	-0.0740789557899268	-0.181102281972707	-0.129733224016715	-0.00633905181674577
6933186	-0.0321108616733911	0.106050283647214	-0.0191863079232763	0.0892215443515958	0.116735137986273	0.0579793405222775	0.0124331720327424	0.0992165590358374	-0.0365262001287049	0.116396772537494	-0.0476657483055808	0.0504303568214142	0.0367162340979295	0.0495063492498237	0.0725253901579046	0.020891267007278	-0.00433147129956812	0.0129557766833366	-0.00641766027196531	-0.0467642815016122	-0.085415150976139	-0.0600222195276398	-0.0732670070387749	-0.0403758546344443	-0.0500275380618859	0.0278264846276644	0.112406855350041	0.0658054289617319	0.0374055248822861	-0.0541917331631071	0.0272901955527531	-0.0700465045446724	-0.0592464889041191	0.0602502356111199	0.0515193318899967	0.0241643925721996	0.0071328388680621	0.0643987062347688	0.100749628927324	0.118273017179336	0.0340096914682887	0.0387913377728836	0.00190729407581345	-0.0237071092084802	-0.0733454379532446	0.000913222218990949	-0.00967209197100424	0.103718258036052	0.0091738132203552
6933187	-0.000106856292021237	-0.0707493842349541	-0.122985147250602	-0.049765976835932	-0.0635757664530853	-0.033247829712831	-0.0142005756916126	-0.0372545536229931	0.0185860474326099	0.0381795107775684	0.0228324423405114	-0.00756171103867607	-0.0384320105855364	0.0176181531405439	0.00203126987319877	0.000772860773374955	0.0229236750703788	-0.0197941864248167	0.167335026575371	0.208259430640729	0.152869731282596	-0.0305976070329726	0.109002238787128	0.0527275589530506	-0.110276949905784	-0.0453703404115045	-0.00318499279161575	0.0521141022581281	0.0543491052444738	0.00749783959259706	-0.0235693612853436	0.0281722891392569	0.0111802634428992	-0.068023572441349	-0.129886325755103	-0.0303386787376329	-0.0171417816179525	-0.0666247524340945	-0.046333168408328	-0.00196668977054933	-0.0378537176245138	-0.0353779681169983	0.00450674161528404	-0.00646721862462276	-0.0429908537424704	-0.0213666413288254	-0.0757537453839371	-0.0371005102273121	-0.0203591772904464
6933188	-0.0143533852415543	-0.0261699931413881	-0.0824963686475706	0.0187717594451378	-0.00480559556907176	0.014571858801565	-0.00204689105579523	0.0504277114845289	0.00371176652577536	0.0889605944796813	0.0353534843252037	0.0316025024436874	-0.0570008027583298	0.0216816025300639	0.0291255683682442	0.0373276229893653	0.0267493834546768	0.0330554083169669	0.0724801112363534	0.0922785353612833	0.0349441971588364	0.0169337143144003	-0.00286093628119843	0.0424194206798955	-0.0567016689854311	-0.0351819864587047	0.0292800963971305	0.0896137735038282	0.0635732921298361	-0.0110874997836329	-0.01542816167698	-0.0153678397583822	-0.0448159596408807	-0.0614047775797121	-0.0295778844084935	0.00675162450856241	-0.00239435615817632	-0.0419979654190786	0.0168802379577637	0.00708746427896505	-0.00499355004706854	-0.0666865687257514	0.014919890184294	-0.00534583601719982	-0.0521262854436051	0.00577776511828627	-0.160577606253229	-0.0363451765134213	0.0143414576202891
6933189	-0.0091860750552476	-0.0481480741414704	-0.100609349888626	-0.0226400985435795	-0.0303173949882302	-0.000796327185178123	-0.026221062946995	0.0296402180689485	0.0264097422555688	0.03201870503026	0.0275080802703175	0.0100704472303375	-0.0244351892741471	0.0282281967356767	0.0265818592524117	0.0253025981105949	0.0646600121693546	-0.00656963901815871	0.0885738120971234	0.13480281843334	0.0511785427893718	-0.0012091369092728	0.0139566585994188	0.0229129544029078	-0.113061463154955	-0.010863571844852	-0.0128783741639537	0.0207609293490612	-0.0050209114686324	-0.0479794931447499	-0.0143885917817524	-0.00876859878330826	-0.0107015862012087	-0.0570296729510175	-0.0489546291910893	-0.00408109561511262	-0.0346693854426406	-0.0351876733214146	0.00508401773054037	0.0272524347985308	-0.0368712846859368	-0.0644862977188553	0.0232089017687743	-0.0620481706293896	-0.0165075728779335	-0.0271188451243907	-0.150692847875617	-0.0275911293129003	-0.0179283663813124
6933190	0.032338655571688	-0.0621483670938792	-0.130597265457136	-0.0265504251121003	-0.0581478233522439	-0.017924576504859	-0.0171602204189618	-0.00642302260292529	0.00736224960152326	0.0162362145610289	0.0433278227685724	0.0117944576217672	-0.0744493684394113	-0.000696379611384815	-0.0207511393221181	-0.0109930996979966	-0.00282186086043292	-0.018454466765432	0.175478494188031	0.195865709751069	0.165237467775792	-0.0435959182570809	0.114407922634565	0.0456463249114589	-0.107160508644201	-0.0395962930953378	-0.0283897680457513	0.0384869573085773	0.0231187645214359	0.0314404115712713	-0.0867300314617202	0.0494353364284386	0.0680364123457523	-0.0928951224966778	-0.137311692075547	-0.0214137334495989	0.034425000491881	-0.0724546488136215	-0.0463689621721951	0.0024566301876096	-0.025338731345182	-0.0610886447693538	0.0267997450746484	-0.00820296477301408	-0.0725855338417241	-0.0211263792111937	-0.0864507706716821	-0.0723070498426071	-0.00874634749926047
6933191	0.0917760347361308	-0.0230819669018717	-0.0637580011008111	-0.0451599851080662	-0.0569520946201701	-0.0101811685304592	-0.0331506732677086	-0.044773299596244	-0.0579975032371248	-0.0487414480961349	0.0642125380365153	-0.0400374402883868	-0.0312534539295673	-0.0226914960186981	-0.0375235129944798	-0.0445800331589302	-0.0582672049818479	0.0115985706215196	0.0821343400264612	0.20850948521361	0.177108967649326	0.0514716700289396	0.13837930708264	0.0399010029249026	-0.0655543005106941	-0.0481319792869169	-0.0836364720316277	-0.0512118056350729	-0.00626118333521523	0.150385607680213	-0.0632367714706337	0.0876118608351868	0.0964117661314477	-0.0388078627133731	-0.0914795358864073	-0.0486897859839112	-0.0314036232958803	-0.047487080201049	-0.0614136414484086	-0.0110348366102397	-0.0798759480514733	-0.0156827214341082	-0.0261883602394896	0.0521377997806577	-0.0165113014007712	-0.0461256340113237	-0.0228133343353333	-0.0558525195296091	-0.0179840341477858
6933192	0.0810291717851436	-0.0464630203609022	-0.0458162144178011	-0.077846275324622	-0.102414959860101	-0.0298478771490609	-0.0250511179642431	-0.0651449988000337	-0.0627452600535544	-0.0841714428068217	0.0512733631480266	-0.0542373097609897	-0.0439994422678203	-0.0632307103995147	-0.0850596859538397	-0.0338121364013804	-0.0984024177076702	0.0115187901661208	0.124442740173013	0.270018563009052	0.229702765556117	0.0732437152389009	0.14620998467964	0.0122876437863657	-0.0345759262802105	-0.0793761687603612	-0.0907235753884788	-0.0531638209065589	0.00999556347229926	0.191275593855507	-0.0757880673604239	0.100596021390928	0.140006016962863	-0.0313937352070908	-0.107522909942486	-0.0890650483131812	-0.0449325726071457	-0.0492539395161064	-0.0597372124977512	-0.0660458222842871	-0.0943174534884276	0.0152976212623099	-0.0617474381166732	0.13669592554813	-0.0109239537041187	-0.0459281535931274	-0.0212477777025985	-0.083113065694521	-0.0194685722988476
6933196	0.0218694051578456	0.0808625360131161	0.0175781280838517	-0.0150383766461351	0.0614799605311601	-0.07581304543086	-0.0330073691419562	0.0144376472177752	-0.0863961267789311	-0.0592296786404152	-0.0510427006956593	-0.0233143262980166	0.0880207699956803	0.0275668914620537	0.00905955320823154	-0.0300274548640029	-0.116675021269756	-0.00338884450342092	0.145357516396679	0.177741873298444	0.133087201559466	-0.0445251831619292	0.158666890413375	0.00377037277629615	-0.0191993716811276	-0.105117831690484	-0.0489474091945519	-0.0378671979465143	-0.00710916126720331	0.156221829771759	-0.0344680925920086	0.065641998725877	0.0944042536484533	0.00474131865984097	-0.0921907224424744	-0.114669321144629	-0.000106577666566957	0.108933682835133	-0.0180033433227136	-0.129784034978183	-0.0346335331622478	-0.0462047569254041	-0.0608200030906162	0.1193945222213	-0.0374278912170925	-0.13636983599685	0.00274776861416892	-0.0194314110020847	-0.00166554848647538
6933201	-0.0322586385013923	-0.0450155431290954	-0.132859513619022	0.163597600631056	0.164862715027626	-0.0631612391574342	-0.0744522927534863	0.223222830828685	-0.0772451956338545	-0.0367288883734386	0.027872783534842	0.105842834933894	-0.0271562708553671	0.133913948586925	0.190477212257079	-0.0344528712987071	-0.0324848517946252	0.106180432630535	0.177544054059651	0.0711954301297855	0.043919889413409	-0.0228492711576731	0.0775885068841458	0.0250025841546106	-0.0959695669697135	-0.0992125531618065	-0.0783719538823776	-0.0589735160657281	-0.021737058604733	-0.0596134006447376	-0.0780298149969321	0.0247569104889476	-0.00684437893147218	-0.0557991186309767	-0.0651160920842279	0.018118389430908	-0.0349927984099054	-0.0260357500266842	-0.0381389269241474	-0.0784991809532573	-0.0592598425006598	-0.0957822513378378	-0.0379433110715603	0.00944101986332753	-0.080671848569887	-0.0694164170322853	-0.180445133415023	-0.0468389045460386	-0.0606281438612813
6933204	-0.0466356647586985	-0.022153104184959	-0.112306822195793	0.193481857751718	0.234754542325451	-0.0448589858475549	-0.037920305399886	0.175673823938296	-0.0730947589228371	-0.0533062294908589	-0.0199830502802121	0.0880668970710399	0.0182644400916822	0.122025688519096	0.171433016613988	-0.0596718120935828	-0.0787297827905454	0.0108308241914608	0.0836288608288385	0.0936248476505276	0.0405643129441318	-0.0324280498079743	-0.0269137208811219	-0.0314457431869629	-0.0655807866914367	-0.0590353849761502	-0.0379551444900985	-0.0133414261181193	-0.0433972406517691	-0.0279346371684429	-0.0365990467412319	-0.054582043884542	-0.00870298485323864	-0.0852644929966971	0.046480795132045	-0.0632270465777579	0.00725101920981036	0.0125323061104751	0.0127937602877974	-0.013434337447461	-0.0269053830470013	-0.0484139345961778	-0.0286278168431783	0.00683275847200398	-0.0598084791754551	-0.0573588191466265	-0.188400436449257	-0.0990744478720652	-0.0963274923474131
6933205	-0.01148969542826	-0.0287278011205404	-0.109644170210174	0.0844410176402274	0.100461583377446	-0.0216972730524896	-0.019170986809208	0.144363810807178	-0.0686386420864839	-0.0317394330194735	-0.0175633914439365	0.0522021096036711	-0.0199761227638518	0.0825699444144298	0.102843526294888	-0.0208887416662501	-0.0106893091118739	0.0564650993737479	0.11503241069585	0.130172258576821	0.0551999288175277	-0.0713439070317894	0.0437293324074473	-0.0307982447417934	-0.0818705487741332	-0.0636926601255246	-0.0483911016171877	-0.0520668236138936	-0.0216602641459447	0.0112815470618792	-0.0454473416647526	0.0213317291175673	0.029702995883042	-0.0609547541337155	-0.0347134649121921	-0.0236822287871395	-0.00381062872766506	-0.0190109617804929	-0.024002476217107	-0.0272874700253496	-0.0585809970009945	-0.0487423515576232	-0.0412471697499486	0.00418346633322256	-0.0737622060541204	-0.0600618945992032	-0.144932565820425	-0.0855531397395592	-0.0585029819695415
6933206	-0.00268833919036032	-0.0482560175381787	-0.0987284762868371	0.0774736902752165	0.116348420805321	-0.046352354290819	-0.0473714893061337	0.110714611975535	-0.0781401554232295	-0.0437817499240447	-0.00213933413754388	0.0342566517704528	0.00580059148611929	0.0749678645008326	0.113793672471833	-0.0475082457447946	-0.0301906439667136	0.0603587065888038	0.202941471467342	0.190581515364997	0.122630540928648	-0.000538024860086864	0.0612330099610554	0.00885051764795632	-0.079432160107674	-0.0750849577237461	-0.0349573898271864	-0.00747160569681726	-0.0128021523228436	0.0377194273159544	-0.0675297390428342	0.0136218178806844	0.0702505194510264	-0.0191571413561454	-0.037659275936716	-0.044493824799551	-0.0478690906605377	0.0238178055982756	-0.0486168327000292	-0.029890054220777	-0.0514585871147089	-0.0306623634375536	-0.0519710617498206	0.046343506675309	-0.0817180665260392	-0.0662519614177137	-0.102792834913691	-0.102944698772414	-0.0501344944955283
6933207	0.00863594094215349	-0.0401210466682243	-0.118714809754887	0.138367081904684	0.145521688876649	-0.0143577276289812	-0.0282610190919683	0.148905389475565	-0.0799725196673052	-0.0557540222641574	-0.00652455860937209	0.0800935935888308	-0.000603405586930154	0.104511232417875	0.146224390474358	-0.0493011748715304	-0.0847832126039106	0.0365750838967032	0.175322354570628	0.160522234862477	0.0862366778342815	-0.098605212604167	0.0700177964614736	-0.0187835612319628	-0.084189625784983	-0.117980283743741	-0.07619533521178	-0.0431902350543909	-0.0244570304357394	0.0322236224794019	-0.0626141651361309	0.0167338484217684	0.0494087141561296	-0.0659629678964984	0.0201696747133812	-0.0318119973189795	0.0308608180554596	0.0261502395104491	-0.0490668728025266	-0.0532869985801784	-0.0423264611775363	-0.0445398809902448	-0.0331851874546151	0.0349098101784773	-0.0605778909841469	-0.0936449348114691	-0.149488150650482	-0.105788443352037	-0.0421999166455113
6933212	0.108511138969842	-0.062076274570503	-0.0320151041396211	-0.0668585696807956	-0.0993910429225538	-0.0261205791619235	-0.0280030544649682	-0.0489766825591051	-0.0105397206177761	-0.0660057720428901	0.0695655513672805	-0.0335364774060986	0.00293225713985326	-0.0471318141064963	-0.0704526182344844	-0.0213614949114803	-0.044230987291896	-0.00356320113156975	-0.028222346839388	0.144394221597483	0.113212985981417	0.0788417795127683	0.0764107003380787	0.129951281403247	-0.00909408776551941	-0.106407567857712	-0.0781175406516336	-0.0283701512325462	-0.0465655977759086	0.0771098851252136	-0.105095978459207	0.0662956479904033	0.0164631719203851	-0.0386829552538735	-0.0715116598965419	-0.067567758337824	0.0201377551131794	-0.0384226022967177	-0.115017936396037	-0.0779235073750342	-0.010376597763689	-0.0279447496726857	-0.0304909722095563	0.0110762862089739	-0.00638847996014733	-0.0475748169541361	-0.0696700067155247	-0.0562591194108891	-0.037141665372628
6933214	0.191733055990652	-0.0754124717898727	-0.0506575866556152	-0.125697113923636	-0.128583212152369	-0.0433920382936782	-0.0552869145584943	-0.127636761284736	-0.0549447085729056	-0.112892730251063	0.0979075152207312	-0.0680108098982461	-0.0436098650329998	-0.0754010272150409	-0.109155983399942	0.00887322574044567	-0.0932125243733017	-0.00651331629870669	0.00152307359039217	0.182961808652031	0.174427688087041	0.156449590023643	0.128773628328303	0.0700466623172525	-0.0846045578536919	-0.0994371034144249	-0.113284934603678	-0.038386821131449	-0.0608551232252617	0.24756289792158	-0.0962814274149729	0.10828259647581	0.0860572295375897	-0.0367520468117702	-0.0820258847613832	-0.0734423462381913	0.00321984059862201	-0.08495199131653	-0.148199235730148	-0.0951778807000449	-0.037160484610514	-0.0386293400777421	-0.02890781904398	0.0338165030471453	-0.0229990448398037	-0.00775003233270452	-0.100795089360235	-0.101584560561723	-0.0300026508364751
6933221	0.0536084592272922	-0.0117086305250455	-0.108070276255494	-0.131512996096903	-0.166906615113492	-0.022390198658044	0.00743347405920197	-0.10007592009708	0.0393537335832423	-0.0030943603035122	0.111879228332307	-0.0604161541763628	-0.0578546275877296	-0.0750295026611119	-0.1038876416368	-0.0218997647115478	-0.0249266110406649	-0.0535543075403021	0.0337187009893007	0.102432404007061	0.132613709835044	0.0519782648576225	0.155023001224193	0.0780706495276841	-0.122220588190336	-0.00115603875338072	-0.00404421783936451	0.0021236237902493	0.0216534593922379	0.146236369391225	0.0559216113572104	0.0467359679589798	0.0959108965965836	-0.108688961353259	-0.0111441079673293	0.00814587976285433	-0.0287598887632958	-0.106500654925071	-0.0321635282129159	-0.0456007212123875	-0.127239722707297	-0.113928328455275	0.0406457382275101	0.0341622298776005	-0.0449332247581238	-0.0311042405716338	-0.0395000439226656	-0.0338169507475925	-0.00887722056198782
6933222	-0.0222848506265616	0.0198745524140963	-0.0483338399249784	-0.0390330321587737	-0.0256626945860544	0.00619498918677094	-0.00186640987188004	0.0255495052311992	0.0152901542455029	0.0635038146429294	0.019042248945482	0.0388294125986499	-0.0322787044179029	-0.0330825648519693	-0.0492519876682227	0.0253194448580914	0.0537994231651594	-0.0105248569014945	-0.011787331007473	-0.0298472554806782	-0.0372383965566478	0.00808835404039726	0.0614391968767037	0.0698654864653947	-0.0590506196987292	-0.0490967990380276	0.0770686193445105	0.0519616003310758	0.0499907719086192	-0.0362459871556056	0.0884143776188107	0.0409706940837745	-0.0246835402470383	-0.0472771375852575	0.0168011295506924	0.00665346842449424	-0.0126439607726293	-0.0533505454219078	0.0359904292186203	-0.00818275040574505	-0.0117926200254728	-0.0564487682831562	0.0344460514549821	-0.0340011446803323	-0.039440511182565	0.040078450768843	-0.0520600395881427	0.0357536338424705	0.0177812242835733
6933223	0.0149645974129365	0.000116602464278863	-0.07985029248721	-0.0768723951702409	-0.120015977668814	-0.0163304149179296	0.0120763714638287	-0.0691473817875805	-0.000149790922755449	0.0195614958824025	0.0727552426498589	-0.0352555731887692	-0.0848224726120169	-0.0603695024239033	-0.111895422778841	-0.0384915178984647	0.0214413289239118	-0.0262969968484888	0.0295158701223703	0.0456910456248334	0.0795660268164481	-0.0346282499415648	0.155091474998577	0.074812379698579	-0.0691481810254302	-0.0553484532078944	0.0396449535103834	0.0529503172844371	0.0178240457952281	0.0362877161350915	0.0988593684750972	0.0520000352856223	0.0429603482778989	-0.0697159265289232	0.00778288188105409	0.0519808753745189	-0.0185633584845772	-0.0687799019908948	-0.00448377854083957	-0.0481965683923701	-0.0787290660840047	-0.0640022784222795	-0.0105410729445703	-0.00380991196801715	-0.0496188300931362	-0.0646494059848441	-0.047074579907619	-0.00702980521080561	-0.0209629460521705
6933225	0.024789236304958	-0.0132083975683264	-0.0629409636302819	0.107792869151802	0.133642684891886	-0.0575216399099402	-0.0127883670730489	0.125487286093659	-0.0795925644937202	-0.0352364185572419	-0.00708884341776596	0.0561466194471617	0.0235596730291858	0.0829387935610047	0.111615985271054	-0.0789278297148141	-0.0590118721783662	0.0656518821201677	0.00451709337496669	-0.0246029692611334	-0.00763502425742371	0.0143816085005521	0.157002790404725	0.0175193260281409	-0.00555898759473165	-0.0922815573858931	-0.00446954887948188	-0.0371112257606821	-0.0364863287772051	-0.0018783834573515	-0.0522026676294213	0.114438759674377	0.140840351539558	-0.0360823472914342	0.0402996192352462	-0.0670083320339544	-0.0532302409084548	0.011428100990258	-0.0259240381401543	-0.0588015796809725	-0.0142278827406435	-0.0597342989382308	-0.040529582960851	0.0499277731613014	-0.0391416487021222	-0.10026261454758	-0.125722858598637	-0.0693552748566284	-0.062399913516676
6933226	0.002440822135033	0.0264934668755159	-0.0220238543871135	0.152154403905416	0.181362293566731	-0.040831877128247	-0.0544131724591443	0.195489011094251	-0.15678904049022	-0.106174445403334	-0.0349919693222378	0.0881665947823297	0.0203195467594962	0.108410469835547	0.151620451501145	-0.0631736895181502	-0.102998474984724	0.0871759270212918	-0.00831290836424897	-0.0121728215825346	-0.0212251953596598	-0.0539168646752329	0.153117003517455	-0.00751236949809149	-0.0271769744788018	-0.0967639897314843	-0.072806180424099	-0.105027445801198	-0.0888704565009259	0.0146481077132224	-0.122472883700207	0.153188706175	0.201227019983003	-0.0517948792417144	0.0621542528672213	-0.0680118607318726	-0.0231157417289018	0.037845392353082	-0.0325632327859607	-0.0630368259368048	-0.011034097671	-0.0441801968149622	-0.0805370710379014	0.0348282586550629	-0.067094068754686	-0.0810081536388119	-0.114878944349842	-0.0924423970456535	-0.0465779492520198
6933227	0.0601328318017515	0.0165514974523559	-0.103680210621086	0.0592282918137379	0.0974302152189793	-0.0717944220519716	-0.0526602311600242	0.119513305785138	-0.100975971940851	-0.115217915012836	0.0139878340862161	0.024757529095373	-0.0118147830862153	0.0602647496629498	0.0854326449051034	-0.073622905902217	-0.0648654201353263	0.0673811608215988	0.0807670008007374	0.026236576131212	0.0222346055027138	-0.0748588506909689	0.215370056505155	0.00471001676908397	-0.0629165263537257	-0.0659512078770341	-0.0793959049124186	-0.122363231855032	-0.0603359995756394	0.0926193328286023	-0.104974555828454	0.155811036748738	0.207374276456823	-0.0103073338993936	-0.0441888947745055	-0.04939684392615	-0.0708567534977206	-0.0169089157541808	-0.0374331327895192	-0.0668528342011846	-0.0364951222446352	-0.032342974493198	-0.0676899634585375	0.0991203561621203	-0.0528600318055443	-0.129952273274839	-0.0244102973908165	-0.0433867732589439	-0.0355556680895791
6933230	0.0022302653243231	-0.0200247969350081	-0.0834285663406335	-0.000935532672745731	-0.018306693532968	-0.022953201845487	-0.00439129202537468	0.0469417558937275	0.0340093642274981	0.0299568878289515	0.000692049662957489	0.0217652737617486	-0.0617106772913045	0.0398611199730439	0.0634478723087273	-0.00244672076885141	0.0500316956182877	0.0205434070719294	0.0501983709421499	0.0102057492786799	0.013548604502936	0.0221878280636606	0.113219601243055	-0.033930926783841	-0.0996703686562011	-0.028264163669547	0.00995196666125253	0.0157402036621224	0.0239211290636267	-0.0351539979492914	-0.0474799427943597	0.0570558728065958	0.165805768694346	-0.010357940529855	-0.0128582497270257	-0.0329316369818621	-0.0184668661920792	-0.057522490162113	0.00323269001841795	-0.0246038986707338	-0.0427231828154662	-0.0886599617006993	0.00938212337123067	0.0171962168213314	-0.0630087856303949	-0.0386477140638489	-0.15533370172765	-0.0279834141257468	0.00763094800138061
6933231	0.0569087996160567	-0.0606800324280746	-0.185376956664954	0.116383470163969	0.120090901844821	-0.0593956558519132	-0.0598648735358129	0.142941504478864	-0.105181682900869	-0.039150275025357	0.0823799354616612	0.0736749716328067	0.01029224287474	0.0807309847363585	0.110791270303672	-0.0431793061056046	-0.0718289935037418	0.141655169578067	0.0522733918583051	0.0590151162802216	0.0378253415871051	0.0188821320539491	0.298032458905559	0.132191475403083	-0.13688496450069	-0.0970624333355572	-0.122467097194421	-0.0584001517291956	-0.020973781080913	-0.0250881179232198	-0.151773828255098	0.229426567478937	0.239246207702823	-0.0554702944944194	-0.0914420980006132	-0.100357634240856	-0.0522729287803024	-0.0108141099244172	-0.155026327102807	-0.0709859271009287	0.0271204438357555	-0.124660958215163	-0.07666562507248	0.00720857523113324	-0.100044248819659	-0.0778051270999562	-0.227072269060446	-0.0933836686848057	-0.0296739546985985
6933234	0.0145921858228913	0.0274738265253018	0.0405432206985536	-0.0943913475647537	-0.0942946425437777	0.00762687896822057	0.0327509691039712	-0.0947350220216431	0.0566249874015874	-0.0253988991056414	0.00444102673333572	-0.0628859127219416	-0.027398313469499	-0.0786594049612435	-0.113706432315245	-0.0195955477711516	0.02443137042353	-0.0375346039920768	-0.0431552059917612	-0.00989849544503304	0.0241513312122902	0.0159048944525802	-0.0249437954541257	-0.0234859357614539	0.00726339602183154	0.166691861947917	0.0262488913356758	0.0233538666320092	0.00208555047237742	0.0956277821769356	0.0212646348864232	-0.011591300195205	0.0550566574277495	0.0251571142253373	-0.0211252125254904	-0.00896594465784362	-0.0123970170301909	-0.06048254523221	0.039240624706491	0.0186924924349673	-0.0198468479183469	0.0183102358226219	0.0644979117644832	0.0270172922620728	9.35018806277147e-05	-0.0342630576081334	-0.0151894270469792	-0.0135754209724856	-0.0136612803222118
6933237	0.0856834598989108	-0.0313399801920141	-0.0762107172081435	0.0551543503545213	0.0826855620277542	-0.0613771088972749	-0.0241659713672348	0.0683341351854867	-0.101758177672657	-0.0920278416091943	0.0116400912597263	0.00650356694382962	-0.0142294231694099	0.0388248334874798	0.0536172207913562	-0.0938423366623467	-0.116470629515667	0.0448610162190703	0.056417712474615	0.103577660254631	0.0795861988350624	-0.0355055310741867	0.283103113171954	0.0129376316467133	-0.0734452763124206	-0.0914549768874311	-0.0809742727572075	-0.0979466317897342	-0.0433576672404957	0.0719578648046341	-0.0779161109588302	0.179511035284763	0.280734361547269	-0.0162001402798746	-0.0259985091409734	-0.0840814156264816	-0.0333492671619084	-0.0446041200052543	-0.0493287983022916	-0.0853735318167372	-0.0665186393135799	-0.0587320742831666	-0.0446204096330343	0.0669040977217763	-0.0386345772880196	-0.141369592001944	-0.0751059153607805	-0.125400410404063	-0.0552486831741383
6933246	0.0308568180217615	-0.0286129458200831	-0.0420045505435412	-0.00478816472164784	-0.01554674073614	-0.0113802317231799	8.03602981914905e-05	-0.022187350953211	0.0100454911587471	-0.0317621086295994	-0.0104970113681901	-0.0142794751554281	0.0370944112412787	0.00983350753227384	0.00508873465009786	-0.0215945184540975	-0.00964636640769557	0.0138635390732536	-0.0266170499806432	0.0239218039544376	0.00416682448412175	0.035747556653512	0.0127555333443522	0.00509286957756972	-0.0568557567858984	-0.0674556296259071	-0.0494896182202104	-0.0210721351473591	-0.0337004264539812	-0.0401745374274695	-0.0289205251112381	0.02879327565105	0.00315642234491902	-0.0592871241029203	0.0247757253509913	0.00836479916849736	0.0443710243135901	-0.0107096496831112	-0.0627012136257182	-0.0728757333088401	0.000407634660141142	-0.0263427214315359	-0.0046215196868474	-0.0285148615752927	-0.012941999559148	-0.0036978195211287	-0.0377999667629879	-0.0275540376292125	-0.0097492012181163
6933250	-0.0192663606333737	0.0572494556467837	-0.0299057326117978	0.00218307275258322	-0.0035725049933586	0.0377300308806413	0.00447255371940811	0.0137554918532189	0.0567079738732647	0.0281941153149335	0.0427600096604157	0.0296691763029277	0.0190487732627725	0.0302911746528781	0.0331746530230189	0.0184543275670813	0.0375456683243256	-0.00958252072377332	-0.00941209026664657	-0.0456863084737654	-0.064159955603106	-0.0410695804137892	-0.00517823778074786	-0.067747607762959	0.00678396136433712	0.0203470116251147	0.0294353098647453	0.0194185962863294	0.0259418406462301	-0.0726880707744121	-0.00590338656428305	0.0142602417361367	-0.0177660349253115	0.0224473044060237	0.0363678439191858	0.0395800235759454	0.0129355935592348	0.0173595275243743	0.0265653917577679	0.0356692800925859	0.010961516359128	0.0123831465076075	0.00458621562764769	-0.0239701280192811	-0.0372115045239965	0.0669793698083709	-0.00903413296062575	0.035361965164806	0.0410723786878327
6933253	0.00968975120593501	0.000682110074335197	0.0298635100346353	0.0400028664524151	0.0899639726947034	-0.0304908990544852	0.00230168365655558	0.0531672848120548	-0.0466493028468971	-0.0714318736621599	-0.00159992024225168	0.0116606016547237	-0.000909880034090206	0.0243386891578141	0.0194862296535397	-0.0250710559759404	-0.0467069229950333	0.0454712436563674	-0.0293690447733153	-0.00596988065042326	-0.00303724640185154	0.0277995290188995	-0.0320844724644089	-0.000876441350337681	0.000828463139269409	0.0243892808427646	-0.0468411850200429	-0.0540739296245772	-0.0512587215337111	0.00873626934855482	-0.0398379925700299	-0.0232570056581549	-0.00140098743037764	0.0365276048188463	0.0470924388696169	-0.00658471371407233	-0.0439223982480958	0.0896412361683594	0.020291595010853	-0.0357577526536202	0.0225745979758292	-0.0074391029252348	-0.0312092757205655	0.039326867144196	0.0260708576880209	-0.0609370322614338	0.0110259106615662	-0.00983615934338783	0.0324164578965237
6933256	0.0750753769785103	-0.0747545789724136	-0.104224216566147	0.0191486828881968	0.0304181648156983	-0.0505486677197355	-0.0416440935861641	0.0321699986575891	-0.086948906997609	-0.125761827206347	0.000620146559707039	-0.012450049527766	-0.0400944233523509	0.0199405336950539	0.0194153094131606	-0.0229681125186216	-0.0866264220372058	0.0582262548731704	0.0380971538511382	0.146900602479058	0.120529144008241	0.0481509657538895	0.0949415625611496	-0.0164106123858265	-0.125706709755342	-0.0803785569614013	-0.114270361193612	-0.0638065568082433	-0.0399537203766887	0.1431583083435	-0.0912456090848334	0.0748633636561157	0.100087731552745	-0.0559695776791579	-0.076900286364069	-0.0489828174947097	-0.0423536314651966	0.00304500358886973	-0.076261188768331	-0.0772506430281887	-0.0250244936492452	-0.0661888237968003	-0.0715437994130193	0.0658648299805484	-0.0572935114171777	-0.0437781938014428	-0.0648542469810702	-0.0989041284165968	0.0393067466781603
6933261	-0.0296923092555446	-0.00414030007226437	0.0516185663109386	0.012836048493896	0.0223028084506178	-0.0666012193638206	-0.0138583119655693	-0.00818166696877241	-0.00199580493345009	-0.0835772960194652	-0.0626162752062554	-0.00246729735984061	-0.0125030179458475	-0.00406022741806151	0.000727408833120648	-0.0313151682290842	-0.0312318829086211	-0.00179809495704603	-0.0798667945026757	-0.0479048479111192	-0.0521679740460061	-0.102418456824909	-0.12955026040381	-0.0635471984513322	0.0204476876685177	0.0583702772210156	-0.0419753201281308	-0.0448094621244294	-0.0710986870276285	0.0179337651986991	0.021681636379702	-0.0652363744715266	-0.015172832460249	0.016980091251446	0.0878522147502718	-0.011964978099327	0.00472668053639987	0.0297094356592573	-0.0272664626620686	-0.0813518533044877	0.0185433450891245	0.053911704416992	-0.0272484584747522	0.0231182571816984	0.0228925466374209	-0.0418949927956003	-0.0207403903353781	-0.0341181174543169	-0.0303382282140716
6933262	-0.0148071347477459	-0.00675096691700726	0.0568225491068878	-0.0170997579788258	0.0357083436287523	-0.0611712702974078	-0.00583055241170206	0.00205865138888839	0.00875220847920656	-0.055610194380686	-0.0591235726251142	-0.0131024036529797	0.0232524248632761	-0.0298440374957696	-0.0149588288422876	-0.0340010780971255	-0.0155215723991974	-0.0168906986921967	-0.0521621175394109	-0.043833189972804	-0.0287897075349972	-0.108787228681337	-0.098789037819066	-0.0657863695872911	0.00639182085542369	0.0558602701046458	-0.0207160969005635	-0.0207996992198009	-0.0454498460111945	0.0194830868729241	0.010339699859562	-0.0603052177829443	-0.0194567520097551	-0.0119767080885182	0.0715090565070772	-0.0144784896929695	0.0180264470687701	0.0101101496031991	-0.0524809167715418	-0.0681231038539056	0.0241707164529624	0.0617488044947325	-0.0505585645760145	0.0358265283109842	0.0305872788011798	-0.0328111113531592	-0.00930705249821882	-0.0375208702674727	-0.0472449553219499
6933280	0.00168022005799171	-0.00939462623543037	-0.115092531958447	0.156832187335002	0.134185098852006	-0.0374301901597522	-0.0286176529345492	0.140494332932491	-0.0634862152542861	-0.0211167862973047	-0.00233736120122063	0.075341451192454	-0.0104142963587	0.0851419721844825	0.132811297906637	-0.0298259502028173	-0.0434444984814243	0.0850185853976983	0.0253996630962802	0.00644258434979264	0.0126865061471742	-0.0174152767602015	0.107459033250142	0.0752259216847813	-0.108624093169121	-0.0682724725546644	-0.06113798345432	-0.014342157098194	-0.0301357616666637	-0.0677435369264868	-0.102142153955273	0.113624013847418	0.109981162022694	-0.0151082117463637	-0.0289189610653542	-0.0639297853935777	-0.0276188404294566	0.0120714901314414	-0.0681609137110461	-0.0363410494383052	0.0177248577120503	-0.122475781740867	-0.0383392635796079	-0.00329086720991125	-0.0921449435651158	-0.0706054489956369	-0.193352922826394	-0.0271944389438005	-0.0238003935390876
6933282	0.122162902298878	-0.0505309391400648	-0.0121115377429785	-0.151222371751967	-0.0883824802880151	-0.0416712903207871	-0.00525457370512186	-0.119227694046556	-0.0321750417772915	-0.110118455042844	0.0491419329868958	-0.0863323093483297	-0.0130950118360636	-0.0916879595209968	-0.15435653409416	-0.0484207654299529	-0.117606703145924	-0.0365128513814872	0.0122203944925663	0.132381576764027	0.148048435655192	0.0347135456391844	0.152037486333888	0.0268232628655195	-0.0470787964120628	-0.0245448689051301	-0.0665182218695031	-0.0547445287906758	-0.0593332620987396	0.172980148792617	-0.0575196569525708	0.0986454705148389	0.174496971278378	-0.0373863317218808	-0.0963094715844815	-0.075414128267748	0.00434961227573099	-0.0388024244323621	-0.0128604335091907	-0.0320435205920132	-0.0738024809819361	0.0598050636046383	-0.00816762586238504	0.0539657821775335	-0.0614886931241015	-0.0173833047237004	0.024342455978814	-0.0829522610789972	-0.047004633536166
6933291	0.0626143804564703	-0.0195155938791158	-0.107684479617803	-0.0454436313717208	-0.110098774170239	-0.00873900281260371	0.00359839191389577	-0.070033932901741	0.025319865167214	0.00992206386895278	0.0645887292457955	-0.0170011352694657	-0.0600767545430663	-0.0139762511769451	-0.0117496308962865	-0.0126579979449678	0.0778955694489803	-0.00663437059553687	0.0414921109245629	0.153419463988096	0.085544251279538	-0.0271747796023215	0.115102188208574	0.0245938060850089	-0.119469678709736	-0.00451241258838638	-0.00859568373861522	0.0546389438598681	0.0313875403232787	0.055734299136998	-0.0130020015968189	0.0561724759453415	0.0371865788577412	-0.0814894607935673	-0.0477012685027449	-0.0210817164455167	-0.0273865437448474	-0.0728189319367129	-0.0187409751111775	-0.01980578507813	-0.0935317010618417	-0.0712707593702161	0.00231466174691642	0.0196560035324912	-0.049356865952097	-0.0492199653496159	-0.0602656226429173	0.0145234785380264	-0.018828512782085
6933294	0.0422942780629187	-0.0519225324309244	0.0251772239183003	-0.0710791599101829	-0.0873761272288744	0.0397466088306867	0.00471205464891575	-0.0442304736621798	0.0324419674432225	-0.019306274891348	0.0380493604332251	-0.029745442444702	-0.036657192694567	-0.0443751384246038	-0.0703930396251607	-0.0349064892891962	0.0644117269890802	-0.0104326194123235	-0.0175267754822233	-0.0161521203237456	0.00744148388081155	0.0174029209447736	0.0404001987617486	0.0514742823009988	-9.26381998676767e-05	-0.048645674744233	-0.0257021319938467	-0.0176845587156277	-0.00364167900191504	0.0142326735053958	0.0530464832681658	0.0523288870497843	-0.0362433007199748	-0.0105581027725077	-0.0311949099156771	-0.0299979637459316	-0.00134417270074705	-0.117225107223214	-0.0183532762268008	0.00111422301862384	-0.0112679162880811	-0.0117230012612938	0.00605590471983757	-0.00116368719232789	0.0171547898690881	0.018240452089356	0.0047323752583823	-0.0175042595563309	-0.00319240757250032
6933296	-0.0191161939100177	0.0139888723504277	0.000109977837685452	-0.0546752587304655	-0.0513108878946989	0.00839903269573348	0.0385859780845812	-0.0268322330588432	0.0183291659321021	-0.00798954201383414	-0.0112691138159941	-0.0259862829278617	-0.021656905701707	-0.0700620856239931	-0.0825188617149277	-0.00378895648327191	0.0236773780741352	-0.0321173558635745	-0.0430471541628791	-0.0420206158755774	-0.0427001996846538	-0.0413724539059014	-0.0945261768383536	-0.042577820834639	-0.0445712459330422	0.0726273694125064	0.0296170834111629	-0.02459216074398	-0.0203257751648833	-0.0036450329591486	0.158606476577998	-0.0329275614422546	-0.0605866025264513	-0.0548560205047624	0.0569999695025666	0.00161688960428643	0.0740988913356138	-0.0582605333030863	-0.00778309750246877	-0.0223396144639436	-0.0759811928756241	-0.00657683150087436	0.0409852394244268	-0.042795168004612	0.000849015332151348	0.00697290385898187	-0.0648472666012035	0.0802011346542678	-0.0217508033987159
6933301	-0.0768850510918329	-0.0247404702267474	0.0850639765662388	0.0947687798053361	0.0971136426987941	-0.0346902577588449	-0.0082100838284007	0.0669296918082884	0.0329603226575077	-0.000864250154853423	-0.0594863205229184	0.0292619046623199	0.0324790083121568	0.0323197061290246	0.0536390994904682	-0.0363268538597879	0.0202191523251516	-0.00390824292758559	-0.0271990029261586	-0.0387887325374831	-0.0867773859501451	-0.0358515067447141	-0.0775524255561267	-0.0213076614666444	0.0246461329194089	0.000720826716572774	-0.0189035870013762	-0.00709805412202846	-0.000835740958559587	-0.0670293009611368	-0.00371899674714391	-0.0838668928228165	-0.122950552937414	-0.00110120417140783	0.0370758474191351	-0.010231287007317	-0.0185632457370235	-0.0251547655391815	0.0129981409879131	-0.0564631252362494	-0.024435313079241	-0.0542049097870755	-0.00703544813113476	-0.0278483308009517	0.0145935067812964	-0.0501538470378093	-0.00739813308780558	-0.00217166363321641	0.0180517646916188
6933309	-0.161688757925469	0.0971616811609103	0.0232720793447369	0.0638542211032482	0.125469740552762	-0.0583113657508491	0.0634347759752999	0.0942044796129729	0.103276021483748	0.0109820748738275	-0.100711667436248	0.0447758715930395	-0.00379299185032088	-0.00513953761282882	0.0234330671205393	-0.0443515282877238	0.0282854387966719	-0.00782608648809291	-0.0844985865354916	-0.122246160374335	-0.133401570117343	-0.150645469471497	-0.0943191918981985	-0.0386095596910337	0.0294525474098136	0.0913482411388477	0.0325989559934043	0.00423704352253896	-0.0240627239342408	-0.110032150998848	0.167281162907682	-0.072006698028226	-0.0372495767346227	0.0241723156484137	0.123753797599816	0.0314567466738855	-0.0334112276109595	0.0154155474078917	0.122384460385462	0.00650971848979729	4.29224501115012e-05	-0.0225675215939167	-0.011105970546584	0.00807351024762227	-0.0129888993282905	-0.0664991195076899	0.0515117254252535	-0.0863434813348945	0.0435263781221713
6933310	-0.0948250631830329	0.104720554915613	0.0890820185622816	0.0415317072753239	0.070218162212331	-0.0258027721199835	0.00360846066374362	0.0893420319887469	0.0792541751794741	0.0323004029205017	-0.0744092185688272	0.0333090930535508	-0.0205812097190906	-0.00648371300087769	0.0230035561863202	-0.0193186090186079	0.00854412714473649	-0.00983532579519474	-0.0373782184896403	-0.0924902557389218	-0.114276909392634	-0.0938099473369484	-0.109370648780002	-0.036509743793774	0.0734067830050988	0.0243349332402695	-0.00544979781643034	0.0106912922163685	0.00434462584123113	-0.10538122079018	0.103299326493716	-0.0780474640000818	-0.09588334533944	0.00881410051774603	0.0563913403116566	0.0290614349885662	0.0329447612543951	0.00113240382590092	0.0687526699092779	0.00328943503270222	0.0387358213831138	-0.0150223049137199	0.0262097639078017	-0.0125481218314826	-0.0043568870671071	-0.022378543988503	0.0564203488384047	-0.0489348446447425	0.0344621098628653
6933311	-0.140702346976132	0.16027598741291	0.0459884443743886	0.0929998812626152	0.179765452516648	-0.060095628847283	0.0232845497311024	0.122211562488372	0.0337513281989741	0.0715416042787248	-0.121256692181956	0.0716565504677205	0.096007977448687	0.0537283195181174	0.0744537611639953	0.00396111034900504	-0.0207291652874333	0.0395360605151672	-0.0568068463897505	-0.112909024951247	-0.116013877264091	-0.0636580926196214	-0.00408003702474719	-0.0127719713413073	-0.0182351978861662	0.0582665601475972	0.0426022770316592	0.0448044208072661	0.0194510524752428	-0.0948403382017943	0.032421461707909	-0.0469116321055939	0.0314418251185705	-0.0327824497983888	0.0226152479632797	0.00961610313178209	0.0150030092944082	0.00733285027662176	0.110847291827672	-0.0260555613705989	0.0202096729027405	-0.0240590634690338	0.00683771660141727	0.00142723364182667	-0.0141262090487747	-0.0755621013549602	0.011504867748479	-0.0339511104133317	0.0816313578878922
6933313	-0.126075225071823	0.10654445281561	-0.048446218699064	0.0900527589561843	0.100628866246669	-0.0212688042832714	-0.0105978884013369	0.139075715358935	0.0821660501238568	0.0512138462937462	-0.0717119600240855	0.0671925814785444	-0.0167310594336623	0.0523287986699144	0.0964850303403698	-0.00333277569710234	0.00358224424722815	0.0417949202788191	-0.022606870086062	-0.0419019894086704	-0.102440016392711	-0.0893513228405445	-0.0507575915895867	-0.00974946867881014	-0.0491217692599446	0.0284732254090747	0.00784880165768037	0.0347199317645257	0.016310900322045	-0.146711105162018	0.0383332740682868	-0.0439156964820446	-0.0464426236239696	-0.0150719163379849	0.0249441507474499	0.0782608367383526	0.0111015752876481	0.00991191616986226	0.0505125256302647	0.00533408405749701	0.0295005763365913	-0.0515138874162625	0.0114648668691746	-0.0792544962293065	-0.0697635398737049	-0.0421525042982303	-0.0194267830806159	-0.0537999986048867	0.0747779759430854
6933319	0.0175810665867235	-0.018900032194435	0.0408505257371412	-0.0854540121406391	-0.106110372955431	0.0344012286815706	0.0240545573214742	-0.0815859133483154	0.0967206175479224	0.00533503475844138	-0.00914614641312652	-0.0286452019035006	0.0200196224000385	-0.024004749578769	-0.0643310602117661	0.00943903768177869	0.0136545850234516	-0.0538603618120971	0.0153855131218259	0.0172241020120137	0.0410023808359566	0.00430004336048368	0.0452573631725509	-0.0288773968570141	-0.00649789850660182	-0.0259795097154522	-0.00499261696582301	0.0707729713913604	-0.00501169520969161	0.0099744456805924	-0.0128676840997038	-0.0271367483127872	0.0103777279343018	-0.0560681915623794	-0.0529769034758542	-0.0125058808175792	0.0296983067020063	-0.0580021195818818	0.0759057681522536	-0.0695117445209169	-0.0120534268883558	0.0413615788483607	0.0269184761263666	0.0132486472225902	-0.0281741755633027	0.0418132253692688	0.0944105008931772	-0.0665823638191299	0.0125880277462852
6933323	-0.0641798276073872	0.0154250778142624	0.0389504359788346	0.0340208715415484	0.0547203579105939	-0.0865989055432866	0.0226161349155372	-0.000188199166771841	0.0018613634905956	-0.00722295002806298	-0.09364867132034	-0.00835543699901456	0.0144092345617121	0.00625685105569222	0.0225406635471252	-0.00544453541873708	0.0181248470741899	0.00474657418287691	-0.09452080546092	-0.0638880882295089	-0.0604063340000578	-0.131488492264347	-0.067105465082321	-0.0622868720810646	0.00322832945371729	0.0533816115470294	0.00519694264063602	0.0120145441270057	0.00228461357471457	0.00930416194902288	0.0144260665242107	-0.0786466417437623	-0.0396593028448636	-0.0384193815347191	0.0744927005817986	0.0210338029927209	0.0037038272168337	-0.00911750370199106	0.00179150966234613	-0.0524097531932674	0.00794439899153656	0.0211634743597839	-0.010372885866547	-0.0133060171922252	0.0680178540606358	-0.0721497912124295	0.0251489318767813	-0.00251779837857402	-0.0200637379470382
6933351	0.0827613509327752	-0.0633688181609178	-0.0471319882290429	-0.0868589848344465	-0.0206611262875213	0.0322987879489336	-0.0263698381358446	-0.032946160812573	-0.129506464939339	-0.075424116755278	-0.0140217584132583	-0.0397628895805449	0.0771867463219898	-0.0426766051308613	-0.0583168074542341	-0.0158301982017248	-0.000878097019301046	-0.0101625566816061	-0.0338578653553637	0.00931471439925026	0.0495884850940148	0.0907385117654323	-0.00378187364326391	-0.00487541730012716	0.0379990336275599	-0.013394027731505	0.0135654103267109	-0.0621381076983657	-0.0273412665034036	0.1195105977842	-0.0215522528898896	0.0342463499709233	0.0585309726678482	0.0366788405051769	-0.0733164249626576	-0.0909753384411222	-0.0521391198683264	0.115847898376407	-0.0189784378204978	0.0663062338912471	0.0531623309938917	0.0961223862088354	-0.0675657811640826	0.102632059171522	-0.002535466005869	0.0678825186767484	0.0165125119865756	-0.028090594092702	-0.0267820958616207
6933369	0.0854793079703301	-0.00708911570432451	-0.0188493101816162	-0.013523574564413	0.0365954895728575	-0.067775104992293	-0.0500755931070795	0.0242350578741059	-0.125838680178116	-0.112274724461664	-0.0229379844749031	0.0108842544901171	0.0303927282008754	0.0156065352054643	0.033732349728396	-0.0190060454668273	-0.0538255105087853	0.0513282086667442	0.0779938640355521	0.102123542811953	0.119707156081089	0.0776264418845345	0.106826862475865	-0.0159581468221936	-0.0690138351451252	-0.0640981882505398	-0.0941220206796949	-0.0976648390764471	-0.0608783833653042	0.170749166300257	-0.0882223200576906	0.0996209786386358	0.153522593452017	-0.0203622002428145	-0.0712553780804814	-0.0766819129474463	-0.0612079534567271	0.0774012730553157	-0.0616160131174829	-0.0726027541315966	-0.0177448282492488	0.0384254256233199	-0.0637752844603353	0.0560791897327583	-0.0614899471600695	-0.0606732512052117	-0.0307503407245743	-0.0433567733216901	-0.028751917369594
6933373	0.161778351121429	-0.115636007496948	-0.0798089624463435	-0.147978104644044	-0.177239945206931	-0.0437166308997075	-0.072230359979649	-0.1137002554078	-0.0393842631415006	-0.138632933325618	0.104091458735784	-0.074141122745312	-0.0688127867090517	-0.0510253632140311	-0.0897524346998354	-0.0163353115699613	-0.156583695844532	0.00238847730056342	0.0469792414106048	0.200768452265812	0.223098000243066	0.0844100839603766	0.203419487354265	0.036751706848737	-0.078528464749939	-0.109197753312407	-0.149562025587799	-0.0844570649232878	-0.0718527250725207	0.173545658006424	-0.133800225866522	0.12357249288737	0.192636612160185	-0.0536876144989617	-0.154118793784525	-0.102819992753716	-0.0230415504571665	-0.112149820463475	-0.121389858258962	-0.105328568909551	-0.0506437619256961	-0.00575080364618368	-0.0379590080766904	0.0530853407048053	-0.0809725323958186	0.00457569964659703	-0.0648196903064873	-0.139711129694774	-0.0292069231747349
6933384	-0.136961011599223	0.0904551267931038	-0.0260801530096737	-0.0157898581918869	-0.0402789137312269	-0.0120838491382701	0.0228362553205101	-0.000183110134239478	0.152441913963091	0.138026802414402	-0.0881514616045988	0.0397370772535739	-0.0432942354303223	0.000799324801978328	0.034562258612503	0.0897680150997761	0.171325011822723	0.0242312737009668	0.00103166024926135	-0.0742277305754539	-0.0685705933617389	-0.0445565970528351	-0.128861066747639	-0.0876990107957544	-0.0690311427950943	0.0823320275342592	0.0808075924745321	0.0782023291322302	0.089665266437294	-0.113978938649142	0.0595384285770816	-0.0729048373213374	-0.113302917284071	0.000148673022174216	0.0567895198746963	0.0989047058008704	-0.0382171522418188	0.00806914655119082	0.0836925613538561	0.0716059328066482	-0.00777161135866779	0.0489828083710356	0.0349705455284707	-0.0372645292923389	-0.122273158893973	0.0768779574078871	-0.108144863292555	0.0567707372067605	0.0583522691697249
6933385	-0.082779584051207	0.107344552980217	-0.0473096425820854	0.00393289469529882	-0.0797795929934315	0.00269297379602835	0.0236740064565768	-0.0169577351868305	0.14097430637437	0.141944801684859	0.00487715546479818	0.0177734916046854	-0.0752981149194619	-0.00592295814253122	0.0274234292985855	0.126458590653268	0.019108603789075	0.0173828412578183	-0.00036319798803129	-0.000535741150619699	-0.0209016037761361	-0.0611359049186702	-0.126178216118366	-0.0720621993930251	-0.119141931687334	0.040364299918219	0.0761625216378731	0.0598327938987868	0.0760985352856907	-0.0546155701575901	0.116165877303754	-0.100458604090279	-0.121440809050145	0.0380809114292514	0.0433838422949812	0.0838282162575816	0.0368145530652834	-0.0283973023894926	0.0683739059250252	0.0146520071597225	-0.0472359564013965	-0.0324218377500521	0.0867273862616448	-0.103163582862486	-0.0371616678624226	-0.0253440830122855	-0.128176196480142	-0.00666041780617873	0.053970774045497
6933391	0.0368489114920924	-0.085339394809958	-0.0389804498435296	0.0138579469790469	-0.0359620546948563	-0.0672464243208424	-0.0172669068146863	0.0826278478381124	-0.0247984457473901	-0.0690838583275642	0.0314632068252728	0.00920666245589096	-0.116094779491455	-0.00960387838396022	0.00384119129073151	-0.0916015438366378	-0.0165081931267027	0.012847422117874	0.0379329824330363	0.0942573891207062	0.0528499513513632	0.0203338691452058	0.028927585767656	-0.0153886201250227	-0.0420334383588175	-0.0488292373148278	-0.0853832745852564	-0.0706324373637796	-0.0300008475626817	-0.0171702544101746	-0.0346680954984054	0.0201560145763304	0.0433050526863847	0.00112720453504007	-0.0270439818794018	-0.0592891777071991	-0.0757954634969962	-0.0569315008139451	-0.0701541377272244	-0.0662211908436526	-0.0241575993267603	-0.0717713833446571	0.019884685874078	0.0389347639624038	-0.0977610280558884	-0.0856791805185755	-0.120668522874816	-0.0689012213058957	0.00212948074360108
6933392	-0.0103662891430851	-0.0508514117853434	-0.00716581782336058	0.00111187955661854	-0.0266764150049765	-0.0269844064417705	0.00381807598510049	0.0278584631136193	-0.00981806391226833	0.0199019738807538	-0.020460222221034	0.00412335075474634	-0.0433989997172944	-0.0118299894699686	-0.0230149136619931	-0.00466360550295067	0.0250644229394267	0.036519697163803	-0.0391905055255487	-0.0085560228079554	-0.00435109444676481	-0.0280773532774097	-0.00914891754341966	-0.0186219054471465	-0.016768337632142	-0.00529142673029539	0.0212294560141141	0.0389054861604883	0.0293080268419197	-0.0161230982363719	-0.00414812413775353	-0.0107884658620601	-0.0301470944559107	-0.0146820996012628	0.0364529461906923	0.00492133163579503	-0.0516494948149868	-0.0133888678026499	-0.0401141219387451	-0.0402955274615378	0.0219110969827154	-0.0209736665453257	-0.0250899521469149	-0.00453322013375614	-0.0316158684927292	-0.0428298194939991	-0.032863816854099	-0.071187701648914	0.037709991856211
6933396	-0.0567446433257141	0.00946412727240832	0.0485445664873295	0.0404935201649826	0.0827122389825661	-0.0604184111582895	0.0243210126599214	0.0520927050940768	-0.0220020315826753	0.00149114252146225	-0.0420565394987583	-0.000723074066268732	-0.00409697921056729	-0.0222602710303042	-0.0162264897707741	-0.0176897020057357	-0.00763025670730954	0.00589854773997106	-0.0186347984826169	-0.0336886007259455	-0.0526162131199872	-0.0937170838116798	-0.0963121006128503	-0.0567730123222786	0.0191014446145169	0.0661803714936189	0.0340795661346506	0.00289689100868747	-0.00176057179212309	0.00121757241645209	0.0846383898563341	-0.0724237787082469	-0.0566255101398192	-0.00722306205519506	0.0999544113145956	-0.0020500337068404	-0.0163041698291871	0.0300441428217099	0.0497395736201983	0.0461581444501885	0.00189465291598207	0.0691339158339919	-0.0541059260101014	0.0500652340302726	0.00090837127575133	-0.0413966045816964	-0.0432180616643172	-0.0153590945435272	0.0374401316276586
6933397	-0.067866400248601	-0.0516869347845129	-0.0707220453066662	0.276850359037948	0.283645998641161	0.00360111016497552	-0.0409334712273954	0.315290062546513	-0.148220606493046	-0.0542028395127847	-0.0524432545857164	0.133393088180591	-0.0172631652471475	0.193144557667866	0.250739002449946	-0.0305344386380987	-0.0288387198868311	0.0985979346035827	0.0762975146890384	0.0144575284227276	-0.0190085659078719	-0.00309953128219508	-0.0102410096678367	-0.034740741650299	-0.0625742015533278	-0.0910716623096015	-0.0662674709075331	-0.0383106794685163	-0.0397456584645145	-0.0361880179338641	-0.125869475730938	-0.00701624174020259	-0.0488052845025772	-0.0369128712663836	0.0198651628543952	-0.0221786008727673	-0.035673243598387	0.00925838003333817	-0.0687129532484555	-0.0761583463132671	-0.0429138603637486	-0.0823396487366874	-0.0541379413184247	0.00454654152644096	-0.0735306724869751	-0.0634560552182682	-0.164595700155282	-0.0722652841926784	-0.0363333726104085
6933399	-0.0470229071857385	-0.0816264845699543	-0.109446326308357	0.309494951301164	0.30412276440073	-0.0451284156087319	-0.0607992196398524	0.323396364588462	-0.155083114051874	-0.0502660940983831	-0.0195363844034412	0.148939541111805	-0.0167060858297373	0.173028866781342	0.248710164844668	-0.0280063905750739	-0.0744506655112776	0.138144178590792	0.082300448701525	0.012875089609424	0.0570262918633054	0.100176483259208	-0.00777121533394827	-0.0330971225795671	-0.0592216252039225	-0.147066957373779	-0.058646902665267	-0.0117800651043512	-0.0311090984707974	-0.0367504951126222	-0.154727665432793	-0.0104483091273123	-0.00361231794260272	-0.0382536993004879	0.0297403207165793	-0.0403340085728493	-0.0575196281009496	-0.0110904004864863	-0.130442154845881	-0.0571542648029234	-0.0315758821633034	-0.0386278025017766	-0.0723329139116273	0.0201728178846357	-0.104229024567664	-0.0293726052529263	-0.2552487833652	-0.0896631929507638	-0.0368554350105259
6933400	-0.0121782139199315	-0.00806048958085142	-0.0636237211769119	0.18509023131577	0.243019720830428	-0.0191068595183335	-0.0212866966193167	0.204405406304239	-0.110498367560889	-0.0416391813247584	-0.018872403344564	0.0913809692500282	-0.0109576953388568	0.124765855267332	0.158853271278043	-0.0358648385165192	-0.0605711959668792	0.0961490125789426	0.0164756206575274	0.00484471409626611	0.0107370717156159	0.0198464013557782	-0.00900986310670723	-0.0173953008811253	-0.0143739155671815	-0.073673457191923	-0.0270588082634135	-0.0482124762081966	-0.0440303580677489	0.00539318310402027	-0.0526050816772503	0.00108283619284774	0.0435432169313815	-0.035337188525925	0.0543708772089863	-0.0463022468369186	-0.0561704984903886	0.0184144690626826	0.0100056113164383	-0.0812949174097179	-0.0579941254955688	-0.0467676207766512	-0.0468127853980241	0.0550302901661177	-0.0378746287193004	-0.0696689934498961	-0.126444639462075	-0.0755248090825315	-0.0769988586394964
6933401	-0.01169082957236	-0.0392310563195281	-0.0983796934879608	0.254918818753093	0.317530751020224	-0.0718423731133401	-0.0230517043044926	0.305412054555909	-0.168440098455164	-0.0921951533540484	-0.0245279129681309	0.126746322469144	-0.0024621907138342	0.150287246165395	0.204033004650731	-0.0679819190099034	-0.0789936489987683	0.1429658023818	0.0768354638153536	0.0289568307233028	0.0417136829741468	0.0802216412344406	0.0286062432498348	-0.0589595749513126	-0.0429186561041699	-0.107926693266194	-0.0392364651191893	-0.0901219509191067	-0.0716883526749082	0.0285542303623802	-0.104595143405543	0.0230250978515582	0.105103128966837	-0.0508087562668571	0.0213875772594817	-0.107030235935458	-0.106480464349167	-0.0177054851990523	-0.0527585128771397	-0.106864900476914	-0.0858870827749791	-0.0582299132330516	-0.0733895371083691	0.10237103454273	-0.0777387443691704	-0.131067155871352	-0.209232490576327	-0.107025010816067	-0.0979809883732323
6933409	-0.00149193819423695	-0.00190179569317552	-0.115737498717829	0.171248516966738	0.270407918834221	-0.0531042876091793	-0.012989349573602	0.20465183361468	-0.137783999178329	-0.0650167849445639	0.0108937053322448	0.110427069638748	0.0216218086376681	0.118413132040157	0.168615770216421	-0.0616319768885237	-0.0846417083106463	0.0769119050561482	0.0377454335571698	0.0374510338150636	0.061113950333725	0.0624809281263573	0.00545118138486963	-0.0127031170478698	-0.0441336383232684	-0.0552770080145014	-0.0222856408453404	-0.0140374753106634	-0.0203308056990629	0.075587568987299	-0.0536696794980859	-0.0113440368373784	0.0643698272932715	-0.0889997270479253	0.0318072734640299	-0.0831927905304196	-0.0521081935483266	-0.00876379080482298	-0.0119228154500864	-0.11321085768263	-0.0668862854484435	-0.0862621426506742	-0.0407690683769268	0.0488106957718986	-0.0362184007780351	-0.109587012368577	-0.224388391045696	-0.155789321740966	-0.083393043385649
6933418	-0.109932536231947	0.0635046726213909	-0.0204149603427805	0.179905528214252	0.279816141033812	-0.0137560448364341	-0.0129917578177617	0.257385292523877	-0.067039647572713	0.0221514815440948	-0.0669952388840788	0.105846134425262	-0.0457095020695677	0.113994103352867	0.182742915223389	-0.0134738680473496	0.0176742937531411	0.0892435138823277	0.0630765853128595	-0.0776039889425634	-0.0911636599211588	-0.0536655335105402	-0.130013610056797	-0.080946051352393	-0.0412553783555942	0.0334662645944198	0.0435612550958707	-0.00315115749577852	0.00448028992719292	-0.102557882564364	-0.0099819423919282	-0.0968755703484463	-0.0811510569044435	-0.0216423240968619	0.109132248297504	0.0307320357950307	-0.00737743634678587	0.0505012229914549	0.0417215884880455	-0.0421122564001177	-0.0267293478591828	-0.0351185442357196	-0.0148816224827612	-0.0059433902427763	-0.0522367371452258	-0.0899277341657474	-0.124427291536383	-0.0625336916652669	-0.0164307028361215
6933420	-0.104854046398728	0.0381302989177923	-0.0243638454273842	0.238778001267455	0.257591526396132	-0.0367217588387753	-0.0323595500762163	0.278781116225416	-0.0641330460584496	0.0141100431918288	-0.0724439696885797	0.125655423762616	-0.0536221265697858	0.141436631560747	0.209567927105615	-0.00464414028557917	-0.00523997675600957	0.106808750821791	0.0835490999995546	-0.0924220232597027	-0.0857998309252796	0.018043493099141	-0.107675716563067	-0.0824905785711331	-0.0449849699937633	-0.0357420270318769	0.0080249257668302	-0.00247215326072782	0.0131369952166862	-0.110996836965547	-0.0273610317254269	-0.0562076829711226	-0.0863193118345255	-0.00142486572768106	0.153346316537262	0.0429786735914852	-0.0281312645150439	0.024130149853252	0.00499950035752713	-0.0536565122311427	-0.0241158536649698	-0.0638015170353768	-0.015765018520344	-0.0346304307885124	-0.0725091750161587	-0.0483540059086746	-0.140343742808753	-0.0786764550384337	0.0390775949964676
6933421	-0.0844138217904117	0.00584884248995242	-0.0194217302304555	0.198053334756324	0.334093359673302	-0.040901061672814	-0.017804881423054	0.280445935793397	-0.0527458891344843	-0.0308530579348191	-0.0879138805158922	0.127630513896459	0.00304803152670159	0.138876785297457	0.189832381938951	-0.0484509672651924	0.0225071302662733	0.0987159715539363	0.083585644438553	-0.07956537260279	-0.0920099964689321	-0.0477817232695491	-0.111002173242533	-0.0812024032935118	-0.00315695835264762	-0.0336245464434172	0.00215118245817438	-0.0414061818813364	-0.0265257991526161	-0.0797381649276857	0.015075517897347	-0.0987126525440284	-0.0387220292625904	0.0158011808233574	0.130292928162971	0.00584808628734422	-0.000585449744950144	0.00234274657326997	0.025499109520884	-0.0701995877715157	-0.0164270911325576	-0.00399469249081797	-0.0165203282972437	0.035006074841354	-0.0274611052079894	-0.0999332829404127	-0.0843176643242204	-0.110780435590707	0.00635379379933672
6933422	-0.114702370362118	0.0450426387240144	0.00152367923070787	0.181135984633301	0.317312369564262	-0.0603670967441577	-0.0439743133377875	0.217707028714761	-0.0266257104647108	0.0296485370904277	-0.0865531229484023	0.119641016585414	-0.0150801533674006	0.103452394244638	0.15212762216261	-0.025595869895207	0.0118193641640317	0.0994096319531828	0.0935096082993869	-0.137145069411716	-0.121883284875044	-0.0885650464871541	-0.17577099726205	-0.103532205213972	-0.00699583559099907	0.0119097766425957	0.0433204713876972	-0.0345335399701138	-0.0156717013594683	-0.0957832443647933	0.0511151792199853	-0.122489419574755	-0.110987576174442	0.0111241539543521	0.176873699456348	-0.00777678628964056	-0.0291377680625394	0.0537887716568222	0.0602571158235094	0.00327629385771161	0.0224590180052674	-0.01350052427796	-0.00663757213962312	0.011046997545428	-0.0295500354431073	-0.0678700798923916	-0.083818981533719	-0.0705273146032401	0.0119742517478078
6933425	-0.0817746847880939	0.0170016570891058	-0.0323295703784968	0.222166616604045	0.264993989781199	-0.0183207869743073	-0.018678343577671	0.279281679586785	-0.0329866719777491	-0.0114617691632723	-0.0491446238472623	0.154223188132488	-0.0159962782700519	0.142329308490966	0.201054239248426	-0.015087537004179	0.029551955761596	0.0947165383056562	0.125876052642954	-0.0671521364633971	-0.0570166787971337	-0.00897729257033445	-0.0869983734484821	-0.0402369739708931	-0.0511441062187463	-0.0865124273086062	-0.0278216270897826	-0.0305535455675015	-0.00326156911462293	-0.121799335969125	-0.0621129163741567	-0.0288566871912244	-0.0971722452014647	0.0014090047488242	0.0422364519610469	-0.0303006148609636	-0.00185605993664006	-0.000507983918240162	-0.00485141007885905	-0.0904515100197203	-0.0181796322352979	-0.129516928454524	-0.00832758046010429	-0.0209027082913861	-0.0406192598329549	-0.0684505858575683	-0.135297792565373	-0.0388629794096699	0.00925638971800474
6933426	-0.0680438525770846	0.0325691767876055	-0.0704870836972907	0.249573769242644	0.270116440039291	0.00305021791158543	-0.0210948629250426	0.290968688805925	-0.0308343045522916	0.0273608533952715	-0.0286328734939311	0.134195178125347	-0.01336105029624	0.159433933709255	0.222181978957435	-0.0317727088676963	0.0296891932485821	0.0972859636285905	0.159904474680497	-0.0470361501407112	-0.0589652598003283	-0.0359188335954941	-0.0666521147922239	-0.0305132727956859	-0.084291132656937	-0.100105541218732	-0.00728751106288691	0.00120050319765012	0.00821260551422334	-0.137365613119875	-0.0488742475259683	-0.0468179800872965	-0.084580305375259	0.014756920854963	0.10327617315	-0.0080844159888115	0.0270230775345153	0.00798976972226369	-6.93450245869036e-05	-0.0675762678423854	-0.0197984317221529	-0.110861846095823	-0.00234819385597452	-0.0120121327940716	-0.0526835074607394	-0.0695221296473692	-0.15077020505079	-0.0437509839318137	0.0144183862234169
6933427	-0.0413639766653289	0.00717107020982307	-0.0431784200572846	0.249609159957347	0.235519786187078	-0.0393090262362349	-0.0204376292644913	0.237757053898228	-0.0474809096577806	-0.0370676593505848	-0.0331302672725029	0.105144490006251	-0.0288720876229182	0.147926424636899	0.222402677291082	-0.0409470277643986	-0.0283575521194748	0.0992010423783134	0.132833292199998	-0.0327920827708785	-0.0347715582751199	-0.0337816878672679	-0.0564614253586542	-0.0582514406802598	-0.0761949182277218	-0.0914009737736877	-0.0703981786511241	-0.0632011411773759	-0.0268957097055653	-0.0862676305100397	-0.0816551848030303	-0.0448234075459564	-0.0738572190865241	0.0604559722950468	0.0126467594885063	-0.0544303841905045	0.0407421850792112	0.00498390290326523	-0.060371113699914	-0.0583772537955073	0.0186830991174379	-0.0706164288251657	-0.0336952279079029	-0.0292876550634276	-0.0221739284199936	-0.0657457129663796	-0.0983849748658444	-0.0355925961656265	0.00388397019003742
6933431	-0.0620912552831482	0.0175298992967932	-0.0753160322122473	0.235145050089444	0.233434680896756	-0.0235195749842393	-0.0298275665619135	0.256963792889034	-0.0182539432920012	0.00139777759900391	-0.0385447759482051	0.130127661502432	-0.0072640518983118	0.135784579985204	0.213638102281023	0.00239062677327671	0.0335572392056931	0.0968477432408977	0.131849515076278	-0.0541556819602061	-0.0654311044748692	-0.0286664146253039	-0.064484925240333	-0.0412723583119001	-0.0883266419349203	-0.11281535617282	-0.0176525664370091	-0.0315633729109513	0.000376288252130924	-0.105646800191705	-0.0401456378262689	-0.0402740216603485	-0.109480765227799	0.0302483952282529	0.0666929462540297	0.00784593321391621	0.0166661667610257	-0.0312158670236773	-0.0642707564599665	-0.0653655902248897	-0.0131638486817053	-0.106017877754829	-0.00927033177099825	-0.0371303437852221	-0.035957173110849	-0.086044131169335	-0.107817483877209	-0.0450518598089042	0.007233603307396
6933437	-0.0757327599545661	-0.0225057720571754	-0.0703518342265174	0.161519602034338	0.195274656776349	-0.00224818776334087	-0.0345498008626436	0.181216254454763	-0.0474470534059787	0.0090377629405298	-0.0438390546235245	0.0975041044308367	-0.00170485726570023	0.136171166866555	0.189080221179173	-0.00941537010712891	0.0193778188274036	0.0674415750693396	0.0470163217525877	-0.0632777885782411	-0.0533613925106495	-0.0170353160237931	-0.0346504104455295	-0.00734525639852243	-0.0400778443232284	-0.0434410302835665	0.00970560963544669	0.0251920996339869	0.0182126807813882	-0.0912596769554085	-0.0204147811391511	-0.0437640212865859	-0.0753712060997703	0.000905975550118702	0.00649789213111421	0.00940724642507149	-0.000524020753099345	-0.033701852658303	-0.0180202818559999	-0.0308535571348457	-0.015440648407286	-0.0292277156666262	-0.00991611144165962	-0.0341483802477607	-0.0307720509427998	0.00158993209599127	-0.0975552492663419	-0.028690956111575	0.00182467774488184
6933443	-0.0190333228153447	0.00781147410593809	0.102313138532994	0.131973518892916	0.151007631175803	0.0162429313830284	0.00662724391353093	0.100003030515404	-0.0593044179494974	-0.0298334397517975	-0.079514541486765	0.0504383571845262	0.0261087443935153	0.0718072277510769	0.0748308409317986	0.00831372113324868	-0.0448668017617074	0.0276755552764261	-0.00386705548972964	-0.0656324397706719	-0.0776756735557724	-0.0577815142403427	-0.113522031370781	-0.048123633656317	0.103686640396121	-0.0329449199751875	0.0125489124918155	-0.0379332557423478	-0.0240406722474985	-0.0462244311499742	0.011675267788544	-0.0541581436531288	-0.0547979841833236	-0.0349999971159536	0.0514958051856254	-0.0051375899166193	-0.00196529417234583	0.00641543218528117	0.0379868575187618	-0.0404154604561015	-0.030811172920376	-0.0465300214239703	-0.0130842787336587	-0.00204475736792694	0.0121624205558664	-0.0616129145171869	0.00535812960320612	-0.0279915718538225	-0.0677459416501725
6933445	0.0429438907849466	-0.0701803424556925	-0.0399521109406043	0.0702755097415343	0.00902010887647623	-0.0181668746732067	-0.0204455831748275	0.0454925410927205	-0.0649561153094788	-0.079103487561172	0.00873406143976493	0.0118137172976077	-0.00173799893089505	0.0474892016302233	0.0599597119159764	-0.0594504553932807	-0.00731327376434961	0.0445295223944293	0.0478445400756224	0.0243870264099627	0.00708643349261793	0.0106143861232171	0.00985613642246254	0.108247160184984	-0.0152743486208653	-0.0964343410341251	-0.0581717286456779	-0.0415794108542553	-0.0185413154423525	-0.00715636904453871	-0.0230098197492045	0.0343291599798569	-0.0158227224325339	0.0429705716040766	-0.0356596723557146	-0.0132116125883146	-0.0697503147695192	-0.0300123857781668	-0.110141410953644	-0.0167015356707913	0.00337913292294388	-0.0570712493802534	-0.0683681529263926	0.00700406796347434	-0.0176042695882061	-0.00171466697192233	-0.0735345719762723	-0.0783480290354657	-0.0487904340709476
6933449	-0.0822630274922056	-0.0533805987713646	-0.0191452944179767	0.19223051540939	0.145408396274971	-0.0219376398620836	0.0105610907686691	0.111575186933382	-0.00250336853723868	0.00596650536607103	-0.0364568739777863	0.0738169965123117	-0.0168701148735732	0.109426439679647	0.155079335889268	-0.0189033715215202	0.060112064583165	0.0381868767584045	0.0275321513750057	-0.0663493769149502	-0.0716379943744316	-0.0747223497084702	-0.0798620931617776	-0.0831046218436536	-0.0464581671612838	-0.0679772288422838	0.000666292321689551	0.0421746563942736	0.0136517617008868	-0.112107139590203	-0.0269538853180549	-0.0550125348079338	-0.105125026617324	0.0593338055115098	0.201616128445052	0.183333663356352	0.00430588352521336	-0.0222133833308589	-0.0586467776489282	-0.0015199614030295	-0.0146302374399422	-0.0251844267559488	-0.0187927437139149	-0.0295786468813581	-0.0109275096311676	0.0209288680021843	-0.0279602204026657	-0.036472193291646	0.00306404573312351
6933451	-0.0235136885204976	-0.0310018533398717	-0.0123134702021586	0.221169132637536	0.169544349675861	0.0109066066520733	-0.0217814120160123	0.140102917063459	-0.0575201530324437	-0.00375692568570411	-0.0429940078339706	0.0749639352433772	-0.00591706874534185	0.125357739751532	0.186947732953211	0.00877344523284984	-0.0390179730315836	0.0392923082084782	0.0147828890198191	-0.0588606634701768	-0.079354214144419	-0.0221381087775908	-0.0812572605267819	-0.00575664542774337	-0.0731016228609182	-0.0876624765755227	-0.00699766766166626	0.0167073363245375	0.00321781579748075	-0.104968101218191	-0.063708032273867	-0.0672593094128425	-0.0999876800430764	0.0316239516600514	0.260165099812943	0.131064088836077	0.0334088018167747	0.0143253812195939	-0.0483238961896468	-0.0302136301237593	0.0315167204014615	-0.0683653293608285	-0.00839213012465252	-0.0744934568054041	-0.00203142885551844	0.0165799343619731	-0.0357653115477425	-0.0226993527057804	0.00797510695395761
6933453	-0.060621931410125	-0.0345802702319665	-0.0308917867543492	0.201634603961666	0.210295752078303	0.00440334445685324	-0.0433610143045477	0.172927799632396	-0.0632856138529652	0.0684248614596888	-0.0428705596118724	0.104523673506218	0.0151420932997679	0.167718038227256	0.274435684629806	0.00944757777503923	0.0520304561956627	0.0738179613619951	0.0301557404028266	-0.0716714844090352	-0.091171678834198	0.00204710298788414	-0.0862260692045758	-0.0641935182437455	-0.0414129633327348	-0.0987451594507891	0.0460042161184012	0.0499417548748794	0.0622671599486873	-0.0969158533053222	-0.0457301731380471	-0.0462480987579985	-0.11337596164621	-0.024233289815446	0.230207935635412	0.16485657531707	-0.0244392236636961	0.0796080777247378	-0.0109390913157657	-0.0263060901065318	-0.0221671058294129	-0.0568153334006818	-0.00520250326217659	-0.0279868193345761	-0.0572789091168322	-0.0159918197411456	-0.0837793224498403	-0.0244696292588331	0.0625233098529644
6933454	-0.036631730173162	0.00542941440443085	-0.0220534528751292	0.137872398766031	0.103076409345746	0.0152531919216759	-0.0144497231468545	0.158448100186908	-0.0118991772258679	0.0765148973280685	-0.0525846348598268	0.0927738551804008	-0.0106485226570875	0.10019290714144	0.161485675803015	-0.0141691906056148	-0.00496726861833112	0.060192965921413	0.00777217151318662	-0.0569250554065944	-0.0717786151787914	-0.00620019071641982	-0.0656636634635334	-0.028720869118632	-0.00627861633452863	-0.066507556551317	0.0427632080996914	0.0648089445237662	0.0375192379062984	-0.0892465773789031	-0.0571320506967761	-0.0483728450711309	-0.0556788044970427	-0.0106739563679918	0.0634900009707084	0.00163340826839929	0.00678458551128654	0.0584549261758485	0.0109195921371441	0.0085411510453945	0.0323824170055185	-0.0418875385991384	-0.0280498711355837	-0.0496346933816763	-0.0599070896625637	0.00486798979753533	-0.10998278613498	-0.0719522203383439	0.0379715210627398
6933475	-0.0270919363718551	0.00624153020890078	0.101657355443239	0.0286570584653445	0.0645248973430641	0.0264092136575124	0.027685702267628	0.00362005539587391	-0.0123436259402792	-0.0238933323885894	-0.0366637378450941	-0.000626592863514664	-0.0163174652596647	-0.00946250874150404	-0.0162124708931486	-0.0444849634778321	-0.00656073811611723	-0.0358262832644079	-0.0624305604753794	-0.103831118110063	-0.096132276885868	-0.0386722198139874	-0.0807656218878058	-0.0479119854136519	0.0865836618834568	0.0502958568621123	0.016929264531236	-0.0265191403573068	-0.0460170419107949	-0.0562887812827648	0.0151765772813093	-0.0799800774012049	-0.0638049906086107	0.00562194512383837	0.0657102502514816	-0.0117952646597802	-0.0236046316124887	0.0320633541588692	0.0901956532989144	0.00545890624292573	0.0434697112990834	0.0779963995943261	-0.0194352598229682	-0.00498245184466572	0.0792394215958762	-0.0218363263634498	0.108620797910275	0.0406692327821271	-0.027012852418111
6933476	-0.0724371281949715	0.0037071088953589	0.0942816677215029	0.0650871695396887	0.106055746915339	0.000361394710648103	0.0100824444567492	0.0437055883404601	-0.00739181525984389	-0.0341947285801884	-0.05339623571205	0.00919731611553096	0.00324238182753346	0.0130651625520719	0.00337472285105557	-0.0294655354874826	-0.00521373869101244	-0.0161477830735856	-0.070215878491717	-0.119855126212738	-0.115910764738849	-0.0926416174927789	-0.14669690692526	-0.0813135258909905	0.0674340059732599	0.0693677600473078	0.0242754783481014	-0.041733966360741	-0.0312358409703488	-0.08284001248677	0.0466718193927003	-0.0963989003782472	-0.0637856628395587	0.0521103438425198	0.0602993935933268	-0.0186227141058652	-0.00230618918603893	0.064676860740818	0.058047851354145	0.0118306933885126	0.0704668167621616	0.0733397129780457	-0.00729260538730876	-0.0160150240635646	0.0423338119900757	-0.0498246041742316	0.0601429915432528	0.00873536183629455	-0.0188786786331718
6933477	-0.0801025072716801	0.0966509600900396	0.115487126881338	0.0060653530041976	0.034372525442169	-0.0132669460011706	0.07059573464986	0.0116130102594365	0.0202247576422489	0.0196980859115353	-0.0826768123316637	0.00926875389426697	-0.0097960522237268	-0.0208152328670467	-0.0186974500998967	-0.062602585435752	0.0371934627421903	-0.0339388932530572	-0.0856690625899645	-0.127349671058982	-0.1525299769434	-0.131850460879425	-0.149979942962273	-0.0843794112242544	0.0839227050868703	0.144878669924759	0.0603373948080926	0.0112166797336987	-0.0175399919789245	-0.0836679758787296	0.102921215122397	-0.0994098677156872	-0.0721227150561004	0.0565811157501673	0.0581649909644844	0.0210785038635976	-0.0135367737111971	0.0332660993489875	0.169860293962401	0.0108529070319881	0.0584628522574235	0.087241425302574	-0.00723734760424285	-0.00283269923929224	0.0388679884836402	-0.0861281770313213	0.0583031715692822	0.035824512855044	0.0265477612888842
6933491	-0.0732104510031807	-0.0292580628653521	-0.023222424500011	0.24516299649697	0.264764211201368	0.00479831173779874	-0.0851421989227844	0.21524049462528	-0.0707044386631922	-0.0447850850919388	-0.053237138016709	0.113057277658688	0.0213531654783785	0.258885846844162	0.375396590863246	-0.0260174604443508	0.0377980268287923	0.0918574003152742	0.0649974367050793	-0.0962590567327553	-0.0629067396029555	-0.0571005407138996	-0.0522792582296465	-0.0464123902292452	-0.0612279339087578	-0.0770712152286302	-0.0738311977576355	-0.0302909538806693	-0.0466580888248288	-0.103888824277511	-0.0806304314334467	-0.0154567914863112	-0.0467148774776054	0.0473757803268695	0.0358094767823415	0.00117168056462194	0.0855155675675816	0.146255843783646	-0.142810412522795	-0.0585550490442958	-0.0159648859367761	-0.0942771443158718	-0.0298799153845594	-0.0108124489021493	-0.044591395582952	-0.0460682955917775	-0.0595244929364862	0.0226550412214581	0.0321519928683321
6933497	-0.0735785254491725	-0.0176908195598341	-0.024767030878652	0.111410147820333	0.143504954506333	-0.00265914458100809	-0.00788364737801685	0.0949062239108874	-0.0731596645431132	-0.031769669829673	-0.0481690938151746	0.0711743802406635	0.0779610145980357	0.108799075100107	0.164931034971917	-0.0252445971414004	0.0218746474289561	0.0156876738728193	0.0270626823017281	-0.0438919532738575	-0.0440814883870463	-0.0747205055557196	-0.0924923486365658	-0.0336484080914399	0.00861031652513439	0.0168923978042949	0.000894229389710294	-0.0389910697153804	-0.0222607702619338	-0.0727067952262848	0.0107653068096046	-0.0556275268038772	-0.0434681825162537	0.0126292072672691	0.0560604777724953	-0.000292855138980074	-0.00772624753383382	0.0494482027019756	-0.0162347951595833	0.0108202482055792	0.000373508687613849	0.00212464843039262	-0.0233204349109095	-0.0159041033923325	0.0111324780908348	-0.0323780407531762	-0.0106533469078808	-0.0334423623571705	-0.0614648289804825
6933502	0.052935980324016	-0.0694931491772386	-0.0328976103386817	0.0101484743212682	0.00524111383192744	-0.0419325490540948	-0.0213388827579307	0.0404549230304778	-0.0539410212563415	-0.0780080724362015	-0.0107512810009534	0.00803899509674312	-0.0046175219802677	0.0631095702587622	0.0803361660628995	-0.013501334170996	-0.0604291121477401	0.0432439995411739	0.0255982570745656	0.0943939612675705	0.0929610601301556	-0.0160646646862188	0.0444207689053314	-0.00515379852893804	-0.0132140819489041	-0.0586117786010506	-0.0830174421892915	-0.0329434663042534	-0.0449114742581099	0.0315197963349597	-0.0678507058894701	0.0467585714509162	0.0392944482220859	-0.0131593769584755	-0.0201541247752375	-0.0151708409674533	-0.0175031214266726	-0.0237045715362417	-0.0418018626032556	-0.0682102919658171	0.00353031150712019	-0.00644051979968913	-0.0324298717587688	0.00284779161630747	-0.0150725918048384	-0.0465370873632102	-0.0296546927914481	-0.0861074126073464	-0.0307246872151101
6933507	-0.0848073011731755	-0.0118680578828221	-0.0512050911489252	0.259508954168781	0.278122616811487	-0.0155454439732109	-0.0300344077596908	0.210966102479096	-0.0990192149642942	-0.0305723648936723	-0.0741658026841166	0.110547641822358	0.0205421384533887	0.190355529119311	0.272096068809144	-0.0443638002711341	-0.0116478332014886	0.108220456254875	0.0427198004260893	-0.0374563566106661	-0.0476075516472741	-0.0461347843329079	-0.0621264692165696	-0.0449480778872312	-0.0231820765633151	-0.0459797204665384	-0.0302826651588933	-0.0146002634903146	-0.0289897139951586	-0.0862727688560297	-0.0422416258503898	-0.0348330607088173	-0.0347330525297843	0.00725653849357576	0.0555013337231291	-0.0066070431764882	-0.0236154737533126	0.0346578877470052	-0.0336085961495626	-0.0355981658108309	-0.0202975312873024	-0.0369348487575821	-0.0540585795067906	0.000358018281542346	-0.0462750902846893	-0.0524484188154377	-0.114187904882084	-0.0533551496065114	-0.0344651504856734
6933508	-0.0676693800251709	0.029015642764079	-0.0608178019946134	0.233486885418549	0.282993314629639	-0.0164981966633581	-0.0284851009796092	0.231953487647572	-0.0918609406500123	0.0174777633607216	-0.0539237724493853	0.119785191355602	0.0298428371577829	0.186557922254814	0.283003695092934	-0.0162558515244027	-0.0138902350808791	0.0899498457151598	0.0475590257366941	-0.0755484579458791	-0.071201190181715	-0.0463522770755784	-0.0512675701685524	-0.0475545331602171	-0.00950669509090931	-0.0427544060626778	0.0109484563048045	-0.0133007695716465	-0.000547185949137353	-0.0619779408279238	-0.0277029255939272	-0.0433097400744887	-0.0315129490453229	-0.0341529164233694	0.0398597527500398	-0.0151565438941716	-0.010990649912762	0.0440021695888563	0.00821203052171673	-0.0302510983504087	-0.0335218021871223	-0.0316935352471419	-0.0407305631164861	0.00612923915698537	-0.0474663444603631	-0.0627941680899233	-0.0915570497743909	-0.0633136243731427	-0.0341738791472439
6933509	-0.0746333612313224	-0.0156272753788527	-0.0441610075747768	0.175644462144063	0.215943249446563	-0.0246036350257224	-0.0305463344540339	0.16058132098851	-0.0853526757445012	-0.0386530407137026	-0.0537696524004778	0.0996429046525941	0.0173529723530998	0.148410270687691	0.207821181546499	-0.0185680070688651	-0.0204351200164538	0.0691853005897425	0.0524622492055658	-0.0289973137097486	-0.037098035143116	-0.0398699375641359	-0.0414352322139815	-0.0538781578509239	-0.0286142608481637	-0.0258514361171277	-0.0412957150940564	-0.0260732167525896	-0.0397252346198892	-0.0237856017028699	-0.0342956752246239	-0.0307673655571077	-0.0243440208680922	-0.0115856641148852	0.0231547894831627	-0.0263655895155579	-0.0162014638510891	0.0771088316310218	-0.0170239253188104	-0.00309033498899189	-0.0106930143968664	-0.0121957670586961	-0.0585155772332967	0.0317454303297441	-0.0327860607506121	-0.0389184679078753	-0.0862825766123925	-0.040456094343224	-0.0462078492359638
6933511	-0.0531284970317849	0.00456889202372067	-0.0420568100051463	0.193784003639751	0.22327564561216	-0.0442037503113818	-0.0320738651218277	0.198477243561347	-0.106643302135153	-0.0428253445783728	-0.0555901683354918	0.124673686304226	0.0106937977802704	0.149565877563147	0.211616961728868	-0.0367182458161461	-0.00402925744377384	0.086639552741785	0.0513043661086396	-0.0327000045249872	-0.0564060840985106	-0.0561537669989452	-0.0672402342749451	-0.0326563466509443	-0.0152955623981172	-0.0421160856827629	-0.0381982997723715	-0.0412930875017904	-0.0317271894424599	-0.0285481146502638	-0.0454676686081249	-0.0439057117453424	-0.00989941142507193	-0.00908171671425988	0.0130615200160353	-0.0122339290551777	-0.0201987652815762	0.0614097297025059	-0.0153887395460107	-0.013650903201718	0.00107895962260938	-0.0347485603034813	-0.0550882213314289	0.0201253436185972	-0.0317509012811324	-0.065641139762797	-0.118071681773946	-0.0467436883792997	-0.0808438574540463
6933530	-0.126608779715245	0.0740481660938574	0.0889869051477162	-0.0397196481643827	-0.0431547150741079	0.0328529112803409	0.084067995518278	-0.0553701310502185	0.105100398774418	0.0439671112708337	-0.0357265924687366	-0.0275447768337561	-0.00795398193888689	-0.0358448026675134	-0.0132313059131092	0.0325441528836396	0.121322079767999	-0.0272480000182068	-0.0375634246761639	-0.0590396903646197	-0.0902062904273428	-0.176235703766765	-0.165540969340634	-0.105856564250101	0.00414379709684369	0.212225397600678	0.0844180425973931	0.0356898931170088	0.0175732118501395	-0.0587715180555764	0.146977958959568	-0.115952706688289	-0.0841234843830441	0.0477405500652638	0.0590813431829603	0.0188927530821461	-0.0103096401992266	-0.0305078678564928	0.175643889573285	0.0291357744321084	-0.0646954401815492	0.0526798365814898	0.055572804883052	-0.0644077674062749	0.0252526529529987	-0.0447628439048522	0.0435225301290055	0.0528242626241055	-0.0323046602744637
6933545	-0.0546334691236193	0.0471343657411984	0.0128091746365163	-0.0413982146115318	-0.0911218277808538	0.076034278091078	0.0909879890780883	-0.0798278797234201	0.114951730645533	0.133727590868091	-0.0255457466307071	-0.0369635969868098	-0.0360781078562528	-0.044258428405244	-0.0451401922026089	0.12367500932562	0.0995023674717661	-0.00664233948421386	-0.0319000851277512	-0.0310581628973136	-0.0527370845882217	-0.00909988861208089	-0.134589623496264	-0.000620761181825432	0.00308330074838886	0.0879334857601489	0.118599570547041	0.131717668039355	0.0974413197061079	-0.0586194836347008	0.091586345823051	-0.0523266099514425	-0.0879926715588164	0.013864893091208	0.0532607366674132	0.0841745710744937	-0.01126667828913	0.0128322248128696	-0.004929269930151	0.120606795902742	0.0238243620766207	0.0581709759545295	0.0193877780212787	-0.0717961412180982	0.0262519012444035	0.0289344519188842	-0.0502591223224209	0.0393068709282802	0.104308716489379
6934102	0.00696703109884424	-0.0594748512947302	-0.0628272303592895	0.00449199484743859	-0.019542299823189	-0.0495139221175484	0.00970342228204391	-0.0103304108591165	-0.00922812601190395	-0.0241857601435133	0.010522187126132	-0.00891362059726393	-0.0304812071242859	0.00180119954564793	0.00677607306707671	-0.0315978624518012	0.00128353973069589	-0.00478118020579665	0.103367112264627	0.15035941409727	0.0886656147336747	-0.0441666834674104	0.0541733474345896	0.0132827561236749	-0.0448073536931439	-0.028597097906842	-0.0428796884463639	-0.00592018835278062	-0.00401804720194011	-0.00547398837994628	-0.00643719460551919	0.0167080954023073	0.0214265413901791	-0.0129014864662483	-0.0271720507543321	-0.00335424735210935	-0.00283413371521975	-0.0222996453570164	-0.0297051629579809	-0.0248764578764071	-0.0239015210794449	-0.0339384344017553	-0.0262891219313497	-0.00703763280673587	-0.0330027142271498	-0.0349036473151493	-0.0295171473949351	-0.0449469335079861	-0.0768041871168177
6934109	-0.068541737855369	0.0590468348457333	-0.0566758580510361	-0.0690822268161983	-0.0705249589323561	0.0653931148117862	0.0451916234979308	0.00534225227066434	0.103610599146412	0.0581289916348818	0.00914101572661648	0.0122906417947002	-0.0501844615411618	-0.0574540770773206	-0.0776099310543105	-8.05736724162242e-05	0.290235193159191	-0.0419608140194065	-0.0365735923774561	-0.0984686608052575	-0.0711813712178888	-0.0563217813654301	-0.120336055603601	-0.0486997074534859	-0.0114691476636034	0.0799609812781492	0.0978238730793562	0.0616072000834795	0.0341077759662689	-0.0659998168009822	0.192293273427402	-0.0421390160214749	-0.0648724417190373	-0.0649145644865816	0.0476978381052189	0.127383588216741	-0.00788377370178023	-0.104723440851444	0.0853013550332727	0.0671482314104978	-0.0698543698251584	-0.0389745419249561	0.0842762597300699	-0.0618639733600388	-0.0118521857974121	0.0373964068815693	-0.0582471092420191	0.039118943599611	3.26002940652283e-05
6934113	-0.0929455444258394	0.115065849428599	-0.0337751597692675	-0.0614309448818871	-0.0698345590819688	0.0474408646371133	0.0277290816525712	-0.0300451354767331	0.118114690687976	0.0963992493848739	0.0142097309046465	0.0107097243039503	-0.0553340313294974	-0.077814322903623	-0.0869784274995123	0.0113127462838119	0.247754983379379	-0.0319880423853927	-0.0296397037181229	-0.121351574739717	-0.109894411634033	-0.0088773520414502	-0.106647808598364	-0.0344501611494297	-0.0481110063643338	0.112346272888758	0.157658700700457	0.103248679309727	0.049969248180969	-0.088750644583932	0.17106604513567	-0.024808864388972	-0.0576190782737275	-0.0212717725180751	0.0799222607194738	0.16540559404161	-0.0331494658330543	-0.123315014680435	0.146796371931666	0.0834275003761269	-0.0672745966703406	-0.0416473996023266	0.0938294017665949	-0.0824600582939953	-0.0508117552200265	0.0758645045584828	-0.0666855753050101	0.080773290312611	0.0383738327271023
6934114	-0.109761521709707	0.087782949631311	-0.0484589526363456	-0.0512794316153611	-0.0699977842283678	-0.0100612072697169	0.0636535715415439	-0.0211280723043238	0.147056606303898	0.125776221772248	0.0219600934725832	0.0184112339402546	-0.0875673399655189	-0.050388866348249	-0.0490813158350136	0.0135110219443499	0.284786688634429	-0.0225863005954334	-0.0376537800311089	-0.129443025108701	-0.125382953336443	-0.0869490444376329	-0.100835035097457	-0.0799198941942746	-0.064679594927021	0.135673812687257	0.147055136834088	0.106923522480894	0.0629005799063367	-0.106775171714353	0.233484426044508	-0.0258397697559297	-0.0395306227362927	-0.00770265517569308	0.081568570298019	0.17478440801511	0.00675198506343805	-0.0857019905718917	0.129757217204607	0.116681050435355	-0.0624898653926822	-0.0483678939046063	0.101815760656233	-0.0859149257769507	-0.0576046578857484	0.0688562123284373	-0.0480912829350367	0.0726069459792658	0.069396724545114
6934117	-0.0590230111313234	0.0387676764017727	-0.0122502823562082	-0.0578720608701398	-0.0877549948919393	0.017557546007954	0.0377615027579486	-0.0332854205898344	0.107498295800492	0.0728390604701892	0.00203169057591115	-0.00226376077689387	-0.0432764508637273	-0.0607556347423438	-0.0772182143345595	0.00913502197173826	0.180932807130776	-0.0388064063774876	-0.0220273087095837	-0.0751814368911259	-0.0673295329797664	-0.0645241236064933	-0.0931984695021113	-0.0581378304890743	-0.019432712513802	0.0384702232484033	0.0630539116724323	0.052513998244999	0.0286751155555049	-0.0633402144926779	0.158038460522123	-0.0501632685525941	-0.0631476364499341	-0.00666612041445397	0.0601971369539426	0.0933645009084088	-1.98495747255558e-05	-0.0260751542045904	0.0783941897677718	0.0770437136619341	-0.0225708233165622	-0.0346953597747662	0.0459907211382438	-0.0564952231413771	-0.038241674847545	0.0314428040061573	-0.0171689007855756	0.0405821058572403	0.0335794109229828
6934131	-0.0649251050035037	0.0573929277514764	0.086739411550291	-0.0211978503243395	0.0361467752791332	-0.00642327530479717	0.0324627832031792	-0.0229076828858909	0.0403728957618996	0.00650912182717428	-0.0285435736786464	-0.021198804606035	0.0025402952240469	-0.0161879860674637	-0.00814930526681285	0.0084998680125502	0.104973490693436	-0.00951409173193324	-0.00501938710790338	-0.116820653038685	-0.112132964034811	-0.082777641349067	-0.113073228753888	-0.0346197058138122	0.0699090845552069	0.103273246876366	0.04190367859568	-0.00806802895887741	0.0135605038867925	-0.0545391365158214	0.0568877498562871	-0.0672011350948734	-0.0577832857820855	0.0565124052004831	0.0433254743400209	0.00694123860987894	-0.0279704625297004	-0.0142695952113088	0.0712685859664055	0.00653928423801494	0.00707365333736784	0.0294256300144193	0.027730493028796	-0.00659721227880022	0.0583450573504181	-0.0467246274046738	0.0828163606898873	0.0382874204737326	-0.00319117168727901
6934132	-0.0743247606506643	0.0411962216001231	0.147562439903157	-0.0638490005187067	-0.0101486955975413	-0.00652413526213045	0.0637687022581659	-0.035631061566113	0.0347366628359973	-0.047574996154999	-0.0293052163558846	-0.0280084368568803	-0.044064851055575	-0.0541068832766259	-0.0574174833310389	0.0020286466990448	0.139019775291599	0.00455323015730212	-0.0311169158171748	-0.10743737093337	-0.11526134517297	-0.0934371482664684	-0.127128612019036	-0.0313413907356945	0.105723421568697	0.165993126273702	-0.0150383060685016	-0.0527802370863168	-0.0497171568750555	-0.0278819196070929	0.071610807103104	-0.0643748263414944	0.0234349786045649	0.0966390025587276	0.0296105325778317	0.0382349228624723	-0.0340338327759735	-0.0327415535704996	0.0799388389927824	0.00164264101118274	0.000765278978118993	0.0401027559319595	0.0560671778441729	-0.0131413484217202	0.0537526668432197	-0.0148130907496703	0.114117148025324	0.0209273190247329	-0.00725526785010823
6934134	-0.118566078072691	0.1066486262694	0.145374828909305	-0.0619357505807327	0.0426131386697864	0.0234059927598364	0.102077389588091	-0.0307101138221378	0.13074950235879	0.0296577028079018	-0.0316963853807503	-0.028138890260512	0.0446914867058834	-0.0390402229405134	-0.0355320215175747	-0.0398890736169717	0.258699432065788	-0.0108660234264332	-0.012430138906353	-0.168408960332756	-0.196711779074639	-0.0799665070677096	-0.203722885366935	-0.0833698340084727	0.148025639276592	0.225234177008826	0.0911423770751507	0.00706796466914699	0.00401148747827553	-0.0928325970963023	0.113373388118946	-0.119004340554718	-0.0393660289885941	0.0983901509355239	0.0378884743079706	0.0473213378956406	-0.0150559693760529	-0.0645904965681349	0.147151410360318	0.0461101859009167	0.00970011881140679	0.0422847940377379	0.0739532200698078	-0.0133373366699993	0.071530847754628	-0.0145804877335621	0.136269976750099	0.0700276566279385	0.0162600648263399
6934140	-0.0480700082474177	-0.00734875425598022	-0.0655970241637901	-0.0250866901753827	-0.0696049730712786	-0.0411832757653912	0.00361295450535476	0.0179566184828485	0.0924148840344127	-0.016377538441728	-0.006069436114401	-0.00254279131607276	-0.0590783765213668	-0.0315461641532439	-0.0159230565360064	0.0247982095088668	0.0484694324335942	-0.021340998076186	0.12056068824072	0.0846883698137013	0.0523418596672138	-0.0903287634662514	-0.0378116297113213	-0.0780782296854839	-0.128530377639931	0.0310019681577811	-0.0143682463903927	-0.00727244947933685	0.00997840091975241	-0.0818857459364488	0.0436953259757252	-0.0212512771137737	-0.0105492060308855	0.0115812858707416	0.00788053091850928	0.0100963220086902	0.0370432550254307	-0.0584841896773233	0.00565395595427403	0.0501237448462585	0.0254244951592468	0.0333829811662267	0.0518140638902122	-0.074032542864324	-0.0185483214765523	-0.0369410764839713	-0.0285348149235062	-0.0066599848537309	0.0490306210949417
6934141	-0.109000465515619	-0.0114821087855437	0.0630248702450604	-0.0528923527867646	-0.0293580864046046	0.0178229708817189	0.0622605547607907	-0.00240432585895229	0.151666143559545	0.113046576020071	-0.0466285635604091	0.0356120494904505	0.0112648084222392	-0.03495534545774	-0.0213926653819365	0.0212182016629411	0.615241733745506	-0.029760547757667	-0.0306711946195394	-0.0969229388417168	-0.116790509286995	-0.108590834312294	-0.109999143246837	-0.0589190348884892	0.0422621937565496	0.0589761075398951	0.103644271150127	0.10423056886479	0.0801098206554982	-0.137618654341849	0.154477274393223	-0.0780673559031619	-0.117151134683111	-0.0630336753499127	0.0324050275045104	0.0746236221955231	-0.0108849609980513	-0.0622232628859521	0.125555484522769	0.0294252733068815	-0.072698558332651	0.00749547949530341	0.0718559153092053	-0.0451765169572206	-0.00218574055338998	-0.0233236345832978	0.0407134522826392	0.000589631305091081	0.00474516340562163
6934151	-0.0700401415544858	0.119138139520408	0.0965569882132844	-0.0529367937876322	-0.0019511532704236	0.0278038830724443	0.0477974790571488	-0.0527344208528016	0.115987850060254	0.0816732247734657	-0.0311533550932928	-0.0160940502192645	0.0234592765415802	-0.0581717977786592	-0.0677269048743633	0.0406383700944556	0.0455588901921314	-0.0697959447853367	-0.0662624296545641	-0.132073794076512	-0.117773234808213	-0.0646052092111233	-0.130613024516334	-0.0782911205933197	0.0634474579640008	0.138273495570195	0.105837971467065	0.0551355646505268	0.0390247898302556	-0.0554943431711053	0.0841448747946025	-0.098413818925054	-0.0289675312714107	0.0648144762852086	0.0709572117705196	0.0363530204798085	-0.0112694249292358	0.00612305614597007	0.344580914863799	0.0629643830150388	-0.0130292451083446	0.0345019295840261	0.0196912527253515	-0.0180616216736812	0.0287040420688659	0.0509170924434529	0.0496872004614175	0.087317640482241	0.00787843916063962
6934155	-0.037700699167347	0.01394111201672	0.0146701704884919	-0.0181518763984403	-0.0374219374642019	0.146597704734595	0.0281211904928003	-0.0153007804455388	-0.0022405177124054	0.0136646700698454	-0.0280595607937319	-0.00703139719485487	0.0174046549768483	-0.0184361811548472	-0.00986857195444391	0.0011263562408369	0.167504457828483	-0.0127678280664123	-0.0364541261874413	-0.0743094711128551	-0.0689670643887019	-0.0152154546468133	-0.0407790368134386	0.245426519999641	0.0641246257262685	-0.0423908101156666	-0.00293749360012142	0.00987198265188336	0.0185519851490932	-0.0381677838094913	-0.032962608159959	-0.0238690619569652	-0.0596665008048577	0.00643609984346887	0.0525519327856658	0.011353745813953	-0.0544134422717089	-0.0187610803878131	-0.0696441128126762	-0.00530584682152624	0.0191096891258251	-0.0245847342002163	0.00450176446140528	-0.0452776316345803	0.0595997971673418	-0.00375315891741572	0.00394670448559117	-0.0191898025230716	-0.00990601612578391
6934165	-0.0681645387854306	0.0154304169562874	-0.0501393689445037	0.080608346697466	0.0435237531229521	0.00329686752654412	0.0257449035603611	0.0225923886984405	0.103530766093654	0.123991952965737	-0.00636911630613019	0.0471178888790413	-0.0208399716326892	0.0939421359449176	0.115081781129878	0.021187965500227	0.0206798087024028	0.00579151076202526	-0.0235022616749429	-0.0343436231557203	-0.059728907992692	-0.022985560614622	-0.0678011123534248	-0.0216229685707375	-0.0428212631124419	0.0558638944751975	0.0827114387279678	0.108302561704642	0.0592070122463456	-0.0704069695984759	0.0333472020754164	-0.0565704708516228	-0.0493999054526804	0.0100630816818737	0.0366645154706007	0.0380859842892164	0.0454300366719925	0.0714236256857558	0.0136607653244439	0.0306823621567597	-0.0317501974771228	-0.0334385574026301	0.0608237994720005	-0.0488829647732891	-0.0176729941632694	0.00569057934403109	-0.0934399016482163	0.0163783044838004	0.0231559931660308
6934167	-0.0874055014842434	0.0626231376834597	-0.0384071056085531	0.0989786270759534	0.0869519377618282	-0.00961987043919287	0.0146898825375264	0.0672695913070791	0.0600158555495041	0.122798499028083	-0.0241211043537798	0.0393317335830853	0.00680194867274594	0.104464653649018	0.125765970490457	0.0222715980910807	0.0427450317318662	0.033355606395706	0.00227395040068221	-0.0722115324015536	-0.0796166480065678	-0.0597337489856988	-0.0731106455196588	-0.0313748223300847	-0.0378053986490168	0.0421906232704209	0.10497267307737	0.0987339733867143	0.055129832739859	-0.106226337576098	0.0587159697230243	-0.0605530702373806	-0.0965792627733761	-0.0383445190654147	0.0632375823751885	0.0520129893785574	-0.000547790106828036	0.0616729285207146	0.0558769705385647	0.0130697326689529	-0.0185750113062001	-0.0278470932538726	0.0187192421335424	-0.0695525757447437	-0.0344960742160308	-0.00504391204046164	-0.0844933816173195	0.0232029354902883	0.034921528048608
6934177	-0.0821440117815568	0.0110259134566037	0.0543437314622244	0.158271431372546	0.152155483600646	0.01489343308733	0.0271575714190905	0.136815724021394	-0.0163026343973904	-0.0509387002467567	-0.083829338927094	0.0399436382757858	0.0295191595042382	0.0789278154022088	0.1148920747428	-0.0558833231635285	0.0124141656694308	0.0337519267982462	-0.0048443094503761	-0.0679910902579733	-0.0790510154854397	-0.0835731355128991	-0.096867515256157	-0.0482577833319768	0.0324522206727542	-0.0252720690396949	-0.0236790485560661	-0.0307118970890515	-0.0362775144513613	-0.0590971461921764	0.0186779312049334	-0.0775487685236578	-0.0885655471011998	0.00260478008757718	0.211113764599333	0.0605783480278009	0.00221340417701593	0.0804795957640425	0.0511305489742201	-0.0298453632478584	-0.0390817454709895	0.0032460640631217	-0.0358925979645988	0.0198252280855899	0.0243370478210973	-0.0588129601875414	-0.0293790461272009	-0.0435296126577751	-0.0207096181276782
6934179	-0.0826890302353024	-0.0100196596967954	-0.0752627844469928	0.243612469020267	0.282545919242473	-0.0252495342993731	-0.0262745216659851	0.230556277292532	-0.0949797374717193	-0.0157807763010882	-0.0820702893920757	0.127378301440251	0.0283407670640677	0.180051987597009	0.266043107831539	-0.0450194328772396	0.0579170292321924	0.0685908407637009	0.0479003930397982	-0.0853143883524645	-0.1046186346004	-0.0925168605244833	-0.0822223059669044	-0.0169419553969007	-0.0204407400858781	-0.0789107967304659	-0.0070101626408726	-0.028240455007278	-0.0131221074468644	-0.0976080853159618	-0.00294947422475808	-0.0496004745574071	-0.0483608234625258	-0.00284681992758427	0.149278843850209	0.00739272566881009	-0.0136088304202022	0.0587481743326246	-0.00502383165800236	0.001402977685549	-0.0126893391344644	-0.0433708674643892	-0.0638955600715843	0.0200513590579157	-0.049460451179504	-0.0455718238741799	-0.136631731017288	-0.0927117475812777	-0.050802261654239
6934183	-0.0704603074346762	0.0146538337830318	-0.0977582593358784	0.270143755942131	0.327938675854161	-0.0211380383722987	-0.0509266294947969	0.277998021669006	-0.153709654169172	-0.0583314849769897	-0.114518712165587	0.140675548073874	0.0390702233653587	0.203854329499838	0.307102753725115	-0.0385335136383409	-0.0280921695166681	0.118302007969986	0.0784594083807056	-0.0383040166428598	-0.0687356994220252	-0.0536196031878253	-0.0383100561650061	0.0101154017765143	-0.0579373991027284	-0.0528733485459309	-0.0469155623947252	-0.0399312644377577	-0.043152055138265	-0.0550816610008779	-0.0505866414137658	-0.0240820940368842	0.0194093821983494	-0.0275392514453648	0.0554481196820925	-0.0307047208044032	-0.0442263626917582	0.0455134465748676	-0.0447802121151481	-0.000214940868861286	-0.0386758202066461	-0.0310899300224865	-0.0595488457581054	0.00293272165929424	-0.062232625753539	-0.111923578936088	-0.207780059999024	-0.0975415108224215	-0.0932648752739857
6934202	-0.0908940609612397	0.000164209737696716	0.151186545048929	0.256910026983008	0.204467504206233	0.0275332728482347	0.0413887392339439	0.124887431173699	-0.0216200153527321	0.0418722959147036	-0.0581940262560018	0.0779405597690331	-0.0267329908789882	0.0935695710053692	0.142502743183429	-0.0263417495761515	-0.0537947040841437	0.0201373787554341	-0.0471664662663218	-0.110162545924177	-0.115841414394163	-0.107625426614638	-0.0920894548112994	-0.0558778746709847	0.17868327032915	-0.0315337658116896	-0.0355318185606115	0.0155363347081451	-0.0120925522871624	-0.159488885101037	-0.00465808073734817	-0.081891586099652	-0.139727801694529	0.0442901753531231	0.0881407963375319	-0.0125315983312572	-0.00755810072654164	-0.017839828055817	-0.010299449544606	0.00789491543553321	0.0193144720245763	-0.00513494075305048	-0.0243718963452655	-0.0139458145931951	0.0649781980825867	0.0156870274218832	0.0290468191747073	-0.00591749694418648	-0.0126571247834095
6934203	-0.0434142298620144	0.0056745282119496	0.0582884720129524	0.180211788557	0.197601161601278	-0.0342327928946459	-0.010599498339841	0.154144998993931	-0.0751519512781662	-0.0337120582512272	-0.0399386385380202	0.0769297390192336	0.0239506719555419	0.111619351692335	0.141450175529169	-0.0187613603645147	-0.0188887307662061	0.0552667958537071	0.0335177708169843	-0.0690213061115485	-0.0472978486679686	-0.0567505593702111	-0.0589013898233902	-0.0592537305457268	0.0700134798747685	0.00911296335327104	-0.0139420209518362	-0.0503849532347112	-0.0321102549632064	-0.0394693270972827	-0.0334464462393275	-0.0282106197816096	0.00398284726521045	0.0103102535693153	0.00535729819715877	-0.0308956262764427	-0.0219355145872442	0.0371902716746491	-0.00295390370866851	-0.054077802737151	-0.00917285242166777	-0.00707150318601176	-0.0213390648125458	0.0126616173535851	0.0220722737515516	-0.0622479398543481	0.00588304128112911	-0.0604191774264358	-0.0241471123042576
6934223	-0.0238820007397279	-0.0207797243934234	-0.0438383921817437	0.136236663121558	0.0997893671643103	-0.0161593334840852	-0.00865577805922973	0.121740068752771	-0.0164192522284764	0.0191922056537034	-0.00697426906378937	0.0879022336795227	-0.0424810026956903	0.100564358268001	0.146741643185811	0.022227739508115	0.0110262026677589	0.0787500284358886	0.0375051625132731	-0.032539687378261	-0.0227590180173806	-0.0244049461797849	0.0169263862148059	-0.019995912031982	-0.0456053391070353	-0.0632705385830526	-0.0189124049645533	0.0080599326046504	0.0047948728480677	-0.0650272407310379	-0.045428998244041	-0.00967842015526025	-0.00418707145842933	0.0236365175005472	0.0849586513301236	0.0145641781824456	-0.00143260189062414	0.0348443375293303	-0.0486485090480507	0.00168607324078275	0.000655159602533309	-0.0491248737251906	-0.00805632132660951	0.000681631505256144	-0.0828466819093652	0.00837012894307937	-0.146998543447125	-0.0481160082161282	0.000407212714069892
6934227	-0.0462755217949056	0.0154125566257011	-0.0304894429879006	-0.0268796120853624	-0.0346717130845378	-0.0144632691185936	-0.00803768375025031	0.0276966047643276	0.0746844783724141	-0.00987551172553865	-0.00919397370115154	-0.00787027797414848	-0.0136687617280849	0.00259771395770639	0.0108433757773202	0.0221024014831122	0.00883378326516154	-0.0351132289880098	0.0187001137685643	0.0140073907654946	0.00767472170610627	0.031432573126899	-0.029596383326544	-0.0155415427832346	-0.0467142547113208	0.0428222141492028	-0.0330337355679522	0.0022721504155046	-0.00744162883178391	-0.0623332013444378	0.0221796349215176	-0.0326344398792724	-0.0400147141306126	0.0125393870724175	0.0349870296063507	0.0024652138192098	0.0477855626428728	-0.0139428968177126	0.00294810071714562	0.0408903647670251	0.0163793155972756	0.0446429249401666	0.0418229420243232	-0.0170526963628492	-0.00570451961396509	0.0507975158398517	-0.00782467725757368	-0.0117317884145646	0.0305178062626391
6934229	0.078169887371725	-0.0125840225113022	-0.0953007343792418	-0.0759840286230751	-0.101324116522797	-0.0195323702611646	-0.0123231128631799	-0.0530134254023504	0.000155682689870689	-0.0305746507749434	0.0461942999677367	-0.0242036422631807	-0.0470302989040773	-0.0433482153636791	-0.0583241918097021	-0.00461223530290841	-0.0817559750066098	-0.00490867465845737	0.00711144543513422	0.128378085221425	0.105861986999591	0.0434992795490631	0.0922415750641642	0.0617761668321397	-0.0893814298303083	-0.0328943364926262	-0.0330323408206384	-0.0281334669906328	-0.00136779061786105	0.0930476571899223	-0.0439610150548963	0.0365060125649145	0.0322417051816195	-0.0518230530177383	-0.110655509094848	-0.0297270461659338	0.0250888361040669	-0.0563887339932449	-0.0547285182194382	-0.0497028152468538	-0.0511915164341036	-0.0499472881696242	0.0141366811585308	-0.0274118084420228	-0.0242823101313891	-0.0261363045631309	-0.0492306520182509	-0.0560354884673077	-0.0300112856727021
6934232	-0.125260831340651	0.0527921015600697	0.00874541461599897	0.292471943066422	0.288524803529062	-0.0406646486493541	0.0109530987856456	0.260006641465529	-0.0376316143042767	0.0443459858659983	-0.0898158674062255	0.15912087230335	0.0178107916463623	0.153439281185299	0.209673845436885	-0.017637534586784	0.0182689414192339	0.0901418295658712	0.0343039822247378	-0.133938776698546	-0.122466723827658	-0.0605903765771433	-0.101297084214114	-0.113246544243883	-0.00253881448389259	-0.00231618251948243	0.0735047377867159	0.0384940565014422	-0.00406901153893546	-0.120458623081268	0.0203780663776899	-0.0706218884661878	-0.0894352432416077	-0.00520209976773686	0.0961260331231786	-0.00478450344532117	-0.0144298682794417	-0.00745393968188523	0.00595887982766545	-0.0195609242629515	-0.0174982502894653	-0.0197340008710592	-0.029140323804985	-0.0242389964629297	-0.0527514575093914	-0.0607859320363697	-0.110127798615614	-0.0834607762178762	-0.0560427139650333
6934233	-0.078951533437483	-0.0059606221810636	-0.0672979344284529	0.2301327843955	0.210142908605449	0.00447196671823483	-0.038706872093031	0.252421157032534	0.00319817047006842	0.042689305072958	-0.0375209496601999	0.115815859462472	-0.0365979004799095	0.14310907191981	0.203860934877973	-0.00647494923766108	-0.0104945950723088	0.0614802053297496	0.0311856933363861	-0.0630527009808336	-0.0986862957562983	-0.0509088245709479	-0.109073613202949	-0.0851311980551208	-0.0535437387306128	-0.0197415272850779	0.00389709274227914	-0.00208479189523259	0.0201860118639855	-0.102705617204125	-0.00858104032997432	-0.0851197979854812	-0.105340022711327	-0.0497086668875063	0.0716135554953156	-0.0047147054001313	0.00909271156519914	-0.0164304248932577	0.0294223079857897	0.00426700033547462	0.000788020558559734	-0.0303627339821816	0.00379850275066372	-0.0399615941297361	-0.0498355597014615	-0.0144581758478564	-0.161325474779389	-0.0286029055791296	0.00712505986850642
6934851	-0.0152427001049162	0.0512249870039637	0.0282490892701461	-0.0235812558984262	-0.0146900995859602	0.0157269179652024	0.0379007908138273	-0.067619632354708	0.0323613133692835	0.0710355478464671	-0.032481446439837	-0.0129772294861923	0.0327691803177221	-0.0460704345197986	-0.0664575487950863	0.0618226336225888	-0.000905862879661815	-0.0377678644085055	-0.0445470014542709	-0.0841364471829228	-0.0945857445635971	-0.0729102463584486	-0.0876107061700418	-0.0775646250882645	0.0325466317772301	0.0633035552485227	0.123457921648707	0.0195087816333488	0.0390930238355341	-0.0595297127533438	0.0601467566652595	-0.041859778876965	-0.0263038009989805	0.115865827369993	0.0364939964805675	0.0438674162305321	-0.0126758696553113	0.0875251995652221	0.165242239365495	0.280954506610169	0.0153282065673604	0.0912008309745665	0.0102847383378071	-0.0395329801374449	0.0229161759278481	0.0411962936534808	0.171026069258406	0.158859712988495	0.0197554201437967
6935036	0.0511240680076134	-0.105693289390423	-0.111753411451879	-0.110980377209399	-0.158536965866295	-0.0453151787951858	-0.0179513678063	-0.149679122857394	-0.0036145977131857	-0.110750545175815	0.0355116253329145	-0.0919872589736554	-0.099476411220961	-0.0984891381709635	-0.135389427008632	-0.0266842498588228	-0.0641804306872966	-0.0362910489073808	0.0180276714660671	0.220229392875817	0.182896749365884	0.0783042786992518	0.1038814427433	0.0564704063199318	-0.125867249026863	0.0927971819266032	-0.15377696364351	-0.101955775009924	-0.0582602854277289	0.12545176588503	-0.0526512732812779	0.0326516857011694	0.039472830674144	-0.0799785960719811	-0.137466907111143	-0.0165722951024221	-0.0158137737429329	-0.0926059374935194	-0.109014195020569	-0.00838491025099562	-0.0571530134398362	-0.0355344641642335	0.00467210799216816	-0.00968561439535418	-0.0261071054981767	-0.044979264147644	-0.0508271550057707	-0.0856781924650997	-0.0963609222262145
6935075	0.0232218754073041	0.0924594963611982	0.216531707163342	-0.0984030686337625	-0.0448573269915486	0.0301875444886225	0.0213333658530439	-0.103415270607346	0.0597527517244838	-0.0315064191898609	-0.0511712379048434	-0.0751444911448593	0.00951951035968321	-0.0952128957218436	-0.150453368405782	-0.00309728062434034	-0.0642573063184592	-0.0959974944707395	-0.0873096335681781	-0.144813376537693	-0.108472812878569	-0.0824275130135676	-0.103386832886806	-0.0689294836145211	0.137322547736038	0.0222804938382113	0.0498100422227021	-0.0647427302949004	-0.042508178094699	-0.0211300922863473	0.100235749957231	-0.0755507164902482	-0.0682946917228199	0.162322161514561	0.0222564353528666	0.00212411096346984	0.0118380982020692	0.000830738435550903	0.137629272352209	-0.026911798650259	0.0120407038560418	0.13568969242959	-0.000306171511110567	-0.00239817896168328	0.107418668076599	-0.00119222732852079	0.379576994529962	0.0416024837658966	0.029569537201174
6935086	0.0253888726768492	0.111252204987275	0.103982170747626	-0.0760604662449823	-0.0469934894285802	0.0177810322792529	0.0217911373080897	-0.0937699568467369	0.030110247314889	0.0773883492352367	0.0300765946193529	-0.0234507910449703	0.0153194022819972	-0.071878434400396	-0.0988212766080213	0.0376052927025754	-0.00829907285544386	-0.052216686791483	-0.0528998414011285	-0.0874208337816299	-0.0916618922672787	-0.0780992523072188	-0.0583598134571251	-0.0198022748579358	0.0796471858113431	0.0435321626306892	0.070165922466705	0.014282941201003	0.0690346062910174	0.0304463759396122	0.0697668408052265	-0.0114824861956398	-0.0312115708488056	0.0819318793142533	-0.0340616573638516	0.038581164202734	0.0320856846280087	0.0567621628630989	0.0890248744294125	0.0698769858334315	0.0228979530700324	0.107262194366182	0.0140033404367005	0.00244566661940816	0.032930689085059	0.0624337936189552	0.179998025416516	0.0577127424507942	0.00670141958235266
6935273	-0.0447600761287413	0.0192768711816846	-0.0274822988132393	-0.020051319293672	-0.0551081188880188	0.0686876880761858	0.0660242168791925	-0.027562217798217	0.138661095666087	0.144333056337675	0.0262049754510894	0.015771907796733	-0.0244844739752601	-0.044215311364234	-0.0426013179989864	0.084099525958862	0.119594155439215	-0.029343583666857	-0.0261918100707289	-0.0791686791046048	-0.0863022949324888	-0.077069042384827	-0.126447194621668	-0.0928429978794746	-0.0380544210118008	0.0591872397717685	0.087077688474939	0.064526268935008	0.0470759808175019	-0.170932097036064	0.15066871640641	-0.0834234951654881	-0.120842903066943	0.0715470929556064	0.0823604698520531	0.0473873810912176	-0.000122024971170974	0.0228274907078771	0.0911918018080486	0.155486635486061	0.0487133087858203	0.0200529695891141	0.0433148698254212	-0.102710739681699	-0.0215007509251336	0.0104962297931373	0.0494376212481393	0.234074744427176	0.0758100034866904
6935274	-0.0129745473847806	0.0102048706664398	-0.000568436446307728	-0.0226561495046666	-0.0744105939173654	0.0554283773884269	0.0867919548288347	-0.0410425557577323	0.103038474031989	0.169951189967478	-0.00968406374403689	-0.00150172653365048	-0.0211743324683374	-0.0475806087771518	-0.050362320384414	0.0981848155893463	0.130051945113591	-0.0610636836066378	-0.0291682403431849	-0.0977493207986264	-0.0950527594196384	-0.0345557691570939	-0.114058883417298	-0.111263310405488	-0.0230147042785107	0.107363497377288	0.15760837568423	0.109060571186117	0.116660795598552	-0.106075245511508	0.130323411991134	-0.0918530474080213	-0.0830448488087944	0.0289800278619216	0.0833990942738392	0.0381419423445344	0.0799044560257535	-0.00229839316605901	0.156611143537255	0.212644540094593	0.00196863854327252	0.0340942711036602	0.0697705610318926	-0.0955659027173331	-0.0441023998912971	0.0829849080552448	0.0199611820549265	0.170245540110201	0.0761822610883895
6935282	-0.114001921182006	0.168027671587975	0.0955625942959708	-0.107397117137826	-0.0455488922703012	-0.00617739844277406	0.0484717166591501	-0.0603072128433107	0.132394117616101	-0.00270784725792802	-0.070981796519547	-0.0384003305752943	0.0707877096440922	-0.0969811264397439	-0.126875846617917	0.0603517633709584	0.0390622156189527	-0.0704648382699043	-0.0839912793073613	-0.147151990466101	-0.101131455477761	-0.128983320122635	-0.157918306640017	-0.138385680476634	0.0315778085874082	0.395868925690748	0.00565437013627404	-0.073021528590602	-0.0429048677868483	-0.0126755667366107	0.14712796494062	-0.0821273984676627	-0.047652018707947	0.10419736737978	0.0456726098430228	0.0506169729840373	0.0276976543449407	-0.0185507156593599	0.176944445482675	0.188773232368	-0.0287887304898704	0.0558009989944413	0.121393278979873	-0.0615576814007445	0.0415721166334248	-8.30574044200954e-05	0.23208875695971	0.171721527807662	-0.0208995696181217
6935291	-0.107976554467251	-0.0288179137189226	0.224685635567422	0.052912596236454	0.111697541148999	0.0205952153397962	-0.00570498702881419	0.0444573032713169	0.0302112181025808	0.0287666055147407	-0.0413792496587641	0.0342884426776281	-0.00707381640057684	0.0366902288704354	0.0745020501886925	-0.01197559852867	0.0822677357764543	0.00589367492256133	-0.0178167680009861	-0.164912742407048	-0.134354391447966	-0.0778526607073498	-0.0913048609557573	-0.0369960740047301	0.10789573825177	-0.0630870195883554	0.0133998172046871	0.029582076645993	0.027840982655147	-0.160718084217286	0.0766128040548839	-0.0659711690029268	-0.117496836234759	0.0610553134990737	0.0872226711818802	-0.031261590472343	0.0482944621818645	0.00654044090867395	0.0797118789021853	-0.0133325942419465	0.0184049341874358	-0.0611082699267852	-0.0151324023316697	0.0349493885854053	0.00196998606050731	0.0462278961243024	0.0524619391460201	0.145603352094353	0.11100840528043
6935359	0.0284347546637626	0.0190728710880643	0.0151694124437252	-0.0449882784038551	-0.0883529470809015	0.027756423194501	0.00358973800011405	-0.0324631801174028	0.0266252538097572	0.017425830447303	-0.00352297388553076	-0.0225923163780192	-0.0372570821329377	-0.0318501753879281	-0.0552716550887297	0.043470083620122	-0.00371837903341205	-0.00735278255685274	-0.00971692988220765	-0.0188247301664056	0.00975413914535029	-0.0102740035983789	-0.0284230555907016	-0.0276687221122448	0.0293275383608847	0.0193417366095992	0.00227777396813742	0.00618513912797612	0.0036443643394206	-0.0111504654332582	-0.00284065869656789	-0.0302799170865948	-0.0138958758305914	0.0939444618181761	-0.0478167176150087	0.00622701296881681	0.00959062655176916	-0.0158706606935875	0.0411056973923807	0.0430564890954277	0.0522093093329018	0.000231094598691671	0.0168896559627841	0.03094937984526	-0.0130055156268531	0.000249644232241644	0.0498245584860426	0.0279490316223487	-0.00247601283336679
6935367	0.0423089147315911	0.0635374268535705	-0.0221480808396084	0.0110915202451283	-0.0158469132707022	0.0115560248063024	-0.0245116649693563	0.0218041058495306	-0.0127535581326329	0.0518593134608773	0.0235087607255148	0.0147826542128623	0.00867167400814401	-0.00491443884832439	-0.0227347581871597	0.0249187151583506	-0.0491801539021573	0.062715101729738	0.0256862901023505	0.0131055545374502	0.0402808494162468	0.0643204709934172	0.0445592529424108	0.0748982235178224	-0.0320425749639502	-0.0277306018645286	0.0136849017763818	-0.0195653179783176	0.0295676560425305	0.010303233822881	-0.025794943889242	0.00828818152814121	-0.0268543761332638	0.0488851674952295	-0.0446451814850825	-0.0453543366574597	0.00576595025180971	0.00113782428942351	0.00804691437311468	-0.0444741867875494	0.0428298490595533	-0.0566909772839739	0.00948700167485343	0.0288633767824457	-0.0144157587797744	-0.016835685707223	-0.0411413089694379	-0.000870753505185766	0.0028627453611109
6935372	0.0779113230436804	-0.0587682062291888	-0.015842066364511	-0.0994184707403284	-0.118291370389825	0.0139617580240694	-0.0292353931698912	-0.0824039079682067	-0.0475780364971463	-0.0480033761311116	0.037107227733511	-0.0522065002516399	-0.0505373720697166	-0.0756529984101674	-0.114769630026632	0.0196605923453794	-0.0556162638822182	-0.0162371059537981	0.0303228273546155	0.0727258544153032	0.0756394937755674	0.0677880169793082	0.0862465747888382	-0.0251873124072264	0.0552970608476142	-0.0372675731398633	-0.0568756456817045	-0.0450084658120876	-0.0275983871332055	0.0439597740718747	-0.0938469052271065	0.0254869163067563	0.0868558704190722	0.0182780951195289	-0.124884428575544	-0.0281729917353815	-0.0361464606083406	-0.0146881559967198	-0.0437793814482608	-0.0515668022305411	0.0235120013944479	0.0654116348832606	-0.00844019182187701	0.022201080689476	-0.0468652742584989	-0.00831583657202554	0.163654660218241	0.0411098296040308	-0.0164115826724247
6935422	0.0924126442885701	-0.0619871857116108	-0.0850087123603093	-0.0932452910448003	-0.0456417707344483	-0.0337325443576085	-0.0505025152813679	-0.080507706725953	-0.113877549123779	-0.147358733211062	0.0414428261622107	-0.079220913919947	0.0641733420613177	-0.0602626758760415	-0.0832594026803568	-0.0222975998640672	-0.130497842454844	-0.0141467386653745	0.0325500614164601	0.182541083368379	0.167231793687934	0.0457684329394437	0.141732967374573	0.0387509182097917	-0.0531841946151708	-0.0637405717612858	-0.0718611598886931	-0.0816635537174574	-0.0541807165035058	0.143507663056459	-0.0689518872930832	0.0677210140985318	0.164194610419095	-0.0214734716380729	-0.098584179782098	-0.0724046497587248	-0.0790885680522258	-0.0144691856798292	-0.0524717759675187	-0.056389500251212	-0.0437489968270525	-0.0217605389643321	-0.0744460768533911	0.0435998076008082	-0.0131979408582647	-0.0489143048735807	-0.00044039144095023	-0.0697465682482439	-0.0548147064281039
6935429	0.0546064017760779	0.0296083887979669	0.0830450305127723	-0.0237397071374553	0.00330380541493288	-0.0105956682824489	0.0308252327753456	-0.0224127866693167	0.0720854525076977	0.00553222168759088	0.0860670047640276	0.00266355974246911	0.0429312356852683	-0.0281593729364754	-0.0331134530849694	-0.00214455368973201	0.015776432304502	-0.0332970645986021	-0.028984906448587	-0.0957532191257198	-0.0781316468282034	-0.0282304474152452	-0.0751222306586374	-0.0899814514491453	0.0439147250477384	0.0667599026512802	0.0355560046310084	0.0146256584291317	0.01057941683545	-0.0560723319313692	0.0344215577526954	-0.0433590011182339	-0.0135896250329778	0.0530611875140771	0.0457938364751568	0.0385174010493154	0.0306413813142267	0.0198597297938255	0.0548447989547025	0.068137073479112	0.00130869426913418	0.0417836093660628	0.0182685043581369	-0.0281879632999457	-0.020645542411158	0.00212100679478948	0.0891656155837743	0.138038294623658	0.000964296418543872
6935436	0.0117885058390361	0.0484736742644635	0.034724907179798	-0.0303663572886491	-0.0379127917032612	0.0279517861631532	0.0222794221634673	-0.0429489378000921	0.0814693206306581	0.0503237999116079	0.113299475511735	0.00135329174989257	0.0327204349761548	-0.0495520166447264	-0.0822441300239971	0.0365741497871706	0.0532305859818899	-0.0655149818391028	-0.0238252179612469	-0.101939679461065	-0.0863527622849387	-0.0801869175160859	-0.121967967935193	-0.158262758282186	0.0436520573876553	0.0774112886766815	0.0541533351591618	0.0373995862765138	0.0225847714404782	-0.116694751580371	0.065417195958287	-0.0572868633538568	-0.0356864044306648	0.0159491872962401	0.0158207285711693	0.0755234934162674	0.0168339064725329	0.0207136563367661	0.0753740026326131	0.0959623998263957	-0.00101119379717194	0.0190591438385877	0.0654939669108703	-0.0587123333880091	-0.0451241853632361	0.0611633360665838	0.108165453110402	0.154636902218783	0.0308474206152896
6935450	0.0984076981198607	-0.112647967259506	-0.04218810352451	-0.0875444479755428	-0.112555466378398	-0.00387967642004299	-0.0612791090140216	-0.0571817693570498	-0.126381113513851	-0.0669556839365333	0.0299089110431744	-0.0257346712516048	-0.00405716494781245	-0.0309949489165181	-0.0665702208681278	0.018726976390111	-0.121930508803977	0.00470685473078064	0.0750424756500398	0.171307544502017	0.130965587493544	0.102969643085688	0.148353874537323	-0.0255517964453695	0.0165942129404823	-0.114020023243842	-0.068900607609458	-0.016673541111755	-0.00996974713434027	0.158056888239637	-0.158054318495955	0.0750168306318272	0.123655629033277	-0.0057826517954741	-0.190595775170083	-0.0864886847432684	-0.0483380613539466	0.0258944284889348	-0.115301703871974	-0.0771801788352833	0.0145934257394471	0.0173189350611682	-0.0667426078821839	0.0983532469202796	-0.0663826526484326	-0.0282095603341903	0.147749903368378	-0.0152945210476834	-0.0637382273462285
6935465	0.0450629624478916	-0.126977203592259	0.0580687920148448	-0.0744913247743831	-0.07945257646893	0.0461332776975214	0.0266811666538084	-0.147870227997186	-0.0281541949065464	-0.0368616453297179	0.0283200002511177	-0.0655083894482616	0.0132546840409414	-0.0571104135145387	-0.108258503891663	-0.023299824566162	-0.0241686210406133	-0.0685674051919789	-0.0248750795807367	0.0401279899349436	0.0509509954241976	0.0799045381136652	0.023815294271531	-0.0555959003527948	0.0851313358328335	-0.0337693913105537	-0.00380630065541107	-0.0356401792837402	-0.0131691939648005	0.0507181235227249	-0.125831997245344	0.0166261072414074	0.0933569420171083	0.087074504198156	-0.0830057399506659	-0.0162761462593161	-0.0532838941493788	0.017963844375721	-0.044741696654579	-0.00797926657747864	0.0381663981283527	0.092640101543345	-0.0328424777104841	-0.0595887209333604	0.00812602946651952	-0.0115864365301322	0.187475052320065	0.0319778630090817	-0.0754812597106927
6935477	0.0758191359250159	-0.136540110987385	-0.03063425150259	-0.138135293962125	-0.161607140360649	-0.0327938143716421	-0.0413606296553012	-0.142369579668183	-0.0805777533874417	-0.136518759092065	0.0635792667841524	-0.0870504877667192	-0.0480167745316154	-0.101949293863612	-0.182747252355956	-0.0517758858418886	-0.0731966401758977	-0.0518511473952013	0.0303261810357391	0.142070921500845	0.181952326276379	0.0618711052232236	0.179027186651997	0.0148058150797953	0.00959634066986595	-0.104140380386602	-0.154591396269555	-0.130750762589933	-0.0731638811530234	0.124279493731227	-0.136853644079538	0.0941127048742586	0.119901914937812	-0.0454653277360097	-0.160535491621782	-0.143165482445438	-0.0565939008082327	-0.0810696725295736	-0.124656151181656	-0.0808705539568989	-0.00540615914392809	0.0318686821070728	-0.040284314929114	0.0862311668939274	-0.0585404490204545	-0.064995342378379	0.0996746125727615	-0.0318796403514867	-0.0408598786553695
6935634	-0.0671758926374508	-0.0758097865072383	-0.0573571283946164	0.127911525706857	0.167840566656053	-0.0072124554864878	-0.0599020841454537	0.16512885873564	-0.0816572558523951	-0.0834500600886389	-0.0750154662058279	0.0561607578532312	0.0201019219851319	0.142754918203314	0.216126331843514	0.0973931653532816	-0.0284484886422591	0.0597268965234174	0.0187170571808547	-0.0482908638604717	-0.0393869544810686	0.0145653073202154	-0.0364858727883462	-0.0313737937532541	-0.054179322258872	0.0132965893076572	-0.0988902902986493	-0.0726793158291796	-0.0387859441375512	-0.108061225349261	-0.0985423355539765	-0.0129680711399993	0.00117664587098932	0.0032162637797578	0.0181516365099136	-0.0136270859981807	0.121806886015835	0.0465122636607517	-0.0975210062826024	0.0658809140522663	0.142665546905705	0.111224483923904	-0.0606714907480689	-0.0106877620211694	-0.0105669827909458	0.138894449409463	-0.0865535650448028	-0.0263235261650473	-0.0263031058157457
6935638	-0.102965005270797	-0.0678444268020338	-0.0632231615041631	0.292441460760091	0.331383137448468	-0.0193372284939352	-0.0360831021247716	0.256672591208552	-0.0925525286463829	-0.02007185462428	-0.0511391385371576	0.147320623828607	0.0179398594098124	0.392341187797117	0.599288982849747	-0.0468803287666082	-0.00627650455873663	0.105338028661099	0.0591596709910321	-0.0167700991903929	-0.0308121925829258	-0.040177332946256	-0.040629261875281	-0.0420378102400872	-0.0770056660135774	-0.0764499633528704	-0.0583970656416536	-0.0188296704414035	0.00618624274310487	-0.117784841353556	-0.0811643338212985	-0.0464094007683782	-0.055889701981177	-0.0141886009904087	0.0880986458490713	0.0491811110419284	-0.0337009215040527	0.0963735251676382	-0.0549541831952737	-0.0533558893074986	-0.0283869731996726	-0.0813679036133536	-0.0493142951175407	-0.0290610040824849	-0.0520032314700308	-0.0288215324953461	-0.11424984793273	-0.0578327986900737	-0.0240393121882497
6935639	-0.082997339418553	-0.0550815281700109	-0.0663358297828889	0.230173488947008	0.272457274703256	0.00385820984020269	-0.0459346579331066	0.209225206917564	-0.0787740007405621	0.00211881464164487	-0.058023095392066	0.125479638671514	0.0163603957433006	0.339798322981345	0.473220242449499	-0.0376860160637877	-0.0264455319915077	0.0996989584640752	0.0537863358933468	-0.0350620363341387	-0.02888566932647	-0.0445624737598131	-0.030324724445186	-0.0443073375493447	-0.058715048498382	-0.0746487600673064	-0.0339001326093861	-0.0101066752768022	0.0117163545946035	-0.0908400451742606	-0.0772047435509385	-0.0291424393245408	-0.0345313482977383	-0.0318129236488507	0.079200002079137	0.0396593114262687	-0.0190067740168865	0.0891941602347702	-0.0355419431981659	-0.0523702767870417	-0.0201770897854887	-0.0723661549378363	-0.033765501204305	-0.0305371886927184	-0.0478389209817619	-0.027168933876123	-0.102423887542828	-0.0323718646684996	-0.00193565092740817
6935647	-0.0915218842878431	-0.0804981189428186	-0.0842157967157249	0.318338699444577	0.359413360373926	-0.0248511268633346	-0.0459893122815577	0.284251481775635	-0.0964228822268229	-0.00786937876260347	-0.0606252107581781	0.145441370996106	0.0359469501080191	0.446234748961933	0.672361378717462	-0.0582428414959462	-0.00155518576258412	0.127299346857748	0.0743938024562864	-0.0173116742972422	-0.0436434314222224	-0.0499797901474517	-0.0477096172631072	-0.0585292872781914	-0.103987932996739	-0.0840361474617602	-0.0564417322554509	-0.0166207384216551	0.00991072701657739	-0.123458468007747	-0.0823532098770293	-0.0422837273831106	-0.0510041290201322	-0.0465615726923094	0.09902557026125	0.0608085598063257	-0.0471586262309651	0.0929899592690337	-0.0591154018591204	-0.0526678361241833	-0.0310742390325037	-0.0943767298645889	-0.053613108521592	-0.0399034080430443	-0.052083648315418	-0.0308273278101735	-0.158342910732056	-0.0627565760487973	-0.0406247460576977
6935650	-0.0782103024823419	-0.0739408803262417	-0.087223890009933	0.261196507471564	0.2945964171243	-0.010834299873076	-0.0477694602364222	0.220471473201952	-0.0913492228259324	-0.023882076204149	-0.0444876842747267	0.131620507956735	0.012657787692368	0.370979799545593	0.54308528418725	-0.047599139704189	-0.0169860792964347	0.11392146022766	0.0549323968057909	-0.0153422514071586	-0.0345389442872533	-0.0575790471796838	-0.0395849303659271	-0.0321871079577163	-0.0831211925481548	-0.0634358826521754	-0.0535096263324704	-0.0236306966390314	0.00765915608901061	-0.100468833625644	-0.0793594943992072	-0.0428952738198225	-0.0413900417716231	-0.0322634852776552	0.0569991002175145	0.0598462270298683	-0.0269047991787584	0.0702779904542035	-0.0609726804571675	-0.053786980160201	-0.0360698924660754	-0.097889492296247	-0.0399805150787748	-0.0445865432055435	-0.0507772296842496	-0.0290747466494823	-0.146272046276557	-0.0594468000380735	-0.0366244769089928
6935651	-0.075791573952086	-0.0474354192379972	-0.0538094476806426	0.238559596511225	0.267184289771821	-0.00903283871878024	-0.0362850027456892	0.206116835614548	-0.0717235442438712	0.00793112094448493	-0.0429322527459746	0.119107220551449	-0.0061131042753327	0.323325598992178	0.485445410203894	-0.0360356060165397	-0.0127214632511353	0.0936499010013045	0.051428367382722	-0.0338461034553992	-0.0384310166146565	-0.0271543327063732	-0.0430969960266014	-0.0365288283377641	-0.0771657109402014	-0.0632129720174985	-0.032780954438997	-0.00255934735856818	0.020886435167759	-0.101614455938684	-0.0652422816766952	-0.0350755163255202	-0.0412624126486259	-0.033338843337954	0.093983890223328	0.0318766692597774	-0.0114688564972553	0.0687550263394739	-0.0406757413369539	-0.0356070515975572	-0.0467188598276147	-0.0680400958539519	-0.0338631297945314	-0.0410444448097916	-0.0399615975615855	-0.0283362220011957	-0.115172625170865	-0.0484675900203864	-0.0238131143627767
6935652	-0.0672446832592013	-0.0545899533964379	-0.0515601222510833	0.234177826311839	0.262376478158418	-0.0218400146207226	-0.0369471645509209	0.200926164053643	-0.074556543354859	-0.0105891519669552	-0.0373522100545828	0.109456213923527	0.0062311209026361	0.315812191091419	0.476224471384739	-0.0314564093480911	-0.00933236082011355	0.0838142983348784	0.05334524766223	-0.0208151428864013	-0.0259015583009738	-0.032003947568543	-0.0281998674387832	-0.0413114401320676	-0.0848851089762813	-0.0620772978326364	-0.0544615046805235	-0.0234579123102723	0.00829042154855699	-0.0939372290125392	-0.0852750696514173	-0.0326893954349201	-0.0277141018683225	-0.019909400582331	0.0399517407960484	0.0362248265624029	-0.0212599231040922	0.0637215526217638	-0.0471316553067848	-0.0564025768681971	-0.0206332358483824	-0.0723504591104644	-0.0346205983239172	-0.0195363293273541	-0.0406578252130938	-0.0264759989642486	-0.100637751122901	-0.0498072191168311	-0.00799270464024004
6935656	-0.0779687020422408	-0.0470003844099385	-0.055970448268423	0.213401893074794	0.240222683551849	-0.0136266147898686	-0.0334679063781569	0.171943132923895	-0.0656371728987163	-0.000619244069364979	-0.0490146802264811	0.116327158805079	0.00752896872748597	0.29576578861803	0.428692618098469	-0.0308956072344882	-0.00472674656620021	0.0976372388484753	0.0441054807449807	-0.021932391105099	-0.028768177223787	-0.0401178253232173	-0.0248595324757288	-0.0507427056786323	-0.0518887806097538	-0.0647321756699065	-0.028779711158909	-0.00490834144843457	-0.00500002320958019	-0.0913557306688874	-0.0606376733799348	-0.0209709628832398	-0.021541202644703	-0.024593355301132	0.0821836901622641	0.0466214209692094	-0.0235784461597114	0.0873955525849891	-0.0388212234604129	-0.0413767452892652	-0.0315907973655081	-0.0662293587526015	-0.0294511428368672	-0.027746527160604	-0.0315498006503364	-0.0146052005597923	-0.0686406841451414	-0.0249059607164853	-0.0150119640239273
6935657	-0.0647881519657726	-0.0482325932062078	-0.0424303737475573	0.190160739748405	0.225842560927081	-0.0130712210115154	-0.0247010149868162	0.192777035621067	-0.0793146821879364	0.000427251289246997	-0.0346203428178636	0.105989939562393	0.018553091875771	0.287658203404662	0.422204801202431	-0.0411930384257711	-0.00190448739453279	0.0867088979501578	0.0630472339132627	-0.00449451138763169	-0.0249720604606854	-0.0291198931050777	-0.0204352393194183	-0.0346275915704746	-0.0606518595755075	-0.05326888371729	-0.0284088204963553	-0.00287836026138408	0.019649390637193	-0.0837698305505853	-0.0520353015798108	-0.02335962226079	-0.0393841565879265	-0.0244242284432915	0.0570664357028688	0.0287496492859727	-0.0279470339789852	0.0503812499969397	-0.0335784617014956	-0.0478437580871145	-0.0409890702404483	-0.0840124762268565	-0.0330334812521969	-0.0203748847285575	-0.0372190112065391	-0.0361932708498521	-0.0928841821511418	-0.0398363049075399	-0.0231386852355593
6935673	-0.054789926994782	-0.0105694663574956	-0.0472667041739626	0.0949341370457223	0.123114632028033	0.00726596361980913	-0.0487529532576436	0.135216353945552	-0.0681989533660708	-0.0903078769904413	-0.0496468183204969	0.0307198857993421	0.0272314833348719	0.0590071495765547	0.0756415914345515	0.0862593375315441	-0.0648108802169168	0.0506533346961973	0.0178770894014987	-0.0966317188128715	-0.0725511821590744	-0.00915117302575318	-0.0783211047871338	-0.0649451911616973	0.00252924614383512	0.0472982821255828	-0.0614875376687338	-0.0970333749809389	-0.0681753866112537	-0.0710839887770206	-0.0633533771116963	-0.0351707608402095	0.00442445144780029	0.0343146289665198	0.0205289546847123	-0.0280140288980869	0.0934319467087632	0.030885997972807	-0.0557934431991484	0.0838359021982673	0.120985444294275	0.18999940440653	-0.0334955337731298	0.0106894706405372	0.00843495902107449	0.13966800231247	-0.0103142471444349	-0.0690008500022926	-0.0174859283280999
6935676	-0.045841015348	0.0106622276302347	0.0535052751972485	-0.00774437869380385	-0.00722836528110605	0.0187367881976843	0.0169660151126922	-0.0225295443500495	0.00696515088292328	-0.037653111652174	-0.0383199010596003	-0.0166203089041773	0.0490526266782968	-0.00535406316044751	-0.0176784749733561	-0.00349362038698129	0.0467530938038069	-0.0410129891592008	-0.0419332378675793	-0.05340225727926	-0.0551390588005302	-0.0343630614910556	-0.0898515645187643	0.0217590223939578	0.0624950201513222	0.0248157604386688	-0.0389286762322625	-0.0839516842922911	-0.0319302891106974	-0.0292508785994631	0.0328520012308777	-0.057208013505792	-0.0260969519882252	0.0259946075224498	0.0504761579198782	0.0343947747133246	-0.033324212390261	0.0691084928574229	-0.0114564097240174	0.020536941207343	0.00830652081280906	0.0284970941323931	0.0408327994582027	0.0235699638145015	0.153580701683394	-0.0225895929052137	0.0845459905479519	-0.00590777055898267	-0.0172004739877354
6935721	-0.043963380830048	-0.00941773535383088	-0.0694431319217636	-0.0649737115914194	-0.112646070346747	0.00864629871865643	0.0226550245801666	-0.0474283821067598	0.0532690304488536	0.0229964972424698	-0.00986323135569085	-0.0073365871743538	-0.0301448941721915	-0.0370688908854576	-0.0353101270097155	0.155490672465159	0.0171501075326551	-0.0114859692183587	-0.04393133425355	-0.0227534445339104	-0.00175145602902692	-0.0523133223844045	-0.0542164626517323	-0.0809385673175575	-0.0815658109369155	0.164140119210221	0.0083280633323881	0.0436254547742296	0.0103929457985535	-0.00994824407544668	0.0370243321278549	-0.0321797927842061	-0.0413464509992386	-0.0366125774056059	-0.0249883788070303	0.0357610409712344	0.0978119606730114	-0.0146138113331204	-0.0244268075837874	0.113174406966369	0.0913403970173293	0.0925621869220058	0.0445726893394635	-0.0403103219023553	-0.0373828535858489	0.129886671133333	-0.073176725931965	-0.0219420164982228	-0.000293039623625192
6935732	-0.108691839546911	0.0687699936790804	0.247017093800958	-0.0287836579996329	-0.0541611691500274	0.0117221349789421	0.122459682195634	-0.0474755820434171	0.111653751717966	0.0727643796870692	-0.0734340012145273	-0.0182689739632423	0.0293900137436983	-0.066865127754115	-0.0780096799119367	-0.0111994831233413	0.0749778445834137	-0.0329225455712311	-0.0903917222109492	-0.160537982782195	-0.170905733734125	-0.116031537040149	-0.146629760737976	-0.0619023401047046	0.23361886024191	0.0210616458434475	0.0634233852665224	0.0306170681746169	0.0233862827293699	-0.167771245853096	0.0930234994786001	-0.0739672175217239	-0.113218784737048	0.0237110239476553	0.00248169734901121	0.0246614016909939	0.0135437412320201	-0.0385771724119805	0.0619623388823801	0.0494282810404959	0.0755178897701967	-0.0165861380034073	-0.00628758902361636	-0.0960440020846641	0.0277755964827735	0.0104688657542329	0.129434038042638	0.0128893389645309	0.0494435734189688
6935737	-0.0260914610700849	0.0579462874601613	0.134614992364747	-0.0490854180990828	-0.0197487185851722	-0.00438651354030376	0.0102705723122259	-0.060815214605126	0.0821408319529058	0.00508835506557676	-0.0209600205721517	-0.0276449605873201	0.0267087637438811	-0.0426897822984065	-0.0678691066927113	0.00692217812853034	0.0315374160805325	-0.0455471321346632	-0.0388145195673346	-0.0776189615686918	-0.0737887475308812	-0.0199530717180907	-0.0902315831377186	-0.0418596646915766	0.0455204267429856	0.0992225949367451	0.0369456687283234	-0.00524535377249733	0.00106599817074746	0.00412562136577685	0.104139410640584	-0.049855696694107	-0.0105278391632104	0.0486553366058736	0.0412106685171156	0.0229370705119763	0.00951885976699858	-0.0417989958203009	0.0863948367445028	0.0248680018910905	0.00241184866653398	0.0428667764284967	0.0413186526792875	0.00652545777104241	0.0463030394916038	0.00413297903526058	0.0795130013566579	0.0483835647882374	0.0331852189128135
6935744	0.00252615435623814	-0.00651389603796517	-0.00483121882940616	-0.0328355039492857	-0.0336375473890357	0.00399682616221797	0.0359591943612945	0.0114595604243465	0.0799809818932721	0.0553278120673654	0.0198975963372136	0.025456509003237	-0.00845501116645207	-0.014006757382056	-0.00379933767652747	0.00380083644001369	0.251729090803162	-0.0148663956592638	-0.0120676362613595	-0.0509358876392298	-0.0556725975870569	-0.0393676902384962	-0.0636113920361922	-0.0414939755164758	0.00612899034849052	0.0298838154186853	0.0451177074392082	0.0751099008702312	0.0441317407027576	-0.0853897992235899	0.0594550915820853	-0.0626100452284965	-0.0637754804929338	-0.0231173259201704	0.00417871518582224	0.0359818981232556	-0.00752150850564732	-0.0508919508791125	0.0509228639764598	0.0211586581919704	-0.0389265489933693	-0.00931684642409757	0.0325681155715629	-0.0298764318433088	-0.0111901829169119	-0.0137842271644414	0.0197358911114924	0.0334300776999964	-0.0173550391625616
6935757	-0.0296699459897236	0.0159330395015538	0.0998237494747789	-0.0739785664239488	-0.0149598986958196	0.0208288317864354	-0.00104697825905715	-0.068811046392466	0.0248711427906703	-0.0296543690167068	-0.0350928454711693	-0.0482699592199679	-0.0114703295544548	-0.0562796657788202	-0.0790631030629302	0.0447842612749683	0.0130300403569778	-0.0263586138283356	-0.0423960835676058	-0.106302923941317	-0.0742643886311763	-0.0573378546794929	-0.0408995813024476	0.0406376377363128	0.0677001410161653	0.087203379658425	-0.0114097561099936	-0.0665334694090429	-0.0307848792884534	-0.00579508042314457	0.0292691479522077	-0.0122400129416118	0.00312424789540797	-0.0263615582532406	0.0126353181022682	-0.00259126510602042	0.00198020210179703	-0.0142426976158694	0.026501739572687	-0.00393445469363407	0.0232408864166208	0.0317944719553651	0.0248326575278531	-0.0244587857104083	0.060851930028269	0.0107947454884152	0.0705007588436347	0.00158299445865986	0.0123076095183737
6935775	-0.095967504648104	0.0910254881224828	0.112270791335653	-0.0269259881864227	0.0302038892534095	-0.00713995984330027	0.0622730263739502	-0.0311472272818903	0.112872709611864	0.0215083055733483	-0.0157851997403961	-0.0166043199778709	0.0085796916361403	-0.0106884086201709	-0.026752724019974	-0.0337294985741763	0.185429562992489	0.00301617084510793	-0.0271437081301266	-0.146343518791695	-0.142930756045047	-0.0681542416086942	-0.110032783473316	-0.052756899611025	0.117321151570105	0.145983541512718	0.057711144796156	0.0341912295910444	0.00760035428318069	-0.0486958061201941	0.0711957539786735	-0.0809886554671269	-0.0215157034419724	0.117040036187048	0.0122321490195461	0.0585014678810859	-0.0183969286900916	-0.0136820121403543	0.129110279959681	0.058205581891779	-0.0448456201914054	0.0465157810123461	0.0963610682983295	0.0175678015151526	0.0533435192817991	0.0818840739577385	0.156021373480591	0.0569017505279611	0.0532448879372378
6935786	-0.151777259392818	0.145470580759153	0.0411949860570087	-0.0346689030288294	0.0625095127913508	-0.0486241060675598	0.0232535427706579	-0.0211030040356289	0.0690021336873707	0.0381437173448504	-0.0986376974444033	0.0153194984457205	0.0713415756537892	-0.0415354668751047	-0.0620580570464989	-0.0555824532335258	0.16851457216294	-0.0097219328964171	-0.0273928579772667	-0.171263085163506	-0.180738486644656	-0.111431116976074	-0.148504537005514	-0.0684543788536005	0.122462867891871	0.131735937099203	0.0864911511919729	-0.00698462382337217	0.0174279541919786	-0.0946668789463815	0.0957706107893947	-0.0909111476392304	-0.0187445946400758	0.0454795139238441	-0.0278075195382796	0.0467658219108747	-0.0624458717275718	-0.00210430750849075	0.173843060775393	0.0695338480763811	-0.0360410346028119	0.00546779321099409	-0.035995277842541	-0.0235759604733886	0.0253702832810422	-0.0805514191555202	0.0592530905339299	0.032254614693173	-0.03176625088903
6935788	-0.0986588728177505	0.116094886976862	0.0338172427189599	-0.0574731021255697	0.0193462754568118	0.00895096357897259	0.0165050502762828	-0.0138505917744823	0.0506995939295533	0.0364060582405038	-0.0592702691102402	0.00370180137866744	0.0445267220094262	-0.0430727349302218	-0.0502355043908443	-0.0298888317573813	0.0711219730414328	-0.030413483299469	-0.0410746619381521	-0.129185811744474	-0.119949997777167	-0.0712784049519718	-0.15984939532482	-0.0905983407537056	0.0663324950570034	0.114141975050865	0.0652958894232328	-0.0163152592904396	0.0198978053243415	-0.0500754086669179	0.0639988785723462	-0.0804593535054685	-0.0199270997394674	-0.0173521045021886	-0.0406897349695604	0.00443033548055245	-0.0437122710196833	-0.0175123038420533	0.110608163997637	0.03420875017449	-0.0218390011212298	0.00384674580581819	-0.00857420256964436	-0.050864138548718	0.0103584018212199	-0.0492030781911656	0.0552453427956422	0.0593145893656648	0.0263899037902986
6935804	-0.0843431658428461	0.0494000834708086	0.0863028382103864	-0.0211401507038979	0.0419280179186019	-0.00935319983029302	0.0560988395220843	-0.0516787063006917	0.0854875046122269	-0.0145094925574175	-0.0362640838452114	-0.0215454903506602	-0.0149114016269848	-0.0148790383265544	-0.025834250223718	0.00726288999228303	0.100417982071033	-0.021165427116566	-0.034139846461137	-0.118962791709687	-0.11623190863193	0.0299511447705751	-0.116030630525753	-0.0708685740707368	0.0739643517514136	0.171568388425987	0.0490149631631727	-0.0113497359352443	-0.00477800182927873	-0.113857640760384	0.0502234608040686	-0.0665197173026006	0.00401615889159941	0.0743420417947737	0.0879181420718714	0.0624566832271195	-0.0133621208182658	-0.011765143715823	0.124253850825252	0.0643569981836503	0.0168322157238804	0.0344149119828507	0.0683978254513104	-0.0407809173614417	0.0477793835573948	-0.001092273983211	0.0807198959769358	0.0616473828660443	-0.00489964600054813
6935815	-0.074079472721166	0.0508066071802456	0.137326412995391	0.0085613267640713	0.0463311260867967	0.0172125293943361	0.0524227209875155	-0.025836032837072	0.0963739934513365	0.0230558676471705	-0.0146348691787399	0.00230065150702336	0.00198527209031536	-0.00704177656251447	-0.00287307459166836	-0.00659024371239292	0.128680468061505	0.000145998570459825	-0.0337620611484266	-0.111609016312777	-0.12594422079602	-0.0653732925744389	-0.134864437252095	-0.0694216350171221	0.0844624912125718	0.130809054632753	0.0315732091836604	0.00921501457646104	0.00387081307019814	-0.0678560815359663	0.0932301143497497	-0.0893470081781513	-0.0642555999401996	0.0546640640972891	0.0570562693023927	0.0766047908566388	-0.0340637685654561	-0.0117141547072437	0.11378602903632	0.0387482983438454	0.00334545065085664	0.0690068318517765	0.0456861413968547	0.0138693243951049	0.0355445950736777	0.0306734173642551	0.0632681631565969	0.00234755008531103	0.00487557649223256
6935817	-0.0821664884224772	0.0350221586885509	0.0325607862281623	-0.0128085741644012	-0.033036441155799	0.112919787055282	0.0259805190368621	-0.0137159707456811	0.0268447272880588	0.0381868546494594	-0.0393987755118332	-0.0290966466026511	0.000442470789586615	-0.0249042233647402	-0.012786044458152	-0.0228154011558263	0.295638893412164	-0.0135488051257516	-0.0449264032517721	-0.0977680183961533	-0.10265011157947	-0.0332383754227878	-0.115694143507992	0.0913580303318925	0.0676780261385557	0.00891502237182062	0.0265282877472534	0.0590826503679277	0.030795559408848	-0.092459662366505	0.0518921971094059	-0.0565530773792807	-0.0964226619879413	-0.00253618724225758	0.101306890370834	0.0680895203442065	-0.053894019137278	-0.0277520308673543	0.0130626395623761	0.0270390581626064	-0.0329625536019795	0.00907485488966308	-0.00867861836507988	-0.0308165585894568	0.0577348471083908	0.0114092685686459	0.0338649281064848	-0.0129033342882846	0.02257494109422
6935818	-0.0806176564330913	-0.016328658560392	0.0146980535698556	-0.031988403326839	-0.0337468783866769	0.130280893325351	-0.00155409233099222	0.0155072701352297	0.0148488435497032	0.0466457845254044	-0.0357423468221341	0.0167768570162647	0.00824337694963762	-0.011300939506315	0.00132377253170221	0.0266618974054632	0.40534022470637	0.00268784282761885	-0.0292865261366266	-0.111666359946074	-0.118204316020299	-0.0485065692345577	-0.0755159332219307	0.121444443438136	0.0569609651886957	-0.0202266851648226	0.0555139281416726	0.0581159811896236	0.0327829330833823	-0.121558254237092	-0.0162421183662134	-0.0392220989624253	-0.097525393393596	-0.0212185745778397	0.109235756363757	0.0347042489926597	-0.0531118418931672	-0.0442631279507643	-0.0506115208475156	0.062817592255913	0.0200310155744905	0.023324538458698	0.022376032872302	-0.0514638072201139	0.00633858614281352	0.0602902508918259	0.00341347059201924	-0.0489885912318461	0.027855544300838
6935819	-0.106062630671595	0.0601395542493182	-0.0180782098716662	-0.0429065371357716	-0.092330013960085	0.140429291408298	0.0374134792252998	-0.0399725998754969	0.0690208668401337	0.0451780244876566	-0.0248566061969863	0.00439559641849237	-0.0190043534922828	-0.0366673703730948	-0.0361595414368732	-0.0110556877472302	0.299682937056626	-0.0238039503458602	-0.042620500822435	-0.077143003131852	-0.0772755987588469	-0.103768318381242	-0.113585086623277	0.175504507271116	0.0343228255155964	0.016370337666036	0.0330303103310499	0.0671579861175427	0.0139656152571153	-0.115739219158871	0.0436382730866408	-0.0363245659490279	-0.066803454625576	-0.0328352408847188	0.0746048975010714	0.0697042958989516	-0.0650696608680855	-0.0524235357720723	-0.0155030034932967	0.0493719647299196	-0.0174636433307094	-0.0348064121149042	0.0349462682249055	-0.0645695478649954	0.0342224750406989	0.0101974535473618	-0.0325674995247746	-0.0241101559046876	0.00885788554111556
6935821	-0.0563596438804437	-0.0257263411739979	0.0378449434937015	0.0603470066695801	0.0139210447742925	0.0434377528897732	-0.0130379102088065	0.0317108538197557	-0.000449877009170394	0.00760306510613904	-0.0535798827121243	0.000411096373184955	0.00944922600613904	0.0539620449536278	0.0839093997208553	-0.00290419741061561	0.0149070240404759	-0.0115018387799503	-0.0405089646757196	-0.0527327559133874	-0.0416582271542746	0.01267117744542	-0.0807013370495226	-0.00483726759769308	0.0335466970809783	-0.0220032861528786	-0.0151762136276649	0.00924926162366443	-0.0045461032889499	-0.0916144105929202	-0.0257585577913563	-0.03248188939342	-0.0927101333933739	-0.000452823693147884	0.25829398889492	0.149125706823622	-0.00568473184606509	0.0497183519130275	0.00914632237676455	-0.00286505516946332	0.0180167835657391	-0.0107138500616087	0.0135236071566306	-0.0374903424728168	0.0112575514320315	0.0189005984189011	-0.0243218815673468	-0.0322763495659682	0.0288829528964263
6935822	-0.0492181796937605	-0.00721114467007858	0.0434982247385024	0.0706179405398802	0.059321375407168	0.0541404743049719	-0.00269881958293767	0.0470109334093875	-0.0520293243635113	-0.00344902057114088	-0.0249442794120963	0.00888050289889186	0.0141242456984716	0.0444793010808687	0.0648620601827108	0.0227874854105123	0.0115533837663636	-0.00429605680042053	-0.0282913342875746	-0.0481721203065512	-0.0521826755009385	-0.0030501095188096	-0.0790179614252168	0.0154463007165151	0.0205025076165099	-0.0689218244125276	-0.00870779007045077	0.00830015805202057	-0.00952478527116684	-0.0977929367195459	-0.0349629215313576	-0.0145760099640144	-0.0913616925538324	-0.0316842347274483	0.262133510513299	0.140523321425863	0.023775952823812	0.0432473573942756	-0.00938586038208225	0.00851020527626521	0.0189493072301909	-0.0102622021308231	-0.0026630993607167	-0.0669230113290962	0.00775539335535049	0.0396920739233352	-0.0310301285181613	-0.00675888811032985	0.0578462651150058
6935823	-0.0840573863966391	-0.0719982346952698	0.00735977046802735	0.0710508993601009	0.0242329339853456	0.0579136910689675	-0.0348148333997507	0.0391597629528124	-0.0373189879017827	-0.0177475809875928	-0.0503702434543891	-0.000140120993525647	0.00233659481876651	0.115930281075944	0.159469130728031	-0.00329200694345676	-0.0262070361210345	-0.0381917771408945	-0.030992023019933	-0.0394281207732416	-0.0372872184278163	0.0131612075602936	-0.0763293226357746	0.00941765080117095	-0.00339977898834869	-0.0588885562599878	-0.0536921568428579	-0.033834883949914	-0.010311394497453	-0.104764980096898	-0.0433988090734508	-0.0242204317791152	-0.0641497563728401	0.00728046972022447	0.314944104394161	0.200589757799899	-0.010105120617111	0.138630693109737	0.00871882551574262	0.00796466431665129	0.0227560967940325	-0.0550669226436427	0.0150956663694072	-0.0562687147592121	0.0205547410564599	0.0545632568788096	-0.00808934069001541	-0.0529525036165778	0.0402805732806493
6935826	-0.083066300814391	0.00450582818649453	-0.092411957297127	0.206231691614536	0.191477341517666	0.0234402758481677	-0.0156857436762264	0.215739419016428	-0.0824718423144261	-0.0167657844744099	-0.0674095009003914	0.104566870149985	0.0083307562872976	0.139026032916465	0.174719354341499	-0.00681418528196149	0.0359132208058766	0.113510513235889	0.0787375082966161	-0.0682519203278234	-0.0942189887336869	-0.096153656165429	-0.0551779308175116	0.095646770851408	-0.0594882092939649	-0.0680155003494352	-0.0728967015146929	-0.0327262550388035	-0.044429499184388	-0.182706423220489	-0.0869358176301614	-0.00752101004393269	-0.0467106726128145	-0.0289128311382556	0.0223254139217035	-0.0454690837090753	-0.0301019083786923	0.00053413155888424	-0.104942900588905	0.0284533602829813	0.0360057985021583	-0.0844717398797541	-0.0528883003944707	-0.0421923684942354	-0.0364948334851769	-0.0598200320750517	-0.191226614413211	-0.0728346126583401	-0.0411307768449752
6935830	-0.056713696513525	-0.0372591619941166	-0.0310223022601328	0.116254416128951	0.100707037652504	0.0399265362952987	-0.0376902989714016	0.121245211348485	-0.0471405265609224	-0.0030189492755782	-0.0614313066358717	0.0506124266869369	0.0152596822224524	0.0840437641379508	0.101619355555443	-0.0275742013248682	0.145279648623438	0.0469399499395962	0.0497788222965526	-0.043779289994462	-0.0658776253857011	-0.0352265476201942	-0.0378108285873759	0.102351080227495	-0.00898746885732438	-0.0833920845959787	-0.0393023126117711	-0.0059632987938457	-0.0100429375083297	-0.0902195962310038	-0.0761006946524841	-0.00342478883641861	-0.093651022879339	-0.0234974801184327	0.0609208542283049	0.0064186495357003	0.000649033786706542	0.0191986388586644	-0.0954097914795588	-0.0126049542324491	-0.0121507443067595	-0.0326272260191169	-0.0214803732979592	-0.036546421575074	-0.00135555448884135	-0.0269968618327093	-0.0649645067088214	-0.0430535863144524	-0.0122653832570343
6935832	-0.0531819039087169	0.00823927654408517	-0.0248352534849762	0.0456806864315091	0.04868298830276	0.0332400331457079	-0.013106547020506	0.0579604754711474	-0.0188253374758101	0.00200040541365391	-0.0367775626419716	0.0305515365644207	0.00836598036589036	0.0354836398785867	0.0595353711871242	-0.0123540693695764	0.0677256522991819	0.0165078478139307	0.00700545031371518	-0.0540377525023196	-0.0443281018633721	-0.0476057238531348	-0.0277265662935489	0.0802548315852584	-0.0137281682036235	-0.0181017830337616	-0.0246284976376327	-0.00812069999699121	-0.0146152133602136	-0.0538424647987552	-0.0224129184077163	-0.0124629852495169	-0.033759039470108	-0.000971217322456452	0.0327785185781373	0.010382209521406	-0.00586626713497873	0.03311087399979	-0.048269538827555	-0.0175475454332226	-0.00236668823721064	-0.00255338502880266	0.000399766902803854	-0.018951512418393	0.00719429984247863	-0.0208456079018122	-0.0371856353978878	-0.0242395749639445	-0.0210032903977461
6935973	0.00394947691155179	0.0314194090145091	0.0313141739829574	-0.0313923804197984	-0.0670681332060216	-0.0180651718884326	0.0272515921568929	-0.0355404338807127	0.0588701908838282	0.0478997054972577	-0.0254994280684422	-0.0197917711809069	0.00393067256725078	-0.0434696497196045	-0.0501385762234253	-0.00731628550256524	0.0351635589036099	-0.0218575798109004	-0.0410013567410763	-0.0504664459367868	-0.0509687867109411	-0.0165917609133452	-0.0833240707562563	-0.0402516286307698	0.0148446682412343	0.0351019281198146	0.0283403787738567	0.0264529156334597	0.0129182538177699	-0.0160677674783803	0.0462355592712468	-0.0605264037236678	-0.092165892735025	0.102570106014111	0.0182977132213995	0.0371496178957215	0.0448443610714519	-0.00180243685998367	0.130620226036463	-0.0295299060754141	0.000383230075499065	0.0502679204801995	0.00275676563131019	-0.0492349807963851	-0.00895262826811814	-0.00315898835432221	-0.0141420833779758	0.0529977959794979	0.00644553489360607
6935986	-0.107006261566708	-0.0586938241007521	0.1839398613931	0.141425651215165	0.0435995529057427	0.0355758216805556	0.0441743527019282	0.00794961173347329	0.0209853548951702	0.0152755422744921	-0.0680588021963753	-0.00615071778300187	-0.0216473512921129	0.066135654032791	0.0829623825036139	0.0168580568491989	0.0669804944313974	-0.000819997912264703	-0.0724230352871646	-0.129004194608425	-0.104230884131575	-0.0720548929224807	-0.175070884384834	-0.0384228188864874	0.167657159852229	-0.0236825041453694	-0.0078534199456027	0.0526115885126359	-0.00905214954829275	-0.173936720567773	-5.13747271436529e-05	-0.0792486548836568	-0.109616467936437	0.0109988110801477	0.296446938613504	0.282584847814677	-0.0120575582326437	0.0535317481097098	0.00232387681605635	0.0182001314137955	0.0332648818319977	0.0658691245201797	0.0226855718301818	-0.0828820775550998	0.0667430344528224	0.0906117262471574	0.0952543543108662	-0.0267992463192472	0.0559830709253326
6935987	-0.0532224509553014	0.0150716593999688	0.203890338961366	-0.00100558290496974	0.00893744421490222	0.0299370840953206	0.0688392956199549	-0.0893476596856913	0.00116544475048332	0.117785404290532	-0.0463336910183437	-0.0280077359895052	-0.0200947061939217	-0.0559750403498089	-0.0491039244005924	0.0237474213192362	0.0563748526566281	-0.0363765000902541	-0.0567802333980365	-0.0939844895825434	-0.110348862086537	-0.11624971703095	-0.10984081532946	-0.106002746271953	0.150869253665212	0.0754386952428204	0.14814060878995	0.0321057130958575	0.0205036586192348	-0.0917117269097531	0.13211649300466	-0.0824366488750056	-0.0444999954024639	0.0975170010934206	0.0154746877970029	-0.00775573052980082	-0.0655944595459503	0.0748447077999167	0.20994987732462	0.306253239318504	0.0726655112221957	0.18147276277061	0.00842083378431408	0.0102161962337875	0.102450276437337	0.00818946467159621	0.300868685381309	0.216914384012471	0.0424316410010239
6935992	0.0073974691728892	0.0210676319631029	-0.0436557069800834	0.0996220917217796	0.0665402455120292	-0.00380344202469453	-0.0292479256123573	0.147793248927209	-0.013834802323091	-0.0380431194571293	-0.0196487542186469	0.053539175694171	0.0108857854777825	0.0281974029614627	0.0487095964561905	-0.0180182348051863	-0.0172058497907846	0.0730081545314289	0.0569525088427789	-0.00525324507753684	0.00101844235465884	0.0215340067410559	0.0167021718932092	-0.0226669126925888	-0.0344109827756584	-0.0653567835492456	-0.051924376748183	-0.0524884051905422	-0.0270756106358189	-0.0163317599129914	-0.0715927509692695	0.0280449925919779	-0.0328140234679924	0.015404638370709	-0.0499709903225095	-0.0583316559108434	-0.0213142038546568	-0.022944842317517	-0.0441203226472481	-0.0567968796798722	-0.00632684588101454	-0.0516421501180546	-0.0175836655418721	-0.029507743713604	-0.036320110438958	-0.0738607595555703	0.012496426172706	0.00262747267752865	-0.0710602130320038
6935993	0.055447849391672	0.0109145566283157	-0.0532761922692548	0.0766102829093561	0.0395981530304211	0.0129911367851794	-0.0423973578801631	0.119459661607945	-0.00904037840611731	-0.0364156263642868	-0.00186195933913751	0.0344712043233139	0.0222037121519224	0.0151246470581436	0.0366539168704743	0.00873736697069797	-0.0477227637013779	0.0494456436420173	0.0212627281217114	0.0275108756951974	0.0229489711613896	0.0313119783430389	-0.0208103370305608	-0.0477906744920902	-0.0515805473659284	-0.0541891708953156	-0.0375408020764176	-0.0439436913997426	-0.0157739907555783	0.00471025017080904	-0.101809359408703	-0.00228046753168677	-0.0517471525748217	0.0155235898274945	-0.0486706051328115	-0.0330267169364828	-0.00957172184062343	-5.11461119339226e-05	-0.0418516759874579	-0.0694778223854592	0.0240797013733633	-0.0124010447734725	-0.0143370559251008	-0.0459791697763512	-0.049647188088362	-0.0439354855956213	0.0580559383146816	0.0265695432644827	-0.0679821250739552
6935994	-0.0539018582975963	0.0588136437877538	0.033542376189473	-0.043106533270255	-0.0231676908382814	0.00113149265576365	0.0500285772565706	-0.0638553669238071	0.103627768969565	-0.00398707794609354	0.0091878174296154	-0.0175643855152868	-0.0091760028607669	-0.0477595077781411	-0.0318942500534755	0.0207075593795974	0.0440452470169641	-0.0520076061351955	-0.0670166118057484	-0.0963733274705492	-0.0653266044030319	-0.0420627595272925	-0.0977638238263976	-0.0567531299741371	-0.0167113175369089	0.313447111341963	0.0116853181013137	-0.00320460162775515	-0.0177609676087756	-0.0222379382452034	0.11592656629784	-0.0642124656635933	0.0278048224035762	0.0421535951506857	0.0282080635507525	0.0472932087993432	0.0463040465757305	-0.0419395398730675	0.0536368742570581	0.0574016313047412	0.0111922262076741	0.0376244701097761	0.1292510425344	-0.0303178547120647	0.0493409803402836	0.0173571260738144	0.0555777626457882	0.0700854273048194	0.0353551870911058
6935998	0.038946034713031	-0.0859128191699416	-0.117168272387417	-0.0332462422480336	-0.0541679504658431	-0.0345204522116659	-0.0537764229872464	-0.0298188228154564	-0.0422981409566114	-0.0396740083621931	0.0514179854655379	-0.0106091733482334	-0.0412047675838817	0.00304425443367517	0.00506900444151484	-0.0111042870816987	-0.0719786662636775	0.025585322733801	0.137819760114754	0.222187694566008	0.198297067121636	0.0020521299747157	0.104499477825614	0.0470969782306041	-0.134186862182102	-0.0945784049262836	-0.0715290705276908	-0.0116869404214167	-0.000248403536581297	0.0699714894803064	-0.0604970642970063	0.0731213934273791	0.0452058951139446	-0.0346090081865547	-0.0814005164542966	-0.0509310374119449	0.0154951478938683	-0.00686973186262027	-0.0664353413065853	-0.00655530311273137	-0.0414879848904906	-0.0324752039379074	-0.0265901259000606	-0.0274317182758873	-0.0480218715093773	0.00632473224738213	-0.119452899349075	-0.0461492922720989	-0.0282774399509286
6936002	-0.0160257963110501	-0.0163629625444671	-0.119482203880568	0.0293014250151071	-0.00761515881713332	-0.0140875691065636	-0.0166970069219325	-0.000449960094885142	-0.0064897187343976	0.0847567805533252	0.0126024858620357	0.00926171944783179	-0.0120752888102317	0.0270799444805293	0.0417671260485901	-0.034987593469404	-0.0132175432363596	0.0232902989792761	0.056746083128555	0.0960862786095325	0.0367875769404373	-9.76984967382105e-05	-0.0187266387209968	0.00691339757602251	-0.0377496169757884	-0.0912298292746965	0.0382639151081753	0.0691060949452041	0.0184878302773155	-0.0210286471532208	0.00112001064946715	-0.0322479390762751	-0.0342746187468175	-0.0237847756064731	-0.0753201674413417	-0.0254146335215999	-0.0529993571324463	0.0243319842167282	-0.0168649396869031	0.041805653588171	-0.0412818618822975	-0.0886700154027296	-0.0517984257279574	-0.0324105214474485	-0.0754176192190465	-0.00312698463382801	-0.11068454719326	-0.0281512168744919	0.0367056552116755
6936020	0.214562523303404	-0.130731823284852	-0.168601123799359	-0.101268459414231	-0.137737533858318	-0.0307433563776606	-0.0599700278763713	-0.0600466288959987	-0.0962216492690377	-0.0956494222415605	0.136072905999313	-0.0357704718698594	-0.0694412830335505	-0.0383955188559939	-0.0593298212048832	-0.0416241545665165	-0.109385649458088	0.0255959712094366	0.143156524228952	0.423497714488385	0.318072455766364	0.214253906277284	0.217290373131219	0.0869624760408393	-0.143438807955198	-0.149196117776226	-0.118114803765297	-0.0168962273906318	-0.011746365147566	0.266350855411297	-0.17370041644738	0.150879026175865	0.142362683451575	-0.0836713691669057	-0.168073496473214	-0.115176004925914	-0.0547223141919438	-0.0764400969905546	-0.139585526439596	-0.0658097926714036	-0.0910324985460688	-0.110988667156719	-0.0576249542549939	0.0954037331126932	-0.0961833578886373	-0.0528228553998292	-0.18317159311513	-0.103672211440991	-0.0546894890115564
6936023	0.222223159001971	-0.159642879839176	-0.196969344225505	-0.131839870683786	-0.165298719199391	-0.0902705329884225	-0.0548335310326024	-0.100930210984521	-0.128136580040885	-0.142819679991712	0.133209606868882	-0.0687154101051775	-0.0935404461250424	-0.0596931501246431	-0.118021850497095	-0.0552381348876741	-0.14279384065091	0.0299476870694716	0.0901211972552202	0.322428085695799	0.337739222890451	0.232264763538967	0.405158320422299	0.257372797173259	-0.192081152534795	-0.195429246510043	-0.144022014946269	-0.0467455749737191	-0.0546949036729859	0.298069598854278	-0.165881515190951	0.164198231632745	0.169674779485667	-0.0900424522726201	-0.156375947647151	-0.117435897172538	-0.0271282171087524	-0.0627450415410817	-0.164123174400118	-0.105947097017388	-0.0778543925518542	-0.0522791483585982	-0.0643685343243607	0.132299492340772	-0.121306898346196	-0.0291436476123445	-0.183487737741661	-0.143686008063543	-0.0638024281017492
6936024	0.193149980988522	-0.12715427101125	-0.14803134377457	-0.107990009222595	-0.139975804688935	-0.0636135299752338	-0.0541178418366837	-0.0763435457729444	-0.121377143378857	-0.120482994875404	0.106459430772874	-0.0564344848508797	-0.0764769284415139	-0.0479386044968361	-0.0949166835847703	-0.0508778114655826	-0.111797739723794	0.0287543180367472	0.0576597898499836	0.26402672614062	0.290055310497905	0.17334307430199	0.334916775900484	0.212729680100843	-0.147554870433118	-0.170384510976297	-0.117386997262823	-0.0295706094443613	-0.04755180449123	0.233795620862388	-0.131145978148217	0.135429472451717	0.13125237760086	-0.0777099359986171	-0.127461688434369	-0.0961322836777555	-0.0326487107683069	-0.0419626544996744	-0.145294681326754	-0.0826543173835489	-0.0733290996195684	-0.0415542241346676	-0.0610123785932077	0.087786580584374	-0.0914105337635092	-0.026614894238431	-0.161166748115463	-0.110194530441085	-0.0696125204342404
6936049	0.0588912235770393	-0.0221930162655869	-0.073338259249	-0.0441480224604935	-0.0408506636963938	-0.0431889193745909	-0.0317478058918289	-0.00145366276008219	-0.084723087951091	-0.0617547728962634	-0.0308398914595761	-0.00472627676559629	-0.0201901043118301	-0.000585786751070941	-0.00657045098420943	-0.0142816143113089	-0.0321455635910946	0.0216987424738315	-0.00463460704004891	0.0353239857751301	0.032550946545641	0.00930755419161618	0.250518524299891	0.0490126061590324	-0.0490432948005927	-0.104714402460415	-0.0508517304539094	-0.0468615862669119	-0.0177866732133931	0.0747252714581063	-0.116376427377894	0.166084081999433	0.194527502480331	-0.0304526617152729	-0.0441047665054991	-0.103440650050926	-0.0478764353781597	-0.00725610207644873	-0.0674800732183263	-0.0581741928720171	-0.0172341050843795	-0.110799138372826	-0.0561687228512079	0.042443824706863	-0.0387451111684907	-0.0475541366447421	-0.0369835973628751	-0.0583414658656799	0.0298844164269593
6936052	-0.0134133973401551	0.0564532560980827	0.253138415728203	0.0115007730895019	0.0229644849119032	0.0183249378110362	0.0679797551856509	-0.0293585251525668	-0.000666834913218628	-0.0354084750302133	-0.0315320858421039	-0.0392102024273339	0.0601810068015607	-0.0486429260771153	-0.07456881004621	-0.0143328431805101	-0.0384225997393253	-0.0321283120476175	-0.0743354748986151	-0.109970072564502	-0.0977926290493723	-0.0593075901902375	-0.0761604263401141	-0.0375121636110741	0.318221405483223	-0.0161832347754112	-0.0101890170286043	-0.0525511894139088	-0.0715143236819551	-0.0440661643277809	0.033756977144571	-0.0487273519988137	-0.0459551583684606	0.0713088647030509	0.0157640219500629	-0.043467634466686	-0.0154549785097448	0.0134332335599765	0.0481645073337567	-0.025230399648446	0.0206817994641086	0.0386070073299602	-0.0441712944852736	0.023214729581417	0.147970101853898	-0.050995769094775	0.183898427293944	-0.0041677602881699	0.00512740883946687
6936054	-0.0413043577102215	-0.00282745966970558	0.116818187225943	-0.00440010941607036	-0.0532766108166323	0.0309707288320844	0.0397620546507254	-0.0535078665175597	0.0331458818979638	0.0192244475088435	-0.00476250186990451	-0.0307607224552417	0.00668061552866169	-0.0445740416227893	-0.0600767954140791	-0.00805348956674484	-0.0168700690040702	-0.0341096925143068	-0.034634423650389	-0.0556629228883335	-0.0604577953013723	-0.0371974628620511	-0.0577833534969198	-0.0677646023858778	0.151032812504589	0.00766126603420234	0.00420467007912755	-0.0146003284684811	-0.00336022780444369	-0.0872391808193717	0.0432373368058499	-0.0206867383970244	-0.0397277123377651	0.00908703525316506	-0.0461485156136757	-0.0127368205501496	-0.0238151339393618	-0.0137514743686121	0.0672347156216709	0.0143079617206377	-0.0041534251164255	0.0239365411532499	0.00010466693565798	-0.0221833946227028	0.0830249653785506	-0.00723733347520781	0.0755721677012406	-0.011262335102787	0.0485358258327494
6936055	-0.0704395493900031	0.132694790999502	0.333820159068261	-0.0620148189017976	-0.0065683719954242	0.0413764743091111	0.0698696618355355	-0.0652661409306187	0.0584235864418224	0.0395128449818682	-0.0229255840945938	-0.0388806894921805	0.0931776074715495	-0.0478199108850258	-0.0920514048158028	0.0094943625549771	0.00313636818138284	-0.0319629548911311	-0.0409019725587571	-0.100463628320357	-0.0954838304013943	-0.0391787765429712	-0.101716467822969	-0.0439114575764671	0.165489708461812	0.0857108506526351	0.110165126016426	0.0572113549831472	0.0266048346764223	-0.0270579408115384	-0.000561593582767416	-0.0449404131158895	-0.00999677547065094	0.0806001714033742	-0.0009714432640753	-0.00596992649376845	0.0154098918240014	0.0696085336761699	0.0985400704623147	-0.0679326190744646	-0.00984732718665703	0.0241958101279954	0.0215268367335445	0.016976144411489	0.0881166747287048	-0.00693877328554588	0.233733386439614	0.126932013487699	0.0819786077641796
6936058	-0.0225528956664041	-0.00524845505986304	-0.0599646290144776	-0.0564938045669808	-0.0815837662332643	-0.00914007852210302	-0.0108489947657231	-0.0618623208664672	0.0353814145630209	-0.0124121614965479	-0.0245116648026879	-0.0218211823388572	-0.0121880659394695	-0.0450225066943675	-0.0651589392832021	-0.00286289148931774	-0.000364279097440597	-0.00539322823654178	-0.0471697402652114	-0.0467183909662784	-0.0341662438859938	-0.00177892283525099	-0.0604521050584299	-0.0237179787201271	-0.0172267529184018	0.00129670680854579	-0.0425259290138526	-0.0270402370991898	-0.0265088422868327	-0.0208128670947788	0.0355505917284515	-0.0286177912938024	-0.0375522994787217	-0.0438540132857728	-0.00847007729204534	0.0320216735673343	-0.0156296391653744	-0.0549837708388261	-0.0251205953897294	-0.0136541343961399	0.000455719074124935	-0.0176021175919619	-0.00822445556932219	-0.0676092567903268	-0.0237748221496602	0.00633150868287297	-0.0458392420018285	-0.00752742113150106	-0.00224191880264314
6936065	-0.0578133752262369	0.0461268281694882	-0.0533535487004798	-0.0336900966999657	-0.0575696310697332	-0.0227988660169166	-0.0107451173698241	-0.0157529931788517	0.0566953825561334	0.0409648315896649	-0.023616478946806	-0.00618015705752602	0.0011432995273644	-0.0650531020856611	-0.0621688930688438	-0.0239801475020848	-0.0246680589275564	-0.0152630104758197	-0.0467196883256808	-0.0100325049187594	-0.0356753644672117	0.00337574740919003	-0.0673628255503106	-0.0140030073626469	-0.0156557205708803	0.00251453983504403	-0.020727218366007	0.0052616640533294	0.00613358752372628	-0.0222992802728569	0.0263024103858656	-0.0256752771725728	-0.0564335124306799	-0.0572386670299839	-0.0771165835515344	0.0352211662403936	-0.0391948062952089	-0.094021376006604	0.0251414441130698	-0.0272752432761117	-0.0558972069520616	-0.0986078008976608	0.00249639594076488	-0.0751296357839319	-0.0632363210786631	-0.0114707958606003	-0.0528484687910259	-0.0204648858317201	0.0224082825074741
6936066	-0.0314831728625642	-0.0293516904639974	-0.0580386045638576	-0.079246718329923	-0.102524610668135	-0.00705584432813289	-0.0294891810119527	-0.0723294165217362	0.0484226258005561	-0.0313365788860975	-0.0279578833459652	-0.0363734985804529	0.0158979367433984	-0.0733369875881208	-0.0971434141186666	0.00457796339712999	-0.0196640543462021	-0.0122922398128264	-0.0679889335007177	-0.0713819009267908	-0.0472280603584483	0.00538387752886402	-0.0811666217667233	-0.0338523219440728	0.0019863652804522	0.0199732625884739	-0.0525305680380389	-0.0383563681241302	-0.0460339396364993	-0.0391321743147384	0.0281645155208127	-0.0397776347509205	-0.056180115840148	-0.0692262189764114	-0.00659300606931576	0.0392947861743253	-0.00865518488766486	-0.0790732429560555	-0.0377682752736997	-0.0298508754059809	0.0151348125920888	-0.0486954557592691	-0.00534575406519149	-0.0807572562075966	-0.026782698726239	0.000933748511510502	-0.038172650194304	-0.00689386927634383	-0.0123237430791383
6936073	-0.00322777680054964	-0.0291221525679183	-0.0863933358902343	-0.0922397435988596	-0.102592697807634	-0.0182175424428932	-0.0410839861516944	-0.0613622260611375	0.0401585227335988	-0.0448030372239658	-0.0284387187075167	-0.0374883141179923	-0.00421592340400519	-0.0702774902782375	-0.0942200799784467	-0.00344251385642332	-0.0307955555327423	-0.0179000163214895	-0.0384090331315055	-0.0181940949467561	-0.00494267891864871	0.0276649130774058	-0.0446277001610833	-0.0423307668897555	-0.0321404314133776	-0.000487474545083242	-0.0656544506840879	-0.0417830418360052	-0.0433841483054623	-0.00837902695013586	-0.00261557932417726	-0.0310882734123238	-0.0595722996631467	-0.0644644279462407	-0.0367756702283435	0.0393783572678735	-0.017407502837591	-0.0783634392178909	-0.0385621498121309	-0.0413491644806381	0.0237658439421449	-0.035628400004471	-0.0076839520273199	-0.0656751892829503	-0.0316087525404229	-0.0114266818283493	-0.0336503005305192	-0.0100135299253996	-0.0047987788447769
6936076	0.00396183440682595	0.0308589261641567	-0.0618440018562167	-0.0562651604277121	-0.0782726961131251	-0.023609089213936	-0.019216051311856	-0.0355301620935305	0.020466827574398	-0.0190517086431469	0.0124076080553408	-0.0160738158378645	0.00946503387987249	-0.043928804002436	-0.0579292915938467	0.00948069424442187	-0.0292974897204863	0.00552418944947855	-0.0226723369070989	-0.000852717244466936	0.010145234693289	0.0460071282270119	-0.00580664426314309	-0.00719311619681298	-0.00553664459489444	0.00941829547069372	-0.030766994297933	-0.00970670026013814	-0.0207004537436319	0.0126405061512948	-0.0139775729949723	0.0313301111371005	0.0273515986052447	-0.0196983172178938	-0.0670322634692199	-0.0171632354710745	0.00787813620256038	-0.0490638086075334	-0.0185648768280397	-0.0280762877434404	0.00679937423696735	-0.0558105277108365	-0.0175877161500049	-0.0270375640743868	-0.0297194213117879	-0.00016480853515888	-0.0348592485262647	-0.0127716652670304	-0.008636940850214
6936079	0.00585162786269706	0.0489453637165924	-0.0988852332419096	-0.0785218111488611	-0.12108164775671	-0.025417768398079	-0.024155007949851	-0.022099055095066	0.0506051654907471	-0.0281573141672374	0.0130655630868229	-0.0180638016851654	0.0346335276591939	-0.081082161764905	-0.100100154824558	-0.0209664041696865	-0.0566094813762919	0.00127402344782673	-0.0310640167275578	0.00921483853738704	0.0303460079410317	0.102840977488618	0.0067636513249445	0.00912990513329047	-0.0114670360400861	-0.000913506536010013	-0.0356580438976146	-0.0110871570808815	-0.0328015653444251	0.0205714133796126	-0.0311751015351427	0.0558144273341485	0.0312212010740589	-0.0401928473382847	-0.114202881790601	-0.0501536161197107	-0.00433819361592987	-0.0865610798406151	-0.0587826698229044	-0.0298454706302088	-0.00247670322397545	-0.10829590589744	-0.0331964824240076	-0.024725519068969	-0.0614447807202128	0.00117718591810212	-0.0867840039014394	-0.0188905091591857	-0.0149421058938579
6936087	-0.0121172592082005	0.0633570968558577	-0.096696071700984	-0.0685234412711929	-0.106831905906186	-0.0179060844455364	-0.0279844530207958	-0.0110954678258714	0.0510952304427737	-0.00184848538870008	0.0131164661701679	-0.00691054147180355	0.0390133824559158	-0.0679125073352022	-0.0792784616164674	-0.0097389295499745	-0.0463689262711	0.0113439354971158	-0.0369002684188279	-0.000152717833302682	0.0260371009868085	0.0870045203311723	-0.00703742539407605	-0.00566702639007139	-0.00831700606735483	-0.00114766644848523	-0.0276797288702231	-0.011131617278214	-0.0251171618654055	0.0164429499204634	-0.0331669679517395	0.0348295131437266	0.0317936558093549	-0.0505610570904392	-0.100714603732632	-0.0447331605930299	-0.00299990154230189	-0.0814738916502392	-0.0466156689232918	-0.0215516312104317	0.0117004877101582	-0.11717447858431	-0.0344622862586994	-0.0269607666862688	-0.0380312110776677	0.00382229376963534	-0.0999842654996031	-0.0269423415657809	-0.00597346161511282
6936089	-0.0059132279218273	0.0688061510459335	-0.115192863132729	-0.0902535341447311	-0.128434893278232	-0.0411369993329649	-0.0365893408184123	-0.0350917116991117	0.0523216299923238	-0.0326709867407396	0.00749064123289208	-0.0138087152808467	0.0366239002767596	-0.082083224258819	-0.106494121326264	-0.0233568462079218	-0.0517137700764374	0.00981698598751531	-0.0422953668306387	0.0119123654645499	0.027813607081257	0.0901414721058236	-0.00415029390972482	-0.00651778252488799	-0.0195959802294205	-0.0152389502487028	-0.0519412568668325	-0.0114887604199637	-0.0486249087313851	0.0233718056528682	-0.0429679080438579	0.0583283442228782	0.0448109181408172	-0.0493687928767326	-0.1206378805665	-0.0511051274358019	0.00613972099299628	-0.100575863322337	-0.0682879920072523	-0.0356488386003751	0.0193475594225292	-0.121007098768404	-0.0440532468894752	-0.0390004239991144	-0.057115579326734	0.0154731319918293	-0.0907952781827959	-0.035954282107973	-0.0215792168206632
6936091	0.156300059937722	-0.110897007312296	-0.156831589920142	-0.06401594753978	-0.102064161403869	-0.068758728870977	-0.0557047269645043	-0.0587882341122478	-0.0745761154811201	-0.0867222121383361	0.11581823783837	-0.0275965021815747	-0.0352061359051071	-0.03109135334372	-0.0641045470166131	-0.0416969010392616	-0.080213442784846	0.0255094143165761	0.0629566310354438	0.230645467896404	0.235269658253718	0.103634584379219	0.34378312649824	0.216663661239953	-0.14591215663006	-0.139708901234629	-0.128208412314661	-0.0293979232136522	-0.0255383497158672	0.158651984613036	-0.100544871592583	0.140007171996509	0.124658640443006	-0.0679284680785574	-0.169624945855813	-0.0979645558296913	-0.00627826068028479	-0.0673049667895443	-0.140972206904012	-0.0623858243018855	-0.0533619323350365	-0.0392904469303655	-0.0477612883606235	0.0774869319843304	-0.0943834000085427	-0.0243471589312022	-0.138202355845026	-0.120271243206079	-0.0549014695998831
6936094	0.193776464480593	-0.124068806089118	-0.170105753495054	-0.101906206945404	-0.138542085458592	-0.0725345750451344	-0.0714514745339768	-0.0797527335695023	-0.0833611438500454	-0.109492213475695	0.131486315053691	-0.0473327686708031	-0.0599605598010553	-0.0558287931711257	-0.0912072177524134	-0.0479591792638098	-0.0942774459800163	0.0197018730284029	0.0833388649665194	0.269805283450929	0.282495617043953	0.154826334830163	0.420709961077464	0.281983344120271	-0.184114531328291	-0.179785420617812	-0.148167171638596	-0.0447102370787753	-0.0412875498154852	0.219418170517364	-0.150065673818694	0.169578906240694	0.138617615240661	-0.0965102918043016	-0.186737571562794	-0.128909110764987	-0.00716488950188224	-0.0905447181550518	-0.174935597850188	-0.086828537576166	-0.0698034530233251	-0.0637715021192467	-0.0621369636592084	0.0870912528530346	-0.0928471614679792	-0.0362520021224887	-0.178709496936421	-0.122140027713243	-0.05748342939687
6936095	0.152023569645814	-0.0364624895138095	-0.169547386418346	-0.0866999731991676	-0.0842644109435754	-0.016654946219435	-0.076880120046628	-0.0223434123048557	-0.0824357116769565	-0.0446639783657918	0.0927049204542749	0.00449132296287059	-0.0241533938596293	-0.0512174835902439	-0.103346729689231	-0.0209801175920355	-0.11386934038853	0.00829892760294974	0.0337688467299318	0.177922572184472	0.172422676073983	-0.0117037253709585	0.247851948402911	0.0479507694828012	-0.0915925246292461	-0.158726527653166	-0.065783770104679	-0.029738077492127	-0.000162711316243232	0.174312133647701	-0.0947156321519141	0.153446426177391	0.120403398879692	-0.125207231032125	-0.174942951535646	-0.105313278407787	-0.0173756134772681	0.00136084961949942	-0.149134539028005	-0.0982112833386779	-0.0958983843436335	-0.120475974820696	-0.0534169897705762	0.0497807074301965	-0.065714094242444	-0.0542352410645213	-0.0712469234395983	-0.0642194859326837	0.0171732354970219
6936096	0.13197635323016	-0.0364446463964782	-0.173592372189488	-0.0717943738546022	-0.0860382833423416	-0.0231195143710418	-0.0443851176083347	-0.0651024338008259	-0.0686314807391483	-0.00745820590182765	0.0901425163558737	-0.0107325412931871	-0.0451448724816588	-0.0391582837772876	-0.0729665551872256	-0.0158429467621889	-0.0660137616540574	0.0206594285960298	0.0527709355068439	0.163737380657595	0.128233365235759	0.0628864072176129	0.180655455091062	0.0762825636199942	-0.0645857325790506	-0.0991075895713851	-0.0577511687810355	-0.0486160835673578	0.00526743939404407	0.12591891893149	-0.0831218298247709	0.112435639393313	0.0736701611114497	-0.0921538315099942	-0.144649216754782	-0.0789248872562693	-0.024889043253102	-0.0274588975779577	-0.0873525571738978	-0.0555403806423932	-0.0573271864975108	-0.11061254436181	-0.0626116756129629	0.0159689522072706	-0.051021111199776	-0.0713923372773771	-0.111563425910042	-0.0724589312470943	-0.0160959314142745
6936098	0.0605667659770425	0.0193855933571772	-0.102598516897217	-0.0594873798200891	-0.0704058390268553	-0.00408306864950413	-0.055283533474128	-0.0249433352552989	-0.0182901477843667	0.0506661209497553	0.0187619495838002	0.00884702842616187	-0.0256417123236623	-0.0386065236521314	-0.072269801233356	-0.0255186971425458	-0.0120886356118992	0.0349762877360452	-0.0068374019400818	0.0343633961546319	0.0339590366377342	0.0787358371804072	0.0172588062697103	0.0342799853804059	0.00622052043384124	-0.0577281063986423	0.0236496739049324	0.0350328737733243	0.0228772023117787	0.0332859056010672	-0.0109857828034963	0.022808442042475	-0.0216015910825654	-0.0558958470373327	-0.0848260495819867	0.0146290938526124	-0.0425613182648335	-0.0249512441071372	0.0173499247019854	-0.0283502915935428	-0.0136001645519991	-0.0901279327776251	-0.0336677778224839	-0.0344163552114911	-0.0370086329905722	-0.0420287081130164	-0.0869116000614548	0.0191671881434204	-0.00235709917303833
6936102	0.110859884228168	-0.0321667064158784	-0.144617916275365	-0.0598349736002326	-0.0652638739434491	-0.019188211563291	-0.0314486104153688	-0.0438194068176084	-0.0462604401514014	-0.00254513218644815	0.0674812847605083	-0.00599123038419807	-0.0375197921114878	-0.0257918718163993	-0.0612262251557285	-0.0148581877877176	-0.0503266114311951	0.0224740025258147	0.0501564139409669	0.148537332534032	0.114374104728284	0.0600845844980013	0.141155199505999	0.0565426106198154	-0.0559017096847422	-0.0845415186552999	-0.0363578044156005	-0.0334978919360141	-0.00211165901890832	0.105678431839497	-0.0687932945559037	0.0727922174399758	0.0719680401431139	-0.0887192840483194	-0.0988943073377173	-0.0611143945132416	-0.0271713420017497	-0.0112460796191666	-0.0561449497930741	-0.0435388816417906	-0.0310369395796128	-0.063152828534917	-0.0333772656693346	0.0138112892684747	-0.0419704033866994	-0.0412764014514109	-0.0684062354305486	-0.0533514044826329	-0.0234220846409359
6936103	0.118489437067419	-0.0322877208617397	-0.14213505243489	-0.0728619961226284	-0.0662813783309181	-0.0203713722294888	-0.0742944913818809	-0.0173041629323717	-0.0731064490064374	-0.038875967296325	0.0867165839785095	0.0178438978908434	-5.64269280162002e-05	-0.0339862643361421	-0.0741928980170346	-0.0168282149768946	-0.0880889326495796	0.00621502224010446	0.0442115742806199	0.168709637443289	0.144167883522522	-0.0121648437966927	0.189801369725702	0.0281184929206962	-0.0595958641201791	-0.126613943132012	-0.0548052364833034	-0.0133874009640951	0.00175549933463806	0.150068684469997	-0.066588440605619	0.126718383968564	0.087455485243516	-0.0892213897908908	-0.134197095856647	-0.0893063689596545	-0.0231347371574428	-0.009942027927752	-0.115545232299155	-0.0795545880506788	-0.0651724635518407	-0.0985875189043997	-0.0380764518421591	0.0427045033440369	-0.0327949868364979	-0.0396031484556459	-0.0575873141428918	-0.046898545872818	0.0125423926251484
6936106	0.0643063184148872	-0.0281684749900328	-0.140255823875099	-0.015524949823731	-0.0467697284543165	-0.0192813747207961	-0.0465127582397336	-0.000706404140087701	-0.0290108055177942	0.0372415407939333	0.0861465188399209	-0.000634588070447784	-0.0329051731964449	0.00385729412054626	-0.00591028175091794	0.00623186282227122	-0.0374493430170106	-0.00104217167581583	0.104003546308726	0.162460532680902	0.141780675102566	0.0491860705234674	0.130195418793784	-0.00660257339666828	-0.121426473310972	-0.0416669475045774	-0.0181955411273932	0.0340516539105533	0.0551837569164602	0.125593197376491	-0.0602067340657305	0.0491747103227369	0.0463159463383109	-0.0397943300591368	-0.0956969008664822	-0.0229106044974939	0.00749836283175901	-0.0169369300885095	-0.0207100016856177	0.0114351156185708	-0.0439194482798285	-0.0643284018034934	-0.00437085933377292	-0.0160865170233346	-0.0702819841495139	0.0304984648320112	-0.0995305211711603	-0.0337453621570437	-0.0459891349897964
6936111	0.0503342853030505	0.0301236628481148	-0.0547881163343072	-0.0667146041202524	-0.0909337365465595	0.0631089641357218	0.0223276423461919	-0.0304767059427455	0.0410058972262387	0.0718422747089592	0.0375405135354482	-0.00314882396037296	-0.0579648867321364	-0.0468170637746421	-0.077406838597787	0.184257079729792	0.010093466196837	0.00159926500374986	0.0267490412288765	0.081752617169912	0.0270572010250167	0.0401020349918168	0.0198883945287376	0.016367022383282	-0.0868132079427382	0.0106668882200967	0.0421106773223685	0.138012523980333	0.0322662202484237	0.040850068418625	-0.055932744894926	-0.00199560433433891	-0.0170669820229118	-0.0256882666553562	0.00535822591252793	-0.0240237998327223	0.00561486126876848	-0.0235609295166555	0.016775654984213	-0.00175921221081033	-0.026398821453751	-0.0186438711079943	0.017993005875593	0.00338342079031682	-0.0584247121038265	0.0675068285905736	-0.128068977454716	0.00261472963209808	0.0630285381040913
6936116	0.0373679233912729	-0.0650753741316843	-0.120220986007136	-0.0618277385579851	-0.0725342702964452	0.0227362606226085	0.000931933250150484	-0.0279827562829812	0.018194436548112	0.0574290018166985	0.102486022032145	-0.00186231275621322	0.00959127630339052	-0.0376052647457579	-0.070777771079153	0.120624190483663	0.0264257920445937	-6.01844604702578e-05	0.0933035527910229	0.160564911018479	0.138689227510085	0.0167694736602631	0.0715006936471579	0.0429366479447433	-0.0861938120103794	-0.114478014635673	0.0282647547730626	0.12017908279203	0.0641433963033784	0.0563159898441842	-0.0380494988891889	0.0303843652956046	0.0262761860843698	-0.122743493982761	-0.13090712425466	-0.0626352012698219	-0.0134806773088514	0.0101111311161926	-0.0789903588135645	-0.0734227842034283	-0.0578763518918571	-0.0835183137553385	-0.0172188966393003	0.0230837159446607	-0.0443066566411101	-0.021541637328892	-0.0845991684709834	-0.0744810288357326	-0.0477552933212839
6936128	-0.0479322581105881	0.0176930483801248	0.106587695048241	-0.0331405582582853	-0.0536186605603742	-0.00321491243756521	0.0422491508075624	-0.0581731302099909	0.0325498334964258	0.0125667656901773	-0.0200625313500123	-0.0228313570450009	0.042548405777938	-0.0562628044067505	-0.07705155493554	0.0597930052232661	0.0375555808257461	-0.0161870555135183	-0.0633807565704593	-0.0661204066123395	-0.0620781475450349	-0.0708456886792054	-0.0664141810303077	0.0187358235689427	0.119229694162937	0.0371041046023097	0.00872896039820889	0.0454868256417173	0.0172428114227428	-0.0355164726798322	0.0629059393128725	-0.0329789657591977	-0.0485509030181266	0.0239978569842149	0.0514146150695091	0.0502775792975364	-0.0187940059893633	-0.0289137828823623	0.00642845437520175	-0.0248794150185715	0.0527935543008985	0.0198726830873951	-0.0103590645342238	-0.0468113139605672	0.074042305949623	-0.00927459441750556	0.0585909925758133	-0.0252615681454738	0.00913918150988659
6936131	0.0644550786344106	-0.0194571330494485	-0.0458941440752305	-0.0935181194271431	-0.126075293288751	-0.00176971041432544	0.0133722260420817	-0.0638971631976434	0.0413198209057904	0.0207559189843091	0.021396860970718	-0.0397840678269401	-0.0863511578563741	-0.0782965259980078	-0.11923346812233	0.0303333538966317	0.0268468583849939	0.00582632433395022	-0.00519575239764713	0.0742239108129292	0.0398259090381606	-0.0538418353011842	0.115542106950193	-0.0170975371558213	-0.0533489015917082	-0.0169304971303498	0.0228076774876871	0.0431707813576804	0.0218676562355675	0.0731587066261	-0.0078506025910729	0.0573309738650629	0.0607594670796657	-0.0849971244774147	-0.066979158792724	0.0101970221549069	0.015245039503672	-0.0664427951858104	0.0671073092086075	-0.0576011301795773	-0.0756469156066654	-0.039172806314956	0.0143939392349113	-0.00303388085312369	-0.0400531882654165	0.0117853585778152	-0.00747648166771702	-0.0111569428155586	0.0391035257242821
6936142	-0.077450951512733	0.0331788875438451	0.155686190451827	0.0100693128472272	0.0317049614290846	0.0476970482737115	0.00998132016583633	0.00735043856082645	0.0558061238126182	0.0251438884811539	-0.0605122496282223	-0.0102731472783078	0.0707717294489004	0.0118325545477953	0.0124883171973916	-0.0226209099180842	0.00628810615063555	-0.0320590214517894	0.00205362858102981	-0.0946534633842459	-0.0917439521898471	-0.0174716717190523	-0.0865365739786951	-0.0748213964612314	0.0517375386032609	0.0674224630908743	0.0384029701359353	-0.0230834670209988	0.0158680086973779	-0.0294631046269824	0.0402692025409415	-0.0573665891474668	-0.0326366387130288	0.0114107661609254	0.0469687466262371	0.0120819771661809	0.00817396163885336	0.0341270151537386	0.0661425006049375	-0.0247681112521363	-0.0408499324541037	-0.00438075358365503	0.0307304734182143	0.0185190421042806	0.0176904179472524	-0.00200403442393838	0.176615081193721	0.0447657970930945	0.0073128066058855
6936143	0.0610826114497364	-0.0548470370219038	-0.0664532255653984	-0.028562640126474	-0.0868471191605529	-0.0137937128080883	-0.0187811230798848	-0.0670261098119945	-0.0407194958166312	-0.0490409713850071	0.0368595005111738	-0.0396892805546166	-0.00809162693735678	-0.00822511795304086	-0.0297860138868375	-0.0157612510088542	-0.0124165106444123	0.0209355627422916	-0.0110297434056571	0.0234808725993134	0.0504724837327418	0.0674839535109818	0.240205046031848	0.608965310442954	-0.00159908729859992	-0.0969861791130058	-0.0751406508571205	-0.0261363110001748	-0.0414982253306785	0.0233526508684765	-0.0756708941901513	0.0480499630977466	-0.0222847305335457	0.0203616095735757	-0.0221733535376892	-0.041887046493983	-0.0491019574400262	-0.0519883271975798	-0.136208495237246	-0.0167795600911081	0.0119907236659396	-0.0266338539217491	-0.0176026500452686	0.0438815619825229	0.00909250444223265	0.00260738623213854	-0.0705111847461245	-0.0998578418346779	-0.0206845126705954
6936144	0.0534193917123673	-0.0334765524885617	-0.0720913635529215	-0.0312254924319992	-0.0598807832566508	-0.0251823822366524	-0.0110108543510966	-0.0422125740312546	-0.0395042234970518	-0.0441350389623406	0.0375983959598098	-0.0265292398790132	-0.0151324642480823	-0.00179180128236853	-0.0215998223397138	-0.0200709157028731	-0.0115016580258033	0.00932768801185569	-0.00843957776361763	0.0244517868534841	0.0316880617664791	0.0594558504045249	0.190064466432474	0.48683790027219	-0.0102066874449841	-0.0595736398236099	-0.0611477517556184	-0.0159285466780203	-0.0392061273395309	0.0013857838262372	-0.054486814459637	0.049165596461221	0.00737224647730843	0.00988187906413926	-0.0313418693533693	-0.0169298662054406	-0.0438864338786272	-0.0509855410215558	-0.109325454013353	-0.00533919688593436	-0.0158651710442176	-0.0233985080035239	-0.0105776724106595	0.0187523061463109	-0.0103683310241342	-0.00760395772584001	-0.0674489703240277	-0.0641757119050562	-0.00555616017466876
6936145	0.0584194127566546	-0.0662580865990705	-0.0890825220980652	-0.0482328755039328	-0.0821991467720385	0.00060692629828622	-0.00962135974028231	-0.0422512350438361	-0.0213195170677052	-0.0766724187546754	0.0313518858128975	-0.0405650294583558	-0.0472937491567109	-0.0137905537131833	-0.0297998499035882	-0.0267222728520199	0.00850345821446704	0.0245445103157875	2.34989837032005e-05	0.0477703086917957	0.0420848012389552	0.0822211566883496	0.255327056580174	0.703718757180677	-0.0244686173107021	-0.11212819686584	-0.0885255768289381	-0.0381584344083023	-0.0593053782492261	0.00139730680446289	-0.0654343080500527	0.0501161248464493	-0.00650685246249822	0.00955399077154836	-0.0366475570782792	-0.0414012515792668	-0.0253103001389942	-0.0734700619446476	-0.139388894088856	-0.0242349906222011	0.00017775166838432	-0.0371216607361496	-0.0192010633091247	0.043063590056233	0.00984563762125453	-0.012962556208312	-0.0896186403006722	-0.109410514555009	-0.0199451308767345
6936147	-0.106450059275949	0.0887107487038268	-0.0457916953359666	-0.00186160130822784	0.0269676087782867	0.106003785280699	-0.0412864502799122	0.0262246245180952	0.0354942249807738	0.0375894894629701	-0.0796576708171811	0.0275103032351731	0.0854734006698397	-0.00945729003639535	-0.0196801618858816	0.00544869007100444	0.0374314147536329	0.0042784576790599	-0.0409046579823169	-0.0997450623532336	-0.120637243703985	-0.0439547623684349	-0.113873707656316	0.0458477363644854	0.122835674267094	-0.147159218268828	0.0108755044305289	0.00987224391129401	-0.0155524386178294	-0.160689384888065	-0.0217090883884563	-0.0363081913521547	-0.124075273452757	-0.0682466438843732	0.0108884873257379	0.0106262168579045	-0.0155584746422492	0.05660506991314	-0.025346209796152	0.022768032687504	0.0112623965418194	-0.0762557110854691	-0.0642259640265928	-0.0672941491933377	0.00270139982406853	-0.00323110681905272	-0.071825121917493	-0.0180893816893486	0.0378839098144277
6936148	-0.0961073477816634	0.0916412881797592	-0.065657552354834	-0.0192816881327892	-0.0224172432997295	0.0628388209934289	-0.00283767396390388	-0.0188973198069812	0.040597019701573	0.118418665725485	-0.0245612565501098	0.0144608316073476	-0.0136658381963817	-0.0246243156539714	-0.0199595045996615	0.0346311014676391	0.0239211388742154	0.0004025852367541	-0.0559279435304095	-0.0688776253590198	-0.0569892797730223	-0.00476481963237889	-0.13426112366345	0.127090811224029	0.0328548623660345	-0.0505730409151771	0.0967419305910241	0.0683268486619304	0.0613021898776108	-0.118898026418642	0.0260326069495637	-0.0659909001233114	-0.109824177816525	-0.0807972120691982	0.00515538769542007	0.0632119593160871	-0.0326694705344702	0.0374734307691226	0.0158885588644012	0.0348756095925269	0.0381190293834973	-0.0548181639733318	-0.000945502160021161	-0.121277788641921	0.0100561437159272	0.00175461876225424	-0.0968161967679409	-0.0358652355075795	0.146747905619551
6936156	-0.091344097376583	0.0810082797966621	-0.0619645732094848	-0.0258877076274331	-0.0265271436538207	0.0592578976605052	-0.0121545658853342	-0.0201564186986564	0.0457286620855263	0.110401957478337	-0.0276457362181033	0.00550775480153838	-0.0107380164936792	-0.0208100039856998	-0.0134894214672138	0.0140588319172205	0.0273820424397594	0.00342902739245647	-0.0477179826927753	-0.0585885997918452	-0.0632985917464139	-0.00247222583660549	-0.132289370332363	0.113149624511861	0.0399787459474948	-0.0482651502965941	0.0881195851206882	0.0688569535717969	0.0571776310364626	-0.1200481817529	0.0270236369595975	-0.0641208229456494	-0.111610559693713	-0.0928721671682305	0.00402004234671737	0.062380496198364	-0.0343380208156792	0.0275187371112184	0.00240020159525186	0.0261052971794688	0.0356181658344998	-0.0571040312771131	-0.00981173906225993	-0.136014336882446	0.00276933696931513	0.000655526094539142	-0.0849635546650101	-0.0223617995575948	0.136629312493329
6936157	-0.00494264088686238	0.013936918811998	-0.0478461128500029	-0.00689228094228004	-0.0427331355573258	0.0591115410220539	0.000500035626099998	-0.0147792312196249	0.0201211958082362	0.0439746616684423	-0.014048015089305	-0.0225223102817524	0.0567008491320891	-0.0384152121791186	-0.0659507698421885	0.00229319981098965	0.0255727291751875	-0.0125728093751004	-0.0371540691174743	-0.04356780360701	-0.0466441813708829	0.00204902791372532	-0.0606875338921815	0.10057454886389	0.0793801345677893	-0.087477726482477	0.0522489615792904	0.0395871158222904	0.0138009263483461	-0.0520336477658307	0.00339008679762227	-0.0381068646661561	-0.1143879171227	-0.0378523850261416	0.0188984825522958	0.0335361394862315	-0.0729184783972998	0.0155413974043513	0.00428681386667031	0.0147122469299602	0.0390282015059225	-0.0731626688559756	-0.0352700178909751	-0.0630482489748417	-0.0184611184488578	-0.0269753814316284	-0.00646813545531043	0.0331348591350073	0.0190953703951461
6936162	-0.118906152496267	0.147435627200035	-0.0608714964978773	-0.0115246795071142	-0.0353234585860453	0.0757398091656242	-0.0297048571323765	-0.0265524793709907	0.0172876175820592	0.103286217234488	-0.0212685644543537	0.00538682227439536	0.00411869206622256	-0.0317350269212646	-0.0376150314556813	0.00700879100255476	0.000451839428705918	-0.00996374183926847	-0.0501927501061327	-0.0836500095859913	-0.0851188442138955	-0.0277957509224763	-0.153604626245219	0.125315236362702	0.0568566347451972	-0.0524969582611567	0.0877905090219311	0.0689002193091656	0.0448980089522141	-0.138611613276935	0.00603475765891817	-0.0776174580183706	-0.116876460763535	-0.089392258617827	-0.0149687218614573	0.0643481193784405	-0.0352880885249105	0.0715452037784446	-0.0280335714773632	0.0204794763383929	0.02332442430718	-0.0732860030935577	-0.000141792430050072	-0.132383021416688	0.0371082798048392	-0.0161013494635339	-0.083717018015903	0.0187338222182099	0.13127924718629
6936166	-0.0814582093734803	0.0914032115474745	-0.0551710647284306	-0.0369590604415612	-0.0453496406707858	0.0363056929473793	-0.00101217713111571	-0.036111300665226	0.0497468761660467	0.0986847741306156	-0.00232591959198007	-0.00724167480838572	0.00457490590994929	-0.0453802279011879	-0.0537028968806747	0.0156433546878807	0.00912397102673457	-0.00457399634567395	-0.0553862789066859	-0.0673733453403657	-0.0614196203412618	-0.00589632571723278	-0.108740577759865	0.113750099144604	0.0393767028198831	-0.0437212404251816	0.0919655245086123	0.0621868044251372	0.0371548780993027	-0.101290624990204	0.0303678502908861	-0.0601780962698881	-0.0984843827866027	-0.0836106358410257	-0.0135458891808602	0.0770491228896844	-0.0291974910480076	0.0257149871264185	-0.00228582220492677	0.0424255491255135	0.0204644449790314	-0.0466126427146709	-0.00679843761726112	-0.098626204285439	0.00534786944685784	-0.00514236319488756	-0.0632617836123821	-0.0184149874580175	0.118545904956316
6936221	-0.0988327836980494	0.0504089000171383	0.0669907612590352	-0.0762931877509284	-0.0793220267560074	-0.000405053966036517	0.064611919539158	-0.0649031182550551	0.0812052210957751	0.00526172688213534	-0.026109286610658	-0.0281885580725563	-0.0301524383859129	-0.0581077424885742	-0.0876994424703297	0.0144407108410215	0.0355716167091266	-0.0591691363856723	-0.0428441391905651	-0.0729079310499468	-0.0730969202190114	-0.125634330409402	-0.112437562282936	-0.130526587860396	0.0257037479498864	0.322540170297251	0.0415241769655687	-0.0218209767812709	-0.00278037848852306	0.00240123880290048	0.108212994824744	-0.055510325410541	0.00184989892791386	0.015808630915797	0.0496440860423114	0.0674229369811183	0.0294024248550547	-0.0352388929076388	0.0846717876720241	0.0578441957732284	-0.0100804385227549	0.0731075507863829	0.148289076130893	-0.0720244744028824	0.0245464292151524	0.0289060100724795	0.059253076047292	0.0749878895062517	0.0141305855927522
6936223	-0.0934264829548902	0.0659398466349503	0.0113302281797725	-0.0468632575527618	-0.0411510176400068	0.00231945642263022	0.026150762665057	-0.0854802175247075	0.0819815693924278	0.00966452836734395	-0.0289123071094248	-0.0300759740934835	-0.0138707591549229	-0.0557429341368285	-0.0599710356415968	0.0551166621225591	0.028812658262032	-0.0453775938203942	-0.079172784290658	-0.0789925891095043	-0.0610258720294819	-0.051706452182692	-0.101569702578035	-0.0129004350892153	-0.0343538847232181	0.330689634765065	0.0204482361401587	0.0280102738653924	-0.0056784232656355	-0.00338894424435627	0.0899081049001301	-0.0775257964069495	-0.0208454684558703	0.0187358460558281	0.0340664221945965	0.0548638954702595	0.0569236424614407	-0.0549556873252854	0.079980838379745	0.0815403963739876	0.0191663194530814	0.0967140399594846	0.128009763661984	-0.0291177902203661	0.00303747735183541	-0.00104523604791265	-0.0231805791807122	0.0172165278317488	0.00988077391295958
6936230	-0.0575767774175551	0.101656038871317	0.00386257300213893	-0.0395417579285661	-0.0209634529420465	0.0182907810552762	0.0644456254957305	-0.0206759998449566	0.0499209356593727	0.40050415545828	-0.0474289375236968	0.0268113352647841	0.0638717772893573	-0.0187956314563471	-0.0411453851799499	0.044615256040065	0.112906116642723	-0.0218576139804177	-0.040397786617243	-0.0867501615078247	-0.0870019068997441	-0.0259673415681035	-0.0936408484345446	-0.0543092684380278	-0.000663909772264474	0.0539547087428708	0.465469009666955	0.379611928745131	0.271054334983712	-0.0539619664717912	0.114564948879198	-0.0642131201208192	-0.082178508515841	-0.0306903430751263	0.0571919769795304	0.0235050782291464	-0.00376174076309897	0.0663486377324488	0.152210221962774	0.0824900672521542	0.0163182932707324	-0.0473658378364959	0.0166786195729514	-0.0253324565050027	-0.0513652715092817	0.00451202083505084	-0.0282918507787745	0.0481192081406881	0.0770824294462129
6936240	-0.0609426309847782	0.070451419374135	-0.0442486015054469	-0.0313412034123148	-0.0376730955356638	0.012658171117563	0.0269852124963649	0.000800768649160129	0.0198302176099241	0.349110306064224	-0.038077896206175	0.0209206051333798	0.0512368457628394	-0.00728317200314072	-0.0205088859092916	0.0999923133274829	0.0837019094936496	-0.0102177330296178	-0.0222939803583213	-0.0396614627016929	-0.0549487324404681	0.0043570998002694	-0.0766139136253306	-0.0284555510527527	-0.0323982127728156	0.0611576018247941	0.350887140430358	0.319445636822607	0.213969891171851	-0.0461023753435749	0.0622492864355473	-0.0400921249317323	-0.0860466696335331	0.00179311377580886	0.0245557042655208	0.0976235639542083	0.0107827746530047	0.11766834261334	0.0746242797680338	0.146039002231299	0.0485309195401383	0.0720830549546019	0.0218514175685005	-0.0335874584590379	-0.113497479943291	0.124371106478286	-0.044024107501043	0.0241104460881214	0.0516662888933352
6936273	0.279953813023531	-0.108697419524796	-0.122087034753598	-0.144901860435099	-0.186830087228344	-0.0187924408906121	-0.0615906874213313	-0.127401152559235	-0.0433061844991488	-0.151814923082951	0.153247410909072	-0.0601295573404496	-0.105123266718479	-0.0842187641168715	-0.119590478438947	-0.0455489417193121	-0.0953104848834014	-0.0379675937480888	0.015411519170472	0.263786204683609	0.259299041599791	0.234200904953486	0.306686571099899	0.11625782555064	-0.137522459924581	-0.103156197805548	-0.181210463793505	-0.0558460404503161	-0.0468724335011797	0.378755106930865	-0.163017164199537	0.138592894387296	0.135275968635596	-0.0783181855096753	-0.198678095288242	-0.0870883850148625	-0.0146123844434974	-0.14752952034913	-0.129493432146412	-0.108974931872576	-0.0979169369547559	-0.0806322971419104	0.0625150271531422	0.0907298628704459	-0.0589842861843438	-0.026195635529906	-0.0771906092222081	-0.0975516500717531	-0.0729904185560834
6936286	0.265450786795812	-0.0885108367149651	-0.0947973849383357	-0.120028149357123	-0.154436704237812	-0.0254971050214936	-0.0630991407711721	-0.134862571426953	-0.0852162833295068	-0.121077191317585	0.144220710117355	-0.071993627337573	-0.0672829123538022	-0.0851990343033143	-0.133837700054329	-0.0456407518985352	-0.125040104860784	-0.00846536821511258	0.0245308589935471	0.255804045000001	0.236135610513071	0.239603097883514	0.231653951779905	0.0908142808915634	-0.0661489035969395	-0.117722076976117	-0.138024846638673	-0.0800190632647759	-0.0610900146413117	0.273025169331249	-0.130966436162717	0.140700913837973	0.123524981971542	-0.0977743381415876	-0.140473616642915	-0.0630226214456301	-0.0588022404040287	-0.0577362203802533	-0.150420170286124	-0.0940849503521329	-0.0586535666423983	-0.0327266624922972	-0.0531566614642962	0.0793911472173121	-0.02181583209511	-0.0480147145913366	-0.046427482592103	-0.0839123641287713	-0.0492820020701063
6936326	-0.136073032653961	-0.092854773732235	-0.104076641626434	0.398546121538166	0.463720094008285	-0.0275941386144855	-0.0645228018500786	0.357937342327263	-0.125582667295654	-0.00203787768027547	-0.0779466030492586	0.19996381044956	0.0162817805456453	0.528980113041069	0.85266248146805	-0.0666799409379846	-0.00835155244020915	0.149420378604282	0.095217011690511	-0.0283039230763397	-0.0550470830281097	-0.0530934872334243	-0.0468251236941994	-0.0653699490209525	-0.124320182062353	-0.0917390503338239	-0.0625622006881361	-0.0241138299941192	0.0313579441820569	-0.165460952442452	-0.118618234289599	-0.0564904417506094	-0.0595421664145324	-0.0418447083815133	0.119092292119532	0.0675814447740942	-0.0356896338223088	0.118974261167475	-0.0856014278910414	-0.0780632001424564	-0.0595489620795059	-0.10450406613622	-0.0567854197464057	-0.0455078985013806	-0.0714201541132173	-0.0362956546027008	-0.192173520166625	-0.0801502975975554	-0.0214919694442713
6936336	0.0373523179605888	-0.0501385782218025	-0.0918192017920304	-0.0521199015735236	-0.0832277035249678	0.00537609129957993	-0.0723085674468778	-0.0436896623632182	-0.0566647656716005	0.0467213364120802	0.0169401302769093	-0.025835504585204	0.0401245412793425	0.00371350903231359	-0.0035897814436595	0.109083065518088	-0.000616216490939805	0.0100854758673575	-0.0266759184248256	0.00737102031556022	0.036209122591061	0.0706301646183985	0.031220321620086	0.0419703691212887	-0.0221891892760553	0.025250637212644	-0.0109872503974203	-0.00854150929897232	0.0292421447580146	0.00453686226823471	-0.0853347606214018	0.0150926565814628	-0.0548775695172079	-0.0388333643951728	-0.0606621750965893	0.0402905537076304	0.0350347239200256	0.218730922160142	-0.111294496627566	0.0828135200277548	0.0616768636772503	0.125218716860425	-0.036676819304541	-0.0329296836736584	0.0100358268646185	0.105897960920778	0.0445964498910853	-0.0116277045954872	0.0219672858591497
6936355	-0.0112831390025679	-0.0274738921549732	-0.00444128546843216	-0.0234656046329307	-0.0198972711699138	0.00941617403675566	0.00995115725812698	-0.0352678453249271	-0.0124526192743389	-0.0194023251615288	0.0073319655306752	-0.0280177114799956	-0.00425373047041846	-0.00657769135097369	-0.0174072871984923	0.0252275566284519	-0.0128219271319067	0.0297691684421999	-0.0108776470824358	-0.0074602233811035	-0.00293956168518652	0.0199645958108408	0.0120887048446509	0.0427424839645129	-0.00128769246080653	0.00782075464222947	-0.00455978991678194	0.00385137522608366	-0.0142095875892712	-0.000425544554361721	0.0233609458217438	-0.0207089389440171	-0.008544603501811	-0.0187897671333538	-0.00716790120013947	-0.0203475489858511	0.0587743733062359	0.00121660558797056	-0.0275754589388183	0.0125706850573548	0.0222500177485901	0.0471809279733661	0.016080022420486	-0.00851892716170563	0.00199378320180332	0.0599662458157912	-0.0215943402782073	-0.0219253504289643	0.0086734153383049
6936362	0.0347401506863921	0.0331942993582375	-0.0369162941789227	-0.042023523438391	-0.101125219116806	-0.00497668270012739	-0.0147699593227217	-0.0533520902579975	-0.000196267982487545	0.0345729581238578	0.00437421260152262	-0.0205264364041724	-0.0300186924206515	-0.0117295270975814	-0.0267154327311229	0.138318571279836	-0.0468116942135033	0.0575574259520049	0.00493617993987444	0.0181386547037385	0.029671910140826	0.0408056344554603	0.03519513988276	0.00214077459948321	-0.0735016457230416	0.0409981100095315	0.00642545500339582	0.0163177685996691	0.0152448256603797	0.0296571322948664	-0.0573279971067659	0.0121525187996367	-0.0304950432372805	-0.0298650372917877	-0.0075656686788412	0.0396406514545051	0.0789247450315329	0.00545970348500619	0.0135443842319644	0.11358330641285	0.0611064232226797	0.023588131373082	0.0147116626574811	-0.0484727844546166	-0.00738331872817218	0.134895312289849	-0.0679542191108021	0.0445570722830716	0.0423730106612514
6936366	-0.0192687188120129	0.0359847425269875	0.0143739928581599	-0.0206559500437715	-0.0420759709343401	-0.00458644225401672	0.00237067026590586	-0.0314162998782173	0.0157105302307921	0.0523921416747618	-0.0201589017284771	-0.0107993200572467	-0.0104627308356412	-0.0230951994210938	-0.0244442900573958	0.101541102502781	0.0190027518674746	0.00334651195108316	-0.0487956800301884	-0.0496772389685062	-0.0414851061599274	0.0218956071327497	-0.0500441389537421	-0.0227357519945247	0.0189491894301461	0.0866421911980535	0.0330941971932526	0.0379105080281335	0.031806001316594	-0.0395045328399775	0.0185252771335584	-0.0266754684611812	-0.0529248834588234	-0.0143744225927669	0.0224121969493172	0.0506937140801116	0.0309940539469154	0.0118431774803528	0.0522873645466122	0.078046034933837	0.0407643919710978	0.033568842340906	0.00272247044922168	-0.022006122759515	-0.00470278001040629	0.0892481463727213	-0.0205647301392152	0.0618242769108949	0.0308694251303566
6936367	0.0131489800275048	0.0596610408273391	-0.0365294871898012	-0.0521833648718123	-0.0978401662365114	0.0173004642078764	-0.00697380466703297	-0.0703126443367377	0.0377437601737432	0.00122180629221301	0.0224122243672201	-0.0118566383338863	-0.04308896356773	-0.031534540349572	-0.0521372096858764	0.152296073212555	-0.0278757106265396	0.052490656175857	-0.0217823478302406	-0.0139542466323837	0.036915248537321	0.0172048365993026	0.0570567146889606	0.0764253930405716	-0.0920352008330703	0.0279200993408623	-0.0436160137347074	0.00249719622805598	-0.0236132601829595	0.019730116691636	-0.0160955507262094	0.0603361587194076	0.016437588149281	-0.0372529677895031	-0.0606298050738852	-0.000137260431040795	0.0769035190132634	-0.0507959944381667	-0.0376060252448041	0.0696859416704023	0.0429530128968241	0.00732751404038169	0.0321228795619633	-0.0289339468970226	-0.0129042599341449	0.068984555467706	-0.126847332919866	0.0427171576116265	0.0477310466937209
6936368	-0.0301145166197674	0.0717168011427111	0.0183047311070636	-0.0263887907362595	-0.0853063813075518	-0.00527111814006211	0.00671030389683073	-0.0570712945985934	0.0362561077056324	0.0682412148310539	-0.0396482366614797	-0.0180816269969057	-0.0220650990165761	-0.0427244602058753	-0.0371247899518897	0.150179464461192	0.0300103470383177	0.0131545478471404	-0.0816168001205723	-0.0718923453305553	-0.0736189813415966	0.0359774420532597	-0.0700553813405599	-0.0395789240026682	0.00801053963599191	0.144096139687864	0.0478466551477692	0.0725087212209878	0.045603688244933	-0.0357985792226839	0.0223398211189838	-0.0446874529156235	-0.0690507743410781	0.000294131715358796	0.0375920476939629	0.0659423147745407	0.0383936685017805	0.0126964254838941	0.0700146035189032	0.131638508711753	0.0689134333361468	0.0825876851719547	0.0120626642391843	-0.0423412772098233	-0.00611307293691843	0.126505025907815	-0.025652814769861	0.094559959501448	0.0395959745072787
6936371	0.124355896138883	-0.125485240054913	-0.128571580251035	-0.0887648507439074	-0.144727551771142	-0.00583879132141435	-0.069318029771619	-0.0985625014701567	-0.0957029785855375	-0.0896583376355338	0.104383689018628	-0.061703165888879	-0.0364298776824018	-0.075012982269097	-0.110465635993836	0.0514352907996224	-0.0928426774517234	0.0118454687036358	0.00221237780456717	0.172751180620041	0.20688449613108	0.212989661181606	0.157961332366083	0.0992940560924348	-0.10929568103287	-0.0486259082239357	-0.0959281874814578	-0.0655788320254036	-0.038643844941512	0.169647356650724	-0.133660868848671	0.0933277585603937	0.04963311702196	-0.0397262497762375	-0.106618624924528	-0.0199005978584523	-0.0242193732247168	-0.0217354382529235	-0.126887631759966	0.0435109701463893	0.00158731827611891	0.0475525700213633	-0.0550486587805624	0.0565738572850276	-0.0502730070009287	0.0471570467140218	-0.0754636603351146	-0.0573685199884975	-0.0477491996237907
6936381	0.0956358072741815	-0.0713259959845234	-0.00362085065462593	-0.0549603188397939	-0.110183743425672	-0.0195738436155513	-0.0426302679450982	-0.0513541108543333	-0.0562449154870658	-0.088188589876813	0.048452539305803	-0.0319915119914788	-0.0192914191450409	-0.0340020064241649	-0.0590204355152745	-0.00336175337022838	-0.0736764331494102	-0.0173001035580797	0.00758239582332018	0.090853667119455	0.106372368714945	0.0473364080020204	0.113518151855744	0.0156337685712507	-0.0303445625327983	-0.0364440810481931	-0.0991282774557547	-0.0709237063333535	-0.0342930676779817	0.155481623727332	-0.0862670258536013	0.090720928561398	0.0715778649238493	-0.0676369429740291	-0.0458151927413412	-0.0485561369391736	-0.000588769919652743	-0.0357633109164917	-0.0638900479380494	-0.071692919206094	-0.0482853120615083	-0.0349953695591475	-0.0226026357803584	0.0135396567664543	0.014033828063674	0.00277341150206516	-0.0376037411142977	-0.0627154280228053	-0.0229155106989857
6936383	0.106743598776141	-0.0730878952828814	-0.00570954215771286	-0.0504711472639288	-0.118081552869516	-0.0885046849922071	-0.0281189318530375	-0.0783751346431125	-0.0418279520488643	-0.0913482906908124	0.0507432203872913	-0.059095850140147	-0.0457252339963433	-0.0418068593782725	-0.0695626788694209	-0.0397206472698536	-0.0975982356820668	0.0172716392768812	0.00971078625827766	0.116959477489697	0.134825864332725	0.0678725899646603	0.295169755695392	0.192095777147	-0.048392422696078	-0.108034070769664	-0.113164159360775	-0.0579631584670761	-0.0554243896998009	0.13236807440372	-0.0956986594288143	0.129050361886803	0.0844367518123489	-0.0288928365094735	-0.0996760646687634	-0.0610493161462203	-0.015619676911357	-0.0446047648991513	-0.0838440442061564	-0.0887444650596199	-0.0274469092499457	0.00456974495767486	-0.0464056561128613	0.0306747651396916	-0.0256827594451011	-0.0242317681594787	0.0134911693492014	-0.100086971584539	-0.0105644931394802
6936384	0.092839907349192	-0.0734966994881287	-0.0281430271807035	-0.0350501121929793	-0.0541218428558554	-0.062130480164938	-0.0337599509751945	-0.0651074761667022	-0.0375756731605513	-0.0515757792140923	0.0698831834392202	-0.0499341489935408	-0.0410040269589375	-0.00665708404480268	-0.0273311188882694	-0.0481260877788936	-0.0726770407798469	0.0132959562589023	0.0685760338727055	0.127884657300069	0.11758415155423	0.0942899579416633	0.315120839307479	0.228054292789091	-0.040961515564537	-0.117561340218181	-0.0643516948887668	-0.0108586473706936	-0.0341594278451945	0.108290202422798	-0.0860682116125172	0.105052681943137	0.0633201763701187	-0.0611339095128334	-0.0833669383972407	-0.0609773772860194	-0.0265657270184429	-0.0564971766631313	-0.0876987956643936	-0.0736634184503234	-0.0521556531219609	-0.00916323308883733	-0.0260682027345958	0.0549251880873103	-0.01655494013711	-0.0536044263911277	-0.00772996179216591	-0.07762424365072	0.0103668168395224
6936392	0.118682502742376	-0.102967148779626	-0.0877982396744047	-0.0876418582649038	-0.11934813919916	-0.0244019175721453	-0.0530808931241159	-0.0623827082089531	-0.0735191380537278	-0.0933471793725103	0.0633363103931441	-0.0349230742006442	-0.043442711978749	-0.0421943175253511	-0.0773273636673979	0.0264089424413618	-0.104072335201606	-0.000914351674560294	0.0280192558993038	0.131919166295762	0.161014127236369	0.075950421880929	0.131866862954061	0.0300383495545856	-0.0775994515923948	-0.0294573678991874	-0.0991472290644133	-0.0639700178561673	-0.0392859495501304	0.176299399562856	-0.119135881632294	0.101412257794088	0.109777866989372	-0.0307016866901888	-0.118235957923141	-0.0521746266019645	0.0258828475492174	-0.041574488190426	-0.0835275581253467	-0.0365925334494934	-0.00820125248447494	0.00879697637042653	-0.0303153342825636	0.0436591611518797	-0.0365046617682741	0.0298060256851377	-0.065150421068877	-0.072291007262161	-0.0383012113351838
6936437	0.0969465487521885	-0.109039944613745	-0.117084424221786	-0.113051623353718	-0.144904762812202	-0.0294912270710225	-0.0539372450611956	-0.125409143712122	-0.0512280126139162	-0.140074158185197	0.0616115069067163	-0.0673332739190134	-0.076496315137456	-0.0668059180000177	-0.0887999589318917	-0.0415720813972667	-0.0750426116795899	-0.0323054183035235	0.000485607761458237	0.206808884903039	0.201597496049083	0.0994342402218988	0.127780743956143	0.117899576891851	-0.104734271758802	-0.0423562614041785	-0.157276493411056	-0.0982443727795349	-0.0621440601639809	0.117884068390822	-0.0747892761424319	0.0740520335130946	0.103961799216132	-0.133805202046763	-0.10536284691409	-0.05683524502622	-0.0344601271836408	-0.0912540908855937	-0.144214413512809	-0.0768928858940424	-0.0955324945764332	-0.0869738087191063	-0.000459993115620793	0.028731441531303	-0.0260473169225616	-0.0639673127844658	-0.0664625928780508	-0.105031783309521	-0.0848311027997303
6936438	0.0923162192297487	-0.112539329223697	-0.138297745950119	-0.111548376182573	-0.163909755953776	-0.0218040686909243	-0.0519905660531208	-0.141130828027447	-0.0585727466758293	-0.134413676694102	0.0609507715077702	-0.081292399313427	-0.0808405799730748	-0.0617612397656063	-0.0841304816112756	-0.0600176008943319	-0.094040065021946	-0.0353690543410846	0.0172302304459098	0.20684799540351	0.211170909335308	0.120145373866051	0.133922542770205	0.134776862715715	-0.110483987158293	-0.0099426128238225	-0.149587096419732	-0.0823421636467283	-0.0694609096823994	0.116644888187227	-0.0676407777642754	0.0727621980474275	0.114815453250442	-0.136530621077235	-0.0991192627861485	-0.049005826745439	-0.0482280430233647	-0.0927441376511408	-0.143026713735266	-0.0883347155941994	-0.117842840567606	-0.0673334660529407	-0.00656254676235768	0.0234324912966526	-0.022415183766873	-0.0639663128176638	-0.103702102714734	-0.077822314335123	-0.108007068112304
[truncated: 146 more rows]
[truncated: 508 more columns]
