# Supplementary material for: Canopy Temperature and Vegetation Indices from High-Throughput Phenotyping Improve Accuracy of Pedigree and Genomic Selection for Grain Yield in Wheat
Source: G3 (Bethesda). 2016 Jul 6;6(9):2799–808. doi: 10.1534/g3.116.032888 (PMC5015937; doi:10.1534/g3.116.032888)
Supplement: Supplemental Material [file supp_g3.116.032888_FileS3.zip › S3_A.csv]

	6569128	6688880	6688916	6688933	6688934	6688949	6689268	6689407	6689482	6689550	6689556	6689579	6738288	6861480	6861485	6861531	6861690	6861862	6861885	6861890	6861897	6861915	6861919	6861967	6862002	6862015	6862021	6862028	6862030	6862058	6862260	6862300	6862303	6862314	6862365	6862370	6862387	6862407	6862457	6862474	6862745	6862771	6862787	6862797	6862807	6862975	6863300	6863318	6863371
6569128	1.993	0.3972	0.3736	0.3492	0.3492	0.4582	0.3948	0.3596	0.9906	0.2446	0.4544	0.3534	0.0862	0.346	0.346	0.4446	0.4106	0.7102	0.629	0.7194	1.2	0.9896	0.6342	0.425	0.4016	0.4472	0.2794	0.2794	0.2794	1.2716	0.3934	0.8032	0.7712	0.376	0.4364	0.423	0.4308	0.6178	0.221	0.4204	0.4184	0.5062	0.3868	0.6322	0.497	0.503	0.51	0.3984	0.4922
6688880	0.3972	1.9892	1.0466	0.5002	0.5002	0.6202	0.9528	0.4634	0.6414	0.4636	0.5756	0.5148	0.1328	0.5258	0.5258	0.4332	0.3924	0.4446	0.532	0.416	0.4762	0.4904	0.4288	0.4256	0.4902	0.718	0.508	0.508	0.508	0.5028	0.6364	0.5202	0.5346	0.4498	0.5284	0.463	0.4378	0.392	0.3652	0.4014	0.4198	0.4548	0.6242	0.385	0.6024	0.4974	0.515	0.4422	0.4896
6688916	0.3736	1.0466	1.9618	0.4964	0.4964	0.5868	0.9614	0.4166	0.5774	0.3814	0.5022	0.4534	0.1348	0.5218	0.5218	0.3932	0.36	0.4116	0.4774	0.3808	0.4418	0.4612	0.3978	0.394	0.4454	0.6454	0.4272	0.4272	0.4272	0.4666	0.5538	0.4928	0.5	0.4358	0.4818	0.421	0.3976	0.3698	0.3276	0.3678	0.4142	0.467	0.5478	0.349	0.5544	0.4678	0.5342	0.4126	0.5112
6688933	0.3492	0.5002	0.4964	1.9868	1.947	0.4912	0.4884	1.2688	0.4088	0.2504	0.339	0.9634	0.1028	0.71	0.71	0.3188	0.2864	0.9984	0.7106	0.3824	0.4148	0.4418	0.4	0.3992	0.4002	0.3736	0.284	0.284	0.284	0.3954	0.3896	0.4772	0.4384	0.3722	0.4944	0.4248	0.323	0.3424	0.2186	0.2956	0.3434	0.3684	0.3668	0.3584	0.4584	0.3864	0.414	0.379	0.3984
6688934	0.3492	0.5002	0.4964	1.947	1.9868	0.4912	0.4884	1.2688	0.4088	0.2504	0.339	0.9634	0.1028	0.71	0.71	0.3188	0.2864	0.9984	0.7106	0.3824	0.4148	0.4418	0.4	0.3992	0.4002	0.3736	0.284	0.284	0.284	0.3954	0.3896	0.4772	0.4384	0.3722	0.4944	0.4248	0.323	0.3424	0.2186	0.2956	0.3434	0.3684	0.3668	0.3584	0.4584	0.3864	0.414	0.379	0.3984
6688949	0.4582	0.6202	0.5868	0.4912	0.4912	1.9786	0.616	0.53	0.6176	0.378	0.62	0.5642	0.1168	0.4906	0.4906	0.4488	0.4204	0.5328	0.6072	0.4952	0.5566	0.5972	0.5208	0.606	0.6332	0.5832	0.4824	0.4824	0.4824	0.5388	0.728	0.6688	0.6068	0.4708	0.6448	0.47	0.4818	0.5044	0.338	0.4206	0.4126	0.4624	0.5984	0.488	0.6882	0.5364	0.5442	0.5644	0.522
6689268	0.3948	0.9528	0.9614	0.4884	0.4884	0.616	1.9768	0.4408	0.5856	0.4122	0.5822	0.4852	0.1318	0.528	0.528	0.5396	0.4828	0.4322	0.5086	0.4022	0.467	0.4826	0.4166	0.4422	0.5762	0.6206	0.4876	0.4876	0.4876	0.4828	0.6162	0.52	0.5126	0.4236	0.5168	0.4468	0.4186	0.4228	0.3692	0.505	0.4028	0.4532	0.5672	0.3644	0.5752	0.4828	0.5138	0.4448	0.4874
6689407	0.3596	0.4634	0.4166	1.2688	1.2688	0.53	0.4408	1.9934	0.4944	0.3304	0.4984	1.1674	0.0938	0.6522	0.6522	0.3574	0.3174	1.0088	0.7752	0.3932	0.429	0.4562	0.4132	0.4044	0.424	0.4736	0.364	0.364	0.364	0.4218	0.5494	0.4922	0.469	0.3452	0.5256	0.4578	0.3826	0.349	0.264	0.3294	0.3184	0.3388	0.5986	0.3632	0.4952	0.4078	0.3706	0.3924	0.3572
6689482	0.9906	0.6414	0.5774	0.4088	0.4088	0.6176	0.5856	0.4944	1.9766	0.4422	0.6308	0.5594	0.1058	0.411	0.411	0.463	0.4134	0.6812	0.7202	0.6844	1.0348	0.8912	0.6294	0.4836	0.5156	0.7642	0.4874	0.4874	0.4874	1.1102	0.6856	0.7754	0.7916	0.3844	0.5622	0.4926	0.5016	0.558	0.358	0.4256	0.3686	0.4444	0.6932	0.5928	0.6648	0.5102	0.529	0.4748	0.508
6689550	0.2446	0.4636	0.3814	0.2504	0.2504	0.378	0.4122	0.3304	0.4422	1.9928	0.4664	0.3974	0.0744	0.2478	0.2478	0.3044	0.2678	0.2764	0.3648	0.2536	0.2904	0.2926	0.2578	0.2506	0.3212	0.4972	1.2044	1.2044	1.2044	0.3176	0.5176	0.3052	0.328	0.2902	0.3474	0.3154	0.3006	0.2358	0.282	0.2804	0.2588	0.2356	0.4752	0.2636	0.3736	0.3212	0.253	0.2696	0.2402
6689556	0.4544	0.5756	0.5022	0.339	0.339	0.62	0.5822	0.4984	0.6308	0.4664	1.993	0.6432	0.097	0.3578	0.3578	0.5222	0.4904	0.3852	0.5594	0.3568	0.4164	0.4468	0.387	0.4062	0.4808	0.6932	0.548	0.548	0.548	0.4442	0.8708	0.4924	0.4968	0.3654	0.494	0.4808	0.5284	0.4444	0.3812	0.5	0.4044	0.4386	0.7444	0.3146	0.547	0.5466	0.3632	0.3956	0.3434
6689579	0.3534	0.5148	0.4534	0.9634	0.9634	0.5642	0.4852	1.1674	0.5594	0.3974	0.6432	1.987	0.0936	0.5426	0.5426	0.3794	0.3348	0.7962	0.7156	0.3782	0.4208	0.4524	0.404	0.3864	0.4288	0.5528	0.4314	0.4314	0.4314	0.4298	0.6914	0.4886	0.4824	0.33	0.5138	0.4506	0.4266	0.3404	0.3076	0.3496	0.3076	0.3328	0.829	0.365	0.5098	0.4234	0.3644	0.3896	0.35
6738288	0.0862	0.1328	0.1348	0.1028	0.1028	0.1168	0.1318	0.0938	0.1058	0.0744	0.097	0.0936	1.9844	0.1036	0.1036	0.0888	0.0808	0.096	0.1022	0.0856	0.099	0.1044	0.092	0.087	0.0988	0.1016	0.0818	0.0818	0.0818	0.098	0.1074	0.1124	0.108	0.1094	0.105	0.0948	0.0846	0.085	0.0746	0.0814	0.1042	0.1018	0.0958	0.0824	0.1078	0.1002	0.109	0.0868	0.1038
6861480	0.346	0.5258	0.5218	0.71	0.71	0.4906	0.528	0.6522	0.411	0.2478	0.3578	0.5426	0.1036	1.9474	1.7898	0.3326	0.3088	0.5876	0.5068	0.3626	0.4106	0.4262	0.3766	0.4032	0.4226	0.3828	0.3028	0.3028	0.3028	0.3978	0.4038	0.4598	0.43	0.361	0.4616	0.3918	0.3234	0.3616	0.239	0.3222	0.339	0.376	0.3602	0.3298	0.457	0.379	0.43	0.4198	0.3874
6861485	0.346	0.5258	0.5218	0.71	0.71	0.4906	0.528	0.6522	0.411	0.2478	0.3578	0.5426	0.1036	1.7898	1.9474	0.3326	0.3088	0.5876	0.5068	0.3626	0.4106	0.4262	0.3766	0.4032	0.4226	0.3828	0.3028	0.3028	0.3028	0.3978	0.4038	0.4598	0.43	0.361	0.4616	0.3918	0.3234	0.3616	0.239	0.3222	0.339	0.376	0.3602	0.3298	0.457	0.379	0.43	0.4198	0.3874
6861531	0.4446	0.4332	0.3932	0.3188	0.3188	0.4488	0.5396	0.3574	0.463	0.3044	0.5222	0.3794	0.0888	0.3326	0.3326	1.9474	0.828	0.384	0.4572	0.355	0.4418	0.3952	0.3402	0.343	0.4438	0.6834	0.3492	0.3492	0.3492	0.4052	0.4584	0.4162	0.409	0.5206	0.4184	0.5948	0.5598	0.554	0.2664	0.8454	0.7304	0.757	0.4252	0.2988	0.4416	0.8122	0.326	0.3528	0.3086
6861690	0.4106	0.3924	0.36	0.2864	0.2864	0.4204	0.4828	0.3174	0.4134	0.2678	0.4904	0.3348	0.0808	0.3088	0.3088	0.828	1.9456	0.3314	0.3814	0.3068	0.371	0.3548	0.306	0.3534	0.4368	0.6344	0.3538	0.3538	0.3538	0.3644	0.4378	0.3834	0.3676	0.4892	0.386	0.5564	0.5412	0.542	0.2474	0.7998	0.7006	0.725	0.378	0.2668	0.4182	0.7698	0.2942	0.3192	0.2768
6861862	0.7102	0.4446	0.4116	0.9984	0.9984	0.5328	0.4322	1.0088	0.6812	0.2764	0.3852	0.7962	0.096	0.5876	0.5876	0.384	0.3314	1.9514	0.8496	0.8216	0.8612	0.8598	0.6106	0.4742	0.4544	0.4372	0.3132	0.3132	0.3132	0.7724	0.4398	0.7534	0.7122	0.3752	0.5322	0.4534	0.3892	0.5324	0.2396	0.342	0.351	0.4152	0.418	0.584	0.547	0.4372	0.5032	0.4382	0.4868
6861885	0.629	0.532	0.4774	0.7106	0.7106	0.6072	0.5086	0.7752	0.7202	0.3648	0.5594	0.7156	0.1022	0.5068	0.5068	0.4572	0.3814	0.8496	1.9534	0.6414	1.0032	0.7616	0.572	0.4738	0.49	0.5646	0.4064	0.4064	0.4064	0.7106	0.6172	0.7028	0.6812	0.388	0.5532	0.4812	0.4576	0.506	0.3026	0.3936	0.3664	0.4242	0.5718	0.5294	0.5904	0.4812	0.4872	0.4596	0.4684
6861890	0.7194	0.416	0.3808	0.3824	0.3824	0.4952	0.4022	0.3932	0.6844	0.2536	0.3568	0.3782	0.0856	0.3626	0.3626	0.355	0.3068	0.8216	0.6414	1.9526	0.8722	0.911	1.0146	0.8526	0.4298	0.4212	0.2876	0.2876	0.2876	0.8038	0.4074	0.7474	0.7288	0.3386	0.4528	0.3746	0.4068	0.5314	0.222	0.3154	0.3178	0.4004	0.439	0.5764	0.5668	0.4098	0.5008	0.4156	0.4834
6861897	1.2	0.4762	0.4418	0.4148	0.4148	0.5566	0.467	0.429	1.0348	0.2904	0.4164	0.4208	0.099	0.4106	0.4106	0.4418	0.371	0.8612	1.0032	0.8722	1.9708	1.1268	0.7332	0.504	0.4802	0.4874	0.3324	0.3324	0.3324	1.2756	0.471	0.9216	0.886	0.3898	0.5204	0.4464	0.4442	0.659	0.2612	0.3816	0.3762	0.4748	0.4632	0.7328	0.5932	0.477	0.5884	0.4694	0.568
6861915	0.9896	0.4904	0.4612	0.4418	0.4418	0.5972	0.4826	0.4562	0.8912	0.2926	0.4468	0.4524	0.1044	0.4262	0.4262	0.3952	0.3548	0.8598	0.7616	0.911	1.1268	1.9742	1.0702	0.5886	0.5116	0.472	0.3318	0.3318	0.3318	1.0728	0.5036	1.3738	1.325	0.4078	0.548	0.4426	0.4728	0.686	0.266	0.3696	0.385	0.4952	0.5058	0.7724	0.6644	0.5014	0.6482	0.5086	0.6276
6861919	0.6342	0.4288	0.3978	0.4	0.4	0.5208	0.4166	0.4132	0.6294	0.2578	0.387	0.404	0.092	0.3766	0.3766	0.3402	0.306	0.6106	0.572	1.0146	0.7332	1.0702	1.9524	0.8674	0.4468	0.4168	0.2912	0.2912	0.2912	0.7152	0.44	1.0824	1.0516	0.3586	0.4708	0.3806	0.4198	0.497	0.23	0.3166	0.3338	0.404	0.4556	0.528	0.5872	0.4272	0.4992	0.4344	0.4812
6861967	0.425	0.4256	0.394	0.3992	0.3992	0.606	0.4422	0.4044	0.4836	0.2506	0.4062	0.3864	0.087	0.4032	0.4032	0.343	0.3534	0.4742	0.4738	0.8526	0.504	0.5886	0.8674	1.9504	0.7806	0.414	0.3922	0.3922	0.3922	0.5024	0.491	0.6062	0.5444	0.3418	0.5172	0.3682	0.4006	0.4456	0.2494	0.3324	0.317	0.3742	0.4314	0.3856	0.6362	0.421	0.4564	0.4952	0.435
6862002	0.4016	0.4902	0.4454	0.4002	0.4002	0.6332	0.5762	0.424	0.5156	0.3212	0.4808	0.4288	0.0988	0.4226	0.4226	0.4438	0.4368	0.4544	0.49	0.4298	0.4802	0.5116	0.4468	0.7806	1.9502	0.4938	0.4658	0.4658	0.4658	0.4708	0.5684	0.5772	0.5148	0.3656	0.5462	0.4086	0.392	0.4344	0.3014	0.4224	0.3408	0.3778	0.4636	0.3758	0.6136	0.4462	0.4432	0.5066	0.4198
6862015	0.4472	0.718	0.6454	0.3736	0.3736	0.5832	0.6206	0.4736	0.7642	0.4972	0.6932	0.5528	0.1016	0.3828	0.3828	0.6834	0.6344	0.4372	0.5646	0.4212	0.4874	0.472	0.4168	0.414	0.4938	1.987	0.5438	0.5438	0.5438	0.5946	0.694	0.4882	0.6022	0.4612	0.541	0.5976	0.5672	0.4902	0.3884	0.6424	0.5542	0.5888	0.8534	0.355	0.7674	0.7016	0.3904	0.4278	0.3706
6862021	0.2794	0.508	0.4272	0.284	0.284	0.4824	0.4876	0.364	0.4874	1.2044	0.548	0.4314	0.0818	0.3028	0.3028	0.3492	0.3538	0.3132	0.4064	0.2876	0.3324	0.3318	0.2912	0.3922	0.4658	0.5438	1.9862	1.9448	1.9448	0.3592	0.6372	0.373	0.3694	0.3178	0.4174	0.3542	0.3338	0.3198	0.3356	0.335	0.2864	0.2698	0.5156	0.292	0.4722	0.357	0.2918	0.3172	0.2744
6862028	0.2794	0.508	0.4272	0.284	0.284	0.4824	0.4876	0.364	0.4874	1.2044	0.548	0.4314	0.0818	0.3028	0.3028	0.3492	0.3538	0.3132	0.4064	0.2876	0.3324	0.3318	0.2912	0.3922	0.4658	0.5438	1.9448	1.9862	1.9448	0.3592	0.6372	0.373	0.3694	0.3178	0.4174	0.3542	0.3338	0.3198	0.3356	0.335	0.2864	0.2698	0.5156	0.292	0.4722	0.357	0.2918	0.3172	0.2744
6862030	0.2794	0.508	0.4272	0.284	0.284	0.4824	0.4876	0.364	0.4874	1.2044	0.548	0.4314	0.0818	0.3028	0.3028	0.3492	0.3538	0.3132	0.4064	0.2876	0.3324	0.3318	0.2912	0.3922	0.4658	0.5438	1.9448	1.9448	1.9862	0.3592	0.6372	0.373	0.3694	0.3178	0.4174	0.3542	0.3338	0.3198	0.3356	0.335	0.2864	0.2698	0.5156	0.292	0.4722	0.357	0.2918	0.3172	0.2744
6862058	1.2716	0.5028	0.4666	0.3954	0.3954	0.5388	0.4828	0.4218	1.1102	0.3176	0.4442	0.4298	0.098	0.3978	0.3978	0.4052	0.3644	0.7724	0.7106	0.8038	1.2756	1.0728	0.7152	0.5024	0.4708	0.5946	0.3592	0.3592	0.3592	1.9884	0.4938	0.874	0.9348	0.3708	0.5104	0.438	0.4526	0.624	0.2768	0.3754	0.3588	0.455	0.6618	0.686	0.7562	0.466	0.568	0.4576	0.5474
6862260	0.3934	0.6364	0.5538	0.3896	0.3896	0.728	0.6162	0.5494	0.6856	0.5176	0.8708	0.6914	0.1074	0.4038	0.4038	0.4584	0.4378	0.4398	0.6172	0.4074	0.471	0.5036	0.44	0.491	0.5684	0.694	0.6372	0.6372	0.6372	0.4938	1.9874	0.5628	0.5544	0.5142	0.556	0.4734	0.5152	0.428	0.4118	0.4316	0.3936	0.3756	0.7904	0.5638	0.6226	0.4886	0.4108	0.444	0.3892
6862300	0.8032	0.5202	0.4928	0.4772	0.4772	0.6688	0.52	0.4922	0.7754	0.3052	0.4924	0.4886	0.1124	0.4598	0.4598	0.4162	0.3834	0.7534	0.7028	0.7474	0.9216	1.3738	1.0824	0.6062	0.5772	0.4882	0.373	0.373	0.373	0.874	0.5628	1.9904	1.3948	0.4382	0.5908	0.4622	0.49	0.6198	0.286	0.3932	0.4108	0.4982	0.5088	0.6612	0.813	0.566	0.6224	0.547	0.6004
6862303	0.7712	0.5346	0.5	0.4384	0.4384	0.6068	0.5126	0.469	0.7916	0.328	0.4968	0.4824	0.108	0.43	0.43	0.409	0.3676	0.7122	0.6812	0.7288	0.886	1.325	1.0516	0.5444	0.5148	0.6022	0.3694	0.3694	0.3694	0.9348	0.5544	1.3948	1.9882	0.4106	0.5532	0.4544	0.4672	0.5818	0.2912	0.3812	0.387	0.4662	0.6988	0.6282	0.8118	0.5048	0.5762	0.499	0.5548
6862314	0.376	0.4498	0.4358	0.3722	0.3722	0.4708	0.4236	0.3452	0.3844	0.2902	0.3654	0.33	0.1094	0.361	0.361	0.5206	0.4892	0.3752	0.388	0.3386	0.3898	0.4078	0.3586	0.3418	0.3656	0.4612	0.3178	0.3178	0.3178	0.3708	0.5142	0.4382	0.4106	1.9768	0.3914	0.448	0.4072	0.4462	0.2238	0.4952	0.968	0.5672	0.3262	0.617	0.408	0.572	0.3848	0.3356	0.3684
6862365	0.4364	0.5284	0.4818	0.4944	0.4944	0.6448	0.5168	0.5256	0.5622	0.3474	0.494	0.5138	0.105	0.4616	0.4616	0.4184	0.386	0.5322	0.5532	0.4528	0.5204	0.548	0.4708	0.5172	0.5462	0.541	0.4174	0.4174	0.4174	0.5104	0.556	0.5908	0.5532	0.3914	1.977	0.914	0.4234	0.429	0.3056	0.3892	0.371	0.4076	0.507	0.3978	0.5994	0.4802	0.4602	0.509	0.4364
6862370	0.423	0.463	0.421	0.4248	0.4248	0.47	0.4468	0.4578	0.4926	0.3154	0.4808	0.4506	0.0948	0.3918	0.3918	0.5948	0.5564	0.4534	0.4812	0.3746	0.4464	0.4426	0.3806	0.3682	0.4086	0.5976	0.3542	0.3542	0.3542	0.438	0.4734	0.4622	0.4544	0.448	0.914	1.975	0.4724	0.4666	0.2708	0.5626	0.5448	0.5662	0.4466	0.3316	0.473	0.6206	0.3604	0.3802	0.34
6862387	0.4308	0.4378	0.3976	0.323	0.323	0.4818	0.4186	0.3826	0.5016	0.3006	0.5284	0.4266	0.0846	0.3234	0.3234	0.5598	0.5412	0.3892	0.4576	0.4068	0.4442	0.4728	0.4198	0.4006	0.392	0.5672	0.3338	0.3338	0.3338	0.4526	0.5152	0.49	0.4672	0.4072	0.4234	0.4724	1.9732	0.4548	0.2502	0.5338	0.5046	0.5474	0.4928	0.3172	0.5164	0.6238	0.3578	0.3672	0.3442
6862407	0.6178	0.392	0.3698	0.3424	0.3424	0.5044	0.4228	0.349	0.558	0.2358	0.4444	0.3404	0.085	0.3616	0.3616	0.554	0.542	0.5324	0.506	0.5314	0.659	0.686	0.497	0.4456	0.4344	0.4902	0.3198	0.3198	0.3198	0.624	0.428	0.6198	0.5818	0.4462	0.429	0.4666	0.4548	1.9742	0.2636	0.5382	0.5302	0.5778	0.3674	0.4822	0.4876	0.5922	0.4234	0.3808	0.4038
6862457	0.221	0.3652	0.3276	0.2186	0.2186	0.338	0.3692	0.264	0.358	0.282	0.3812	0.3076	0.0746	0.239	0.239	0.2664	0.2474	0.2396	0.3026	0.222	0.2612	0.266	0.23	0.2494	0.3014	0.3884	0.3356	0.3356	0.3356	0.2768	0.4118	0.286	0.2912	0.2238	0.3056	0.2708	0.2502	0.2636	1.9708	0.2516	0.2106	0.2184	0.367	0.2076	0.3288	0.27	0.2362	0.245	0.2224
6862474	0.4204	0.4014	0.3678	0.2956	0.2956	0.4206	0.505	0.3294	0.4256	0.2804	0.5	0.3496	0.0814	0.3222	0.3222	0.8454	0.7998	0.342	0.3936	0.3154	0.3816	0.3696	0.3166	0.3324	0.4224	0.6424	0.335	0.335	0.335	0.3754	0.4316	0.3932	0.3812	0.4952	0.3892	0.5626	0.5338	0.5382	0.2516	1.973	0.7056	0.7572	0.3918	0.2758	0.4174	0.783	0.308	0.3346	0.2908
6862745	0.4184	0.4198	0.4142	0.3434	0.3434	0.4126	0.4028	0.3184	0.3686	0.2588	0.4044	0.3076	0.1042	0.339	0.339	0.7304	0.7006	0.351	0.3664	0.3178	0.3762	0.385	0.3338	0.317	0.3408	0.5542	0.2864	0.2864	0.2864	0.3588	0.3936	0.4108	0.387	0.968	0.371	0.5448	0.5046	0.5302	0.2106	0.7056	1.9726	0.7718	0.3102	0.3928	0.3822	0.7742	0.3608	0.3132	0.345
6862771	0.5062	0.4548	0.467	0.3684	0.3684	0.4624	0.4532	0.3388	0.4444	0.2356	0.4386	0.3328	0.1018	0.376	0.376	0.757	0.725	0.4152	0.4242	0.4004	0.4748	0.4952	0.404	0.3742	0.3778	0.5888	0.2698	0.2698	0.2698	0.455	0.3756	0.4982	0.4662	0.5672	0.4076	0.5662	0.5474	0.5778	0.2184	0.7572	0.7718	1.9732	0.3534	0.3466	0.4498	0.8208	0.4462	0.3642	0.4292
6862787	0.3868	0.6242	0.5478	0.3668	0.3668	0.5984	0.5672	0.5986	0.6932	0.4752	0.7444	0.829	0.0958	0.3602	0.3602	0.4252	0.378	0.418	0.5718	0.439	0.4632	0.5058	0.4556	0.4314	0.4636	0.8534	0.5156	0.5156	0.5156	0.6618	0.7904	0.5088	0.6988	0.3262	0.507	0.4466	0.4928	0.3674	0.367	0.3918	0.3102	0.3534	1.978	0.3756	0.9116	0.461	0.3892	0.4118	0.3702
6862797	0.6322	0.385	0.349	0.3584	0.3584	0.488	0.3644	0.3632	0.5928	0.2636	0.3146	0.365	0.0824	0.3298	0.3298	0.2988	0.2668	0.584	0.5294	0.5764	0.7328	0.7724	0.528	0.3856	0.3758	0.355	0.292	0.292	0.292	0.686	0.5638	0.6612	0.6282	0.617	0.3978	0.3316	0.3172	0.4822	0.2076	0.2758	0.3928	0.3466	0.3756	1.9732	0.448	0.3548	0.4372	0.362	0.4212
6862807	0.497	0.6024	0.5544	0.4584	0.4584	0.6882	0.5752	0.4952	0.6648	0.3736	0.547	0.5098	0.1078	0.457	0.457	0.4416	0.4182	0.547	0.5904	0.5668	0.5932	0.6644	0.5872	0.6362	0.6136	0.7674	0.4722	0.4722	0.4722	0.7562	0.6226	0.813	0.8118	0.408	0.5994	0.473	0.5164	0.4876	0.3288	0.4174	0.3822	0.4498	0.9116	0.448	1.9778	0.5894	0.5184	0.5358	0.4956
6862975	0.503	0.4974	0.4678	0.3864	0.3864	0.5364	0.4828	0.4078	0.5102	0.3212	0.5466	0.4234	0.1002	0.379	0.379	0.8122	0.7698	0.4372	0.4812	0.4098	0.477	0.5014	0.4272	0.421	0.4462	0.7016	0.357	0.357	0.357	0.466	0.4886	0.566	0.5048	0.572	0.4802	0.6206	0.6238	0.5922	0.27	0.783	0.7742	0.8208	0.461	0.3548	0.5894	1.974	0.4248	0.4204	0.4066
6863300	0.51	0.515	0.5342	0.414	0.414	0.5442	0.5138	0.3706	0.529	0.253	0.3632	0.3644	0.109	0.43	0.43	0.326	0.2942	0.5032	0.4872	0.5008	0.5884	0.6482	0.4992	0.4564	0.4432	0.3904	0.2918	0.2918	0.2918	0.568	0.4108	0.6224	0.5762	0.3848	0.4602	0.3604	0.3578	0.4234	0.2362	0.308	0.3608	0.4462	0.3892	0.4372	0.5184	0.4248	1.9872	0.7804	0.804
6863318	0.3984	0.4422	0.4126	0.379	0.379	0.5644	0.4448	0.3924	0.4748	0.2696	0.3956	0.3896	0.0868	0.4198	0.4198	0.3528	0.3192	0.4382	0.4596	0.4156	0.4694	0.5086	0.4344	0.4952	0.5066	0.4278	0.3172	0.3172	0.3172	0.4576	0.444	0.547	0.499	0.3356	0.509	0.3802	0.3672	0.3808	0.245	0.3346	0.3132	0.3642	0.4118	0.362	0.5358	0.4204	0.7804	1.9926	0.6348
6863371	0.4922	0.4896	0.5112	0.3984	0.3984	0.522	0.4874	0.3572	0.508	0.2402	0.3434	0.35	0.1038	0.3874	0.3874	0.3086	0.2768	0.4868	0.4684	0.4834	0.568	0.6276	0.4812	0.435	0.4198	0.3706	0.2744	0.2744	0.2744	0.5474	0.3892	0.6004	0.5548	0.3684	0.4364	0.34	0.3442	0.4038	0.2224	0.2908	0.345	0.4292	0.3702	0.4212	0.4956	0.4066	0.804	0.6348	1.987
6863396	0.4922	0.4896	0.5112	0.3984	0.3984	0.522	0.4874	0.3572	0.508	0.2402	0.3434	0.35	0.1038	0.3874	0.3874	0.3086	0.2768	0.4868	0.4684	0.4834	0.568	0.6276	0.4812	0.435	0.4198	0.3706	0.2744	0.2744	0.2744	0.5474	0.3892	0.6004	0.5548	0.3684	0.4364	0.34	0.3442	0.4038	0.2224	0.2908	0.345	0.4292	0.3702	0.4212	0.4956	0.4066	0.804	0.6348	1.1624
6863412	0.5822	0.3104	0.2988	0.2732	0.2732	0.4068	0.3448	0.2738	0.5272	0.1836	0.3178	0.2664	0.0666	0.2956	0.2956	0.2628	0.2814	0.508	0.4502	0.508	0.6636	0.7016	0.4592	0.4244	0.4114	0.2942	0.3196	0.3196	0.3196	0.6278	0.38	0.6082	0.5586	0.2624	0.3584	0.281	0.269	0.4936	0.242	0.2612	0.2482	0.3014	0.2874	0.4596	0.4226	0.2946	0.3822	0.3092	0.4898
6863491	0.2734	0.3782	0.4072	0.3092	0.3092	0.3942	0.3734	0.2602	0.3036	0.1658	0.241	0.2518	0.5818	0.2882	0.2882	0.2146	0.1916	0.301	0.2992	0.2884	0.317	0.3738	0.3168	0.3116	0.3036	0.254	0.186	0.186	0.186	0.307	0.2734	0.414	0.3616	0.2862	0.3158	0.2408	0.248	0.2508	0.1534	0.2022	0.2684	0.3176	0.2552	0.2526	0.3802	0.3196	0.3852	0.296	0.374
6863500	0.2734	0.3782	0.4072	0.3092	0.3092	0.3942	0.3734	0.2602	0.3036	0.1658	0.241	0.2518	0.0818	0.2882	0.2882	0.2146	0.1916	0.301	0.2992	0.2884	0.317	0.3738	0.3168	0.3116	0.3036	0.254	0.186	0.186	0.186	0.307	0.2734	0.414	0.3616	0.2862	0.3158	0.2408	0.248	0.2508	0.1534	0.2022	0.2684	0.3176	0.2552	0.2526	0.3802	0.3196	0.3852	0.296	0.374
6863517	0.26	0.375	0.3376	0.2492	0.2492	0.3862	0.5306	0.2926	0.386	0.2776	0.3902	0.326	0.068	0.2808	0.2808	0.4038	0.357	0.2848	0.3422	0.2664	0.3108	0.3122	0.2692	0.2998	0.4162	0.403	0.338	0.338	0.338	0.3174	0.4218	0.336	0.3282	0.2306	0.3404	0.2932	0.2788	0.2772	0.2468	0.8492	0.22	0.2832	0.3788	0.2342	0.3804	0.3036	0.2706	0.3	0.256
6931346	0.346	0.5258	0.5218	0.71	0.71	0.4906	0.528	0.6522	0.411	0.2478	0.3578	0.5426	0.1036	1.7898	1.7898	0.3326	0.3088	0.5876	0.5068	0.3626	0.4106	0.4262	0.3766	0.4032	0.4226	0.3828	0.3028	0.3028	0.3028	0.3978	0.4038	0.4598	0.43	0.361	0.4616	0.3918	0.3234	0.3616	0.239	0.3222	0.339	0.376	0.3602	0.3298	0.457	0.379	0.43	0.4198	0.3874
6931353	0.346	0.5258	0.5218	0.71	0.71	0.4906	0.528	0.6522	0.411	0.2478	0.3578	0.5426	0.1036	1.7898	1.7898	0.3326	0.3088	0.5876	0.5068	0.3626	0.4106	0.4262	0.3766	0.4032	0.4226	0.3828	0.3028	0.3028	0.3028	0.3978	0.4038	0.4598	0.43	0.361	0.4616	0.3918	0.3234	0.3616	0.239	0.3222	0.339	0.376	0.3602	0.3298	0.457	0.379	0.43	0.4198	0.3874
6931355	0.346	0.5258	0.5218	0.71	0.71	0.4906	0.528	0.6522	0.411	0.2478	0.3578	0.5426	0.1036	1.7898	1.7898	0.3326	0.3088	0.5876	0.5068	0.3626	0.4106	0.4262	0.3766	0.4032	0.4226	0.3828	0.3028	0.3028	0.3028	0.3978	0.4038	0.4598	0.43	0.361	0.4616	0.3918	0.3234	0.3616	0.239	0.3222	0.339	0.376	0.3602	0.3298	0.457	0.379	0.43	0.4198	0.3874
6931367	0.4676	0.467	0.4358	0.7116	0.7116	0.5416	0.458	0.7198	0.5208	0.295	0.4156	0.6106	0.108	0.5368	0.5368	0.442	0.3956	0.693	0.6036	0.461	0.5444	0.5784	0.4802	0.464	0.4836	0.4676	0.327	0.327	0.327	0.5228	0.4632	0.599	0.5602	0.4122	0.5618	0.5004	0.4102	0.4524	0.259	0.405	0.4164	0.4438	0.423	0.414	0.5308	0.4892	0.4362	0.4754	0.413
6931368	0.4504	0.3732	0.3492	0.6288	0.6288	0.4486	0.3678	0.6362	0.4018	0.2316	0.4332	0.5282	0.0866	0.44	0.44	0.7556	0.7228	0.5796	0.5	0.357	0.4142	0.4234	0.3684	0.3836	0.3958	0.5822	0.264	0.264	0.264	0.393	0.3686	0.4552	0.4202	0.5274	0.4404	0.586	0.5362	0.5502	0.2048	0.7298	0.7322	0.7596	0.34	0.311	0.438	0.8026	0.3508	0.385	0.3342
6931369	0.4504	0.3732	0.3492	0.6288	0.6288	0.4486	0.3678	0.6362	0.4018	0.2316	0.4332	0.5282	0.0866	0.44	0.44	0.7556	0.7228	0.5796	0.5	0.357	0.4142	0.4234	0.3684	0.3836	0.3958	0.5822	0.264	0.264	0.264	0.393	0.3686	0.4552	0.4202	0.5274	0.4404	0.586	0.5362	0.5502	0.2048	0.7298	0.7322	0.7596	0.34	0.311	0.438	0.8026	0.3508	0.385	0.3342
6931374	0.4504	0.3732	0.3492	0.6288	0.6288	0.4486	0.3678	0.6362	0.4018	0.2316	0.4332	0.5282	0.0866	0.44	0.44	0.7556	0.7228	0.5796	0.5	0.357	0.4142	0.4234	0.3684	0.3836	0.3958	0.5822	0.264	0.264	0.264	0.393	0.3686	0.4552	0.4202	0.5274	0.4404	0.586	0.5362	0.5502	0.2048	0.7298	0.7322	0.7596	0.34	0.311	0.438	0.8026	0.3508	0.385	0.3342
6931381	0.49	0.3932	0.3688	0.3608	0.3608	0.4932	0.3866	0.3682	0.4388	0.233	0.4484	0.357	0.0848	0.3452	0.3452	0.7626	0.7262	0.4262	0.4386	0.4024	0.4618	0.4982	0.4232	0.4208	0.4194	0.599	0.2652	0.2652	0.2652	0.4374	0.3882	0.5812	0.485	0.5386	0.4418	0.5716	0.5938	0.5734	0.207	0.7384	0.7404	0.7884	0.3654	0.343	0.5886	0.897	0.3938	0.4064	0.3776
6931420	0.5032	0.563	0.511	0.5344	0.5344	0.7692	0.5432	0.5562	0.6054	0.3542	0.5006	0.538	0.1094	0.509	0.509	0.4394	0.3874	0.6028	0.6198	0.5996	0.6076	0.6674	0.6274	0.7164	0.6716	0.546	0.3976	0.3976	0.3976	0.5776	0.5694	0.735	0.6554	0.441	0.6638	0.4716	0.4792	0.4754	0.2946	0.4076	0.404	0.4646	0.5318	0.4782	0.7212	0.5624	0.5802	0.6848	0.5558
6931424	0.3824	0.7158	0.7536	1.1276	1.1276	0.5658	0.7076	0.99	0.446	0.2728	0.3736	0.7774	0.1334	0.7504	0.7504	0.347	0.314	0.8304	0.6426	0.4078	0.4502	0.488	0.4332	0.4308	0.4384	0.4046	0.3122	0.3122	0.3122	0.4338	0.4274	0.5288	0.486	0.4518	0.512	0.4352	0.3534	0.3768	0.252	0.325	0.4218	0.4652	0.3842	0.3722	0.5016	0.4422	0.5388	0.418	0.5158
6931425	0.3824	0.7158	0.7536	1.1276	1.1276	0.5658	0.7076	0.99	0.446	0.2728	0.3736	0.7774	0.1334	0.7504	0.7504	0.347	0.314	0.8304	0.6426	0.4078	0.4502	0.488	0.4332	0.4308	0.4384	0.4046	0.3122	0.3122	0.3122	0.4338	0.4274	0.5288	0.486	0.4518	0.512	0.4352	0.3534	0.3768	0.252	0.325	0.4218	0.4652	0.3842	0.3722	0.5016	0.4422	0.5388	0.418	0.5158
6931494	0.7102	0.4446	0.4116	0.9984	0.9984	0.5328	0.4322	1.0088	0.6812	0.2764	0.3852	0.7962	0.096	0.5876	0.5876	0.384	0.3314	1.8056	0.8496	0.8216	0.8612	0.8598	0.6106	0.4742	0.4544	0.4372	0.3132	0.3132	0.3132	0.7724	0.4398	0.7534	0.7122	0.3752	0.5322	0.4534	0.3892	0.5324	0.2396	0.342	0.351	0.4152	0.418	0.584	0.547	0.4372	0.5032	0.4382	0.4868
6931506	0.62	0.4236	0.3848	0.3858	0.3858	0.5018	0.407	0.398	0.6264	0.2574	0.3614	0.3824	0.0866	0.3678	0.3678	0.3814	0.3178	0.6368	0.8298	1.031	0.9902	0.7872	0.9486	0.8444	0.433	0.438	0.293	0.293	0.293	0.7052	0.414	0.6702	0.655	0.345	0.4568	0.3844	0.4078	0.4894	0.2258	0.3248	0.3242	0.3932	0.4424	0.512	0.5632	0.4126	0.4668	0.4126	0.4492
6931509	0.629	0.532	0.4774	0.7106	0.7106	0.6072	0.5086	0.7752	0.7202	0.3648	0.5594	0.7156	0.1022	0.5068	0.5068	0.4572	0.3814	0.8496	1.8132	0.6414	1.0032	0.7616	0.572	0.4738	0.49	0.5646	0.4064	0.4064	0.4064	0.7106	0.6172	0.7028	0.6812	0.388	0.5532	0.4812	0.4576	0.506	0.3026	0.3936	0.3664	0.4242	0.5718	0.5294	0.5904	0.4812	0.4872	0.4596	0.4684
6931512	0.629	0.532	0.4774	0.7106	0.7106	0.6072	0.5086	0.7752	0.7202	0.3648	0.5594	0.7156	0.1022	0.5068	0.5068	0.4572	0.3814	0.8496	1.8132	0.6414	1.0032	0.7616	0.572	0.4738	0.49	0.5646	0.4064	0.4064	0.4064	0.7106	0.6172	0.7028	0.6812	0.388	0.5532	0.4812	0.4576	0.506	0.3026	0.3936	0.3664	0.4242	0.5718	0.5294	0.5904	0.4812	0.4872	0.4596	0.4684
6931515	0.7194	0.416	0.3808	0.3824	0.3824	0.4952	0.4022	0.3932	0.6844	0.2536	0.3568	0.3782	0.0856	0.3626	0.3626	0.355	0.3068	0.8216	0.6414	1.8102	0.8722	0.911	1.0146	0.8526	0.4298	0.4212	0.2876	0.2876	0.2876	0.8038	0.4074	0.7474	0.7288	0.3386	0.4528	0.3746	0.4068	0.5314	0.222	0.3154	0.3178	0.4004	0.439	0.5764	0.5668	0.4098	0.5008	0.4156	0.4834
6931516	1.2	0.4762	0.4418	0.4148	0.4148	0.5566	0.467	0.429	1.0348	0.2904	0.4164	0.4208	0.099	0.4106	0.4106	0.4418	0.371	0.8612	1.0032	0.8722	1.8832	1.1268	0.7332	0.504	0.4802	0.4874	0.3324	0.3324	0.3324	1.2756	0.471	0.9216	0.886	0.3898	0.5204	0.4464	0.4442	0.659	0.2612	0.3816	0.3762	0.4748	0.4632	0.7328	0.5932	0.477	0.5884	0.4694	0.568
6931517	1.2	0.4762	0.4418	0.4148	0.4148	0.5566	0.467	0.429	1.0348	0.2904	0.4164	0.4208	0.099	0.4106	0.4106	0.4418	0.371	0.8612	1.0032	0.8722	1.8832	1.1268	0.7332	0.504	0.4802	0.4874	0.3324	0.3324	0.3324	1.2756	0.471	0.9216	0.886	0.3898	0.5204	0.4464	0.4442	0.659	0.2612	0.3816	0.3762	0.4748	0.4632	0.7328	0.5932	0.477	0.5884	0.4694	0.568
6931519	1.3196	0.469	0.4388	0.413	0.413	0.5518	0.4628	0.4248	1.1058	0.2858	0.4116	0.4174	0.0978	0.4048	0.4048	0.3926	0.3528	0.8998	0.7812	0.961	1.3888	1.4138	0.846	0.5606	0.4824	0.4668	0.3252	0.3252	0.3252	1.4048	0.4632	1.0268	0.993	0.3814	0.5196	0.4316	0.463	0.714	0.2564	0.3658	0.3662	0.4876	0.4812	0.811	0.6272	0.4756	0.6428	0.481	0.6226
6931520	1.3196	0.469	0.4388	0.413	0.413	0.5518	0.4628	0.4248	1.1058	0.2858	0.4116	0.4174	0.0978	0.4048	0.4048	0.3926	0.3528	0.8998	0.7812	0.961	1.3888	1.4138	0.846	0.5606	0.4824	0.4668	0.3252	0.3252	0.3252	1.4048	0.4632	1.0268	0.993	0.3814	0.5196	0.4316	0.463	0.714	0.2564	0.3658	0.3662	0.4876	0.4812	0.811	0.6272	0.4756	0.6428	0.481	0.6226
6931531	1.0952	0.5588	0.5096	0.4118	0.4118	0.587	0.5264	0.4618	1.1436	0.3664	0.5236	0.4902	0.1024	0.4108	0.4108	0.4524	0.3922	0.7712	0.8616	0.7782	1.2804	1.009	0.6814	0.4938	0.498	0.6258	0.41	0.41	0.41	1.193	0.5782	0.8484	0.8388	0.387	0.5412	0.4694	0.4728	0.6084	0.3096	0.4036	0.3724	0.4596	0.5782	0.6628	0.629	0.4936	0.5588	0.472	0.538
6931560	0.1836	0.2142	0.198	0.1732	0.1732	0.2042	0.2078	0.176	0.2108	0.1544	0.1894	0.172	0.0552	0.1948	0.1948	0.1942	0.1832	0.1922	0.2054	0.1718	0.2098	0.1988	0.1714	0.1684	0.1934	0.2088	0.1734	0.1734	0.1734	0.2042	0.205	0.2052	0.2042	0.1922	0.2064	0.2004	0.1728	0.1898	0.122	0.183	0.1902	0.1874	0.185	0.1672	0.2074	0.1978	0.1668	0.1784	0.1548
6931568	0.7186	0.5068	0.4626	0.3896	0.3896	0.5472	0.612	0.4282	0.7452	0.3484	0.4822	0.4482	0.1014	0.3996	0.3996	0.7722	0.4406	0.668	0.6662	0.6612	0.8574	0.8594	0.5936	0.4582	0.5294	0.5294	0.3964	0.3964	0.3964	0.797	0.5314	0.7458	0.725	0.3662	0.508	0.4414	0.4208	0.5504	0.304	0.463	0.354	0.4258	0.5054	0.5736	0.5638	0.4654	0.5046	0.4484	0.4842
6931587	0.6248	0.4574	0.4286	1.0158	1.0158	0.5584	0.4466	1.0288	0.6262	0.2806	0.4154	0.822	0.1026	0.6014	0.6014	0.3692	0.3306	1.008	0.7804	0.6016	0.7222	1.019	0.8246	0.4888	0.4714	0.4328	0.317	0.317	0.317	0.6838	0.4726	1.0884	1.035	0.3952	0.5502	0.4592	0.4024	0.498	0.2478	0.3432	0.367	0.4188	0.4348	0.5358	0.5674	0.4548	0.5014	0.457	0.4846
6931590	0.6248	0.4574	0.4286	1.0158	1.0158	0.5584	0.4466	1.0288	0.6262	0.2806	0.4154	0.822	0.1026	0.6014	0.6014	0.3692	0.3306	1.008	0.7804	0.6016	0.7222	1.019	0.8246	0.4888	0.4714	0.4328	0.317	0.317	0.317	0.6838	0.4726	1.0884	1.035	0.3952	0.5502	0.4592	0.4024	0.498	0.2478	0.3432	0.367	0.4188	0.4348	0.5358	0.5674	0.4548	0.5014	0.457	0.4846
6931593	1.0294	0.5432	0.4944	0.4108	0.4108	0.5988	0.5204	0.4734	0.9914	0.364	0.5652	0.517	0.103	0.4084	0.4084	0.4246	0.3836	0.7058	0.7072	0.7852	1.0704	0.9864	0.734	0.5692	0.4978	0.5662	0.4058	0.4058	0.4058	1.1352	0.6172	0.8254	0.8202	0.3822	0.5398	0.4596	0.5236	0.5866	0.3072	0.3934	0.366	0.4578	0.6238	0.6178	0.654	0.4918	0.559	0.4786	0.5384
6931606	0.4272	0.4544	0.4028	0.2994	0.2994	0.4408	0.4406	0.3584	0.4832	0.3438	0.556	0.401	0.0828	0.3072	0.3072	0.816	0.7596	0.3692	0.4676	0.3432	0.4322	0.3726	0.3216	0.3154	0.3726	0.7254	0.3778	0.3778	0.3778	0.3958	0.491	0.3898	0.3962	0.5028	0.409	0.5906	0.5636	0.5272	0.4304	0.7698	0.7128	0.739	0.4672	0.2828	0.4358	0.81	0.3074	0.3336	0.2912
6931608	0.4472	0.718	0.6454	0.3736	0.3736	0.5832	0.6206	0.4736	0.7642	0.4972	0.6932	0.5528	0.1016	0.3828	0.3828	0.6834	0.6344	0.4372	0.5646	0.4212	0.4874	0.472	0.4168	0.414	0.4938	1.9478	0.5438	0.5438	0.5438	0.5946	0.694	0.4882	0.6022	0.4612	0.541	0.5976	0.5672	0.4902	0.3884	0.6424	0.5542	0.5888	0.8534	0.355	0.7674	0.7016	0.3904	0.4278	0.3706
6931614	0.2794	0.508	0.4272	0.284	0.284	0.4824	0.4876	0.364	0.4874	1.2044	0.548	0.4314	0.0818	0.3028	0.3028	0.3492	0.3538	0.3132	0.4064	0.2876	0.3324	0.3318	0.2912	0.3922	0.4658	0.5438	1.9448	1.9448	1.9448	0.3592	0.6372	0.373	0.3694	0.3178	0.4174	0.3542	0.3338	0.3198	0.3356	0.335	0.2864	0.2698	0.5156	0.292	0.4722	0.357	0.2918	0.3172	0.2744
6931630	1.2868	0.4208	0.3958	0.365	0.365	0.4792	0.4182	0.3768	1.02	0.2606	0.425	0.3716	0.0912	0.366	0.366	0.5866	0.5486	0.7324	0.6564	0.7404	1.2322	1.012	0.6524	0.4404	0.421	0.5326	0.2978	0.2978	0.2978	1.3004	0.4174	0.8246	0.794	0.4534	0.4606	0.5072	0.5088	0.6978	0.2354	0.5586	0.5548	0.6426	0.4086	0.6504	0.517	0.6396	0.5252	0.415	0.5062
6931632	1.231	0.4694	0.4446	0.3916	0.3916	0.4932	0.4718	0.382	1.0258	0.266	0.3862	0.376	0.0946	0.588	0.588	0.3726	0.3398	0.735	0.6564	0.7428	1.233	1.0162	0.6576	0.4614	0.4442	0.4278	0.3142	0.3142	0.3142	1.298	0.4308	0.8306	0.8006	0.3532	0.477	0.4072	0.4022	0.603	0.2482	0.3534	0.3438	0.4352	0.4164	0.6558	0.5286	0.4242	0.5496	0.4476	0.5172
6931635	1.2816	0.4208	0.3958	0.365	0.365	0.4792	0.4182	0.3768	1.0234	0.2606	0.425	0.3716	0.0912	0.366	0.366	0.5866	0.5486	0.7324	0.6564	0.7404	1.2356	1.012	0.6524	0.4404	0.421	0.5326	0.2978	0.2978	0.2978	1.2952	0.4174	0.8246	0.794	0.4534	0.4606	0.5072	0.5088	0.6978	0.2354	0.5586	0.5548	0.6426	0.4086	0.6504	0.517	0.6396	0.5252	0.415	0.5062
6931644	1.2816	0.4208	0.3958	0.365	0.365	0.4792	0.4182	0.3768	1.02	0.2606	0.425	0.3716	0.0912	0.366	0.366	0.5866	0.5486	0.7324	0.6564	0.7404	1.2322	1.012	0.6524	0.4404	0.421	0.5326	0.2978	0.2978	0.2978	1.2952	0.4174	0.8246	0.794	0.4534	0.4606	0.5072	0.5088	0.6978	0.2354	0.5586	0.5548	0.6426	0.4086	0.6504	0.517	0.6396	0.5252	0.415	0.5062
6931645	1.2816	0.4208	0.3958	0.365	0.365	0.4792	0.4182	0.3768	1.02	0.2606	0.425	0.3716	0.0912	0.366	0.366	0.5866	0.5486	0.7324	0.6564	0.7404	1.2322	1.012	0.6524	0.4404	0.421	0.5326	0.2978	0.2978	0.2978	1.2952	0.4174	0.8246	0.794	0.4534	0.4606	0.5072	0.5088	0.6978	0.2354	0.5586	0.5548	0.6426	0.4086	0.6504	0.517	0.6396	0.5252	0.415	0.5062
6931655	0.7866	0.4526	0.4292	0.408	0.408	0.5474	0.448	0.424	0.7014	0.271	0.4776	0.4242	0.1014	0.398	0.398	0.5904	0.5518	0.6722	0.6272	0.6654	0.8426	1.2642	0.9886	0.4826	0.465	0.5402	0.308	0.308	0.308	0.7972	0.4782	1.3452	1.292	0.4932	0.5034	0.5236	0.5236	0.6556	0.2498	0.5644	0.583	0.654	0.4456	0.5926	0.5726	0.6784	0.5334	0.4564	0.5138
6931663	0.6178	0.4168	0.3886	0.358	0.358	0.532	0.4368	0.3672	0.5814	0.2496	0.4554	0.36	0.0878	0.3764	0.3764	0.582	0.586	0.6192	0.5424	0.686	0.6818	0.7198	0.5758	0.596	0.5218	0.5336	0.393	0.393	0.393	0.6474	0.483	0.6498	0.6118	0.44	0.4728	0.4892	0.5062	0.6172	0.2552	0.5604	0.5354	0.6014	0.4308	0.4612	0.5918	0.618	0.4468	0.409	0.426
6931677	0.0742	0.0914	0.09	0.076	0.076	0.1206	0.1128	0.0724	0.0876	0.051	0.1042	0.07	0.021	0.0946	0.0946	0.0776	0.0924	0.0804	0.0842	0.0734	0.0874	0.0916	0.0792	0.129	0.135	0.082	0.1154	0.1154	0.1154	0.0854	0.1256	0.1106	0.0942	0.0854	0.105	0.0826	0.0664	0.1342	0.1082	0.0804	0.0786	0.0746	0.0742	0.075	0.1156	0.0756	0.0808	0.0818	0.0744
6931698	0.4286	0.599	0.5244	0.3546	0.3546	0.6412	0.6058	0.5156	0.6602	0.4822	1.0448	0.6614	0.1022	0.3778	0.3778	0.664	0.6284	0.4074	0.587	0.378	0.4486	0.4692	0.4052	0.4218	0.5002	0.7784	0.5664	0.5664	0.5664	0.473	0.895	0.5136	0.5196	0.4428	0.5184	0.5652	0.6064	0.5236	0.3958	0.6382	0.5408	0.575	0.7662	0.3326	0.567	0.6832	0.3784	0.4122	0.3574
6931705	0.4414	0.66	0.5838	0.417	0.417	0.7688	0.6542	0.5766	0.73	0.512	0.912	0.7192	0.1106	0.4324	0.4324	0.4822	0.471	0.4816	0.654	0.4548	0.5206	0.5764	0.4958	0.5754	0.641	0.7216	0.6614	0.6614	0.6614	0.5458	1.3342	0.6538	0.6196	0.3818	0.6106	0.4996	0.5562	0.4642	0.4278	0.4604	0.3634	0.4138	0.8246	0.3954	0.713	0.5422	0.4634	0.4978	0.4404
6931707	0.3934	0.6364	0.5538	0.3896	0.3896	0.728	0.6162	0.5494	0.6856	0.5176	0.8708	0.6914	0.1074	0.4038	0.4038	0.4584	0.4378	0.4398	0.6172	0.4074	0.471	0.5036	0.44	0.491	0.5684	0.694	0.6372	0.6372	0.6372	0.4938	1.9494	0.5628	0.5544	0.5142	0.556	0.4734	0.5152	0.428	0.4118	0.4316	0.3936	0.3756	0.7904	0.5638	0.6226	0.4886	0.4108	0.444	0.3892
6931730	0.5112	0.4646	0.44	0.4272	0.4272	0.623	0.4784	0.43	0.5166	0.2682	0.4856	0.4156	0.0972	0.4214	0.4214	0.5944	0.5892	0.5016	0.5068	0.4806	0.5386	0.6098	0.5162	0.5926	0.582	0.551	0.3858	0.3858	0.3858	0.5198	0.509	0.693	0.5906	0.4866	0.5492	0.5224	0.5266	0.5638	0.2624	0.581	0.576	0.6376	0.4294	0.4066	0.6764	0.7154	0.485	0.4974	0.4638
6931736	0.4308	0.4378	0.3976	0.323	0.323	0.4818	0.4186	0.3826	0.5016	0.3006	0.5284	0.4266	0.0846	0.3234	0.3234	0.5598	0.5412	0.3892	0.4576	0.4068	0.4442	0.4728	0.4198	0.4006	0.392	0.5672	0.3338	0.3338	0.3338	0.4526	0.5152	0.49	0.4672	0.4072	0.4234	0.4724	1.893	0.4548	0.2502	0.5338	0.5046	0.5474	0.4928	0.3172	0.5164	0.6238	0.3578	0.3672	0.3442
6931754	0.4906	0.5654	0.5216	0.4602	0.4602	0.7158	0.576	0.4928	0.6132	0.367	0.5646	0.5072	0.106	0.4582	0.4582	0.4322	0.4304	0.5382	0.5732	0.517	0.574	0.6548	0.5558	0.6592	0.6666	0.5646	0.5154	0.5154	0.5154	0.5704	0.654	0.7474	0.6486	0.4064	0.619	0.4668	0.4764	0.498	0.3354	0.419	0.3826	0.4502	0.552	0.4396	0.7658	0.5572	0.5284	0.5494	0.5052
6931780	0.7436	0.5542	0.506	0.4018	0.4018	0.567	0.514	0.4422	0.815	0.3542	0.4864	0.4616	0.0984	0.4052	0.4052	0.4298	0.3746	0.8408	0.7058	0.8822	0.9038	0.913	0.6622	0.5192	0.489	0.7378	0.3974	0.3974	0.3974	1.0044	0.5388	0.7736	0.9286	0.3714	0.5254	0.4494	0.4554	0.5594	0.299	0.3842	0.3536	0.4358	0.8796	0.5946	0.9488	0.4748	0.5278	0.4604	0.507
6931781	0.7436	0.5542	0.506	0.4018	0.4018	0.567	0.514	0.4422	0.815	0.3542	0.4864	0.4616	0.0984	0.4052	0.4052	0.4298	0.3746	0.8408	0.7058	0.8822	0.9038	0.913	0.6622	0.5192	0.489	0.7378	0.3974	0.3974	0.3974	1.0044	0.5388	0.7736	0.9286	0.3714	0.5254	0.4494	0.4554	0.5594	0.299	0.3842	0.3536	0.4358	0.8796	0.5946	0.9488	0.4748	0.5278	0.4604	0.507
6931814	0.6404	0.4818	0.4266	0.3478	0.3478	0.5248	0.4588	0.5496	0.738	0.3714	0.6192	0.768	0.0824	0.3126	0.3126	0.3542	0.3126	0.5694	0.6186	0.5708	0.7334	0.7876	0.534	0.3784	0.4004	0.523	0.4026	0.4026	0.4026	0.721	0.6594	0.6778	0.6734	0.2912	0.4396	0.376	0.4214	0.4582	0.2916	0.3288	0.2778	0.348	0.849	0.752	0.5022	0.4062	0.4378	0.3748	0.4222
6931822	0.4	0.3194	0.3004	0.2968	0.2968	0.3554	0.3182	0.3024	0.343	0.196	0.3888	0.2896	0.0758	0.3046	0.3046	0.7178	0.6916	0.3316	0.3452	0.2924	0.3528	0.348	0.298	0.2978	0.3174	0.5344	0.2276	0.2276	0.2276	0.3628	0.313	0.3702	0.3758	0.479	0.35	0.5272	0.4886	0.5024	0.1802	0.6956	0.6926	0.7148	0.3448	0.2548	0.4142	0.7438	0.283	0.2984	0.2658
6931840	0.7314	0.6178	0.5592	0.4078	0.4078	0.6098	0.5556	0.4856	0.8448	0.3984	0.6022	0.5414	0.1032	0.409	0.409	0.454	0.3996	0.8362	0.745	0.8382	0.8932	0.885	0.6266	0.4812	0.504	0.6584	0.4416	0.4416	0.4416	0.8336	0.6564	0.7726	0.7712	0.3798	0.5456	0.4736	0.485	0.5534	0.3284	0.4044	0.3618	0.4358	0.6398	0.5894	0.629	0.4914	0.521	0.4656	0.5002
6931845	0.7604	0.3794	0.3552	0.3288	0.3288	0.4262	0.3748	0.3392	0.6206	0.2338	0.438	0.3338	0.0834	0.3332	0.3332	0.762	0.7304	0.5848	0.54	0.5818	0.7588	0.7796	0.5256	0.3814	0.3758	0.6008	0.2672	0.2672	0.2672	0.7146	0.3742	0.6598	0.6354	0.5242	0.436	0.5992	0.5546	0.6932	0.212	0.7366	0.7326	0.7966	0.3634	0.5112	0.453	0.8036	0.433	0.3656	0.4154
6931852	0.8216	0.5212	0.4868	0.4814	0.4814	0.7996	0.5258	0.4882	0.7868	0.3032	0.4744	0.4724	0.1054	0.4802	0.4802	0.4168	0.3952	0.7724	0.7082	0.8076	0.9456	1.162	0.7742	0.7414	0.6702	0.4968	0.3992	0.3992	0.3992	0.9046	0.5506	0.96	0.8778	0.421	0.7134	0.4576	0.49	0.6446	0.285	0.3974	0.394	0.4998	0.5152	0.6692	0.7538	0.5424	0.6622	0.6412	0.638
6931862	0.4386	0.5424	0.4894	0.3866	0.3866	0.6536	0.5578	0.4418	0.5922	0.3872	0.569	0.4802	0.0972	0.4116	0.4116	0.4268	0.423	0.4482	0.518	0.423	0.5076	0.5096	0.437	0.7674	0.8108	0.5752	0.5348	0.5348	0.5348	0.52	0.6524	0.5728	0.5248	0.353	0.5638	0.4328	0.4328	0.4354	0.4986	0.4084	0.3364	0.3832	0.5464	0.366	0.6316	0.4736	0.4432	0.5104	0.4202
6931889	0.3284	0.4548	0.4306	0.97	0.97	0.4388	0.4564	0.9358	0.3874	0.2378	0.3386	0.7246	0.0898	0.9602	0.9602	0.316	0.2942	0.7682	0.5828	0.3468	0.3876	0.4	0.3584	0.3858	0.4008	0.3612	0.2908	0.2908	0.2908	0.3766	0.3806	0.429	0.4034	0.3212	0.4638	0.4	0.3042	0.3428	0.223	0.307	0.3018	0.3258	0.339	0.311	0.4274	0.346	0.3644	0.3976	0.324
6932000	0.4672	0.3838	0.3628	0.3604	0.3604	0.453	0.38	0.373	0.4214	0.2314	0.4624	0.3654	0.0902	0.3468	0.3468	0.7632	0.7294	0.4068	0.4248	0.3654	0.431	0.5246	0.4576	0.3752	0.3882	0.5906	0.2648	0.2648	0.2648	0.411	0.3998	0.5968	0.5574	0.5436	0.428	0.5824	0.5548	0.5612	0.2142	0.7372	0.7488	0.7756	0.3638	0.3236	0.4562	0.8184	0.3606	0.3698	0.343
6932009	0.5502	0.4608	0.4396	0.393	0.393	0.4482	0.4676	0.3588	0.5388	0.2342	0.35	0.3442	0.0896	0.772	0.772	0.3238	0.3016	0.5262	0.489	0.5016	0.6304	0.6628	0.4746	0.4108	0.4142	0.3686	0.2882	0.2882	0.2882	0.6042	0.3868	0.599	0.5694	0.3168	0.4388	0.3668	0.3276	0.448	0.228	0.3162	0.3046	0.3644	0.3592	0.4468	0.4626	0.3672	0.4448	0.4194	0.4012
6932344	0.3686	0.4856	0.4484	1.2702	1.2702	0.5364	0.4592	1.3108	0.4926	0.3198	0.4666	1.0308	0.096	0.6698	0.6698	0.3646	0.3394	1.0182	0.7682	0.4012	0.44	0.461	0.4168	0.439	0.4568	0.4826	0.3822	0.3822	0.3822	0.432	0.5272	0.5016	0.4724	0.3548	0.5382	0.4646	0.377	0.3728	0.268	0.3396	0.3284	0.3486	0.4648	0.3552	0.5172	0.411	0.379	0.4028	0.364
6932347	0.3686	0.4856	0.4484	1.2702	1.2702	0.5364	0.4592	1.3108	0.4926	0.3198	0.4666	1.0308	0.096	0.6698	0.6698	0.3646	0.3394	1.0182	0.7682	0.4012	0.44	0.461	0.4168	0.439	0.4568	0.4826	0.3822	0.3822	0.3822	0.432	0.5272	0.5016	0.4724	0.3548	0.5382	0.4646	0.377	0.3728	0.268	0.3396	0.3284	0.3486	0.4648	0.3552	0.5172	0.411	0.379	0.4028	0.364
6932355	0.8756	0.522	0.4812	0.4118	0.4118	0.5642	0.4898	0.4542	0.857	0.3286	0.4908	0.473	0.098	0.3968	0.3968	0.3928	0.3548	0.774	0.7196	0.7762	1.0024	1.0624	0.7002	0.4898	0.478	0.53	0.3672	0.3672	0.3672	0.958	0.5396	0.8842	0.8576	0.3656	0.5186	0.4342	0.4412	0.6096	0.28	0.3648	0.3482	0.4422	0.529	0.6812	0.6004	0.467	0.5662	0.4598	0.5466
6932356	0.8756	0.522	0.4812	0.4118	0.4118	0.5642	0.4898	0.4542	0.857	0.3286	0.4908	0.473	0.098	0.3968	0.3968	0.3928	0.3548	0.774	0.7196	0.7762	1.0024	1.0624	0.7002	0.4898	0.478	0.53	0.3672	0.3672	0.3672	0.958	0.5396	0.8842	0.8576	0.3656	0.5186	0.4342	0.4412	0.6096	0.28	0.3648	0.3482	0.4422	0.529	0.6812	0.6004	0.467	0.5662	0.4598	0.5466
6932358	0.4132	0.535	0.4856	1.0316	1.0316	0.6056	0.4928	1.0746	0.5544	0.345	0.493	0.8866	0.1022	0.6094	0.6094	0.3972	0.3566	0.8858	0.7342	0.4612	0.5002	0.5274	0.4778	0.4762	0.4898	0.54	0.3834	0.3834	0.3834	0.4872	0.557	0.5688	0.5366	0.3944	0.5622	0.4776	0.4222	0.4056	0.2806	0.3652	0.3588	0.3872	0.5152	0.4074	0.5842	0.4634	0.429	0.4558	0.4122
6932359	0.4132	0.535	0.4856	1.0316	1.0316	0.6056	0.4928	1.0746	0.5544	0.345	0.493	0.8866	0.1022	0.6094	0.6094	0.3972	0.3566	0.8858	0.7342	0.4612	0.5002	0.5274	0.4778	0.4762	0.4898	0.54	0.3834	0.3834	0.3834	0.4872	0.557	0.5688	0.5366	0.3944	0.5622	0.4776	0.4222	0.4056	0.2806	0.3652	0.3588	0.3872	0.5152	0.4074	0.5842	0.4634	0.429	0.4558	0.4122
6932388	0.5018	0.455	0.425	0.3902	0.3902	0.5464	0.4342	0.3782	0.5194	0.3058	0.3506	0.3614	0.1032	0.3804	0.3804	0.3256	0.3026	0.512	0.4914	0.4868	0.5904	0.6236	0.475	0.4218	0.4304	0.3838	0.3626	0.3626	0.3626	0.5564	0.6404	0.5934	0.5538	0.7774	0.434	0.3614	0.331	0.4532	0.242	0.3028	0.5226	0.373	0.3632	0.8966	0.4778	0.382	0.4426	0.382	0.4244
6932398	0.5418	0.5074	0.4744	0.4324	0.4324	0.579	0.489	0.4306	0.6082	0.2826	0.4122	0.4198	0.1038	0.4194	0.4194	0.3812	0.3462	0.5584	0.5598	0.7778	0.6426	0.8	0.7744	0.727	0.499	0.4998	0.3238	0.3238	0.3238	0.6726	0.4642	0.6782	0.688	0.3944	0.5236	0.4262	0.5276	0.4986	0.2568	0.3528	0.3684	0.4568	0.572	0.4698	0.7264	0.4724	0.5406	0.4808	0.5214
6932401	0.4118	0.4528	0.439	0.4026	0.4026	0.6208	0.478	0.3954	0.4684	0.2516	0.419	0.3822	0.0952	0.4198	0.4198	0.3618	0.364	0.456	0.4644	0.4336	0.487	0.5328	0.453	0.7622	0.7594	0.409	0.3958	0.3958	0.3958	0.4674	0.4982	0.5952	0.5148	0.3596	0.5204	0.3766	0.3702	0.4392	0.258	0.3454	0.3382	0.414	0.3942	0.3752	0.5934	0.434	0.4688	0.4968	0.4494
6932403	0.4118	0.4528	0.439	0.4026	0.4026	0.6208	0.478	0.3954	0.4684	0.2516	0.419	0.3822	0.0952	0.4198	0.4198	0.3618	0.364	0.456	0.4644	0.4336	0.487	0.5328	0.453	0.7622	0.7594	0.409	0.3958	0.3958	0.3958	0.4674	0.4982	0.5952	0.5148	0.3596	0.5204	0.3766	0.3702	0.4392	0.258	0.3454	0.3382	0.414	0.3942	0.3752	0.5934	0.434	0.4688	0.4968	0.4494
6932411	0.4016	0.4584	0.446	0.4046	0.4046	0.67	0.4966	0.3958	0.4628	0.2522	0.441	0.3836	0.0948	0.4342	0.4342	0.359	0.39	0.4488	0.4594	0.4226	0.4746	0.5234	0.4482	0.9226	0.9236	0.4112	0.4502	0.4502	0.4502	0.4564	0.5406	0.6128	0.5136	0.36	0.5532	0.3768	0.3704	0.454	0.2728	0.3576	0.3386	0.3944	0.3956	0.3676	0.6304	0.4406	0.48	0.536	0.456
6932413	0.4016	0.4584	0.446	0.4046	0.4046	0.67	0.4966	0.3958	0.4628	0.2522	0.441	0.3836	0.0948	0.4342	0.4342	0.359	0.39	0.4488	0.4594	0.4226	0.4746	0.5234	0.4482	0.9226	0.9236	0.4112	0.4502	0.4502	0.4502	0.4564	0.5406	0.6128	0.5136	0.36	0.5532	0.3768	0.3704	0.454	0.2728	0.3576	0.3386	0.3944	0.3956	0.3676	0.6304	0.4406	0.48	0.536	0.456
6932418	0.746	0.546	0.492	0.4208	0.4208	0.6334	0.5312	0.4858	0.808	0.369	0.5828	0.5266	0.1032	0.4224	0.4224	0.491	0.4114	0.7488	1.102	0.7426	1.2642	0.8922	0.6314	0.5152	0.5288	0.5854	0.4394	0.4394	0.4394	0.8334	0.7624	0.7926	0.766	0.3942	0.5526	0.4748	0.4778	0.5792	0.3182	0.4154	0.3772	0.4522	0.5908	0.6018	0.6264	0.4996	0.529	0.4746	0.5076
6932429	0.703	0.4766	0.449	0.401	0.401	0.5382	0.467	0.3974	0.6878	0.2676	0.3864	0.388	0.0946	0.4032	0.4032	0.4258	0.3464	0.705	1.0058	0.7006	1.2152	0.833	0.5808	0.4524	0.4472	0.4574	0.313	0.313	0.313	0.7708	0.4422	0.7228	0.691	0.373	0.4762	0.4102	0.3898	0.5364	0.2444	0.3552	0.354	0.4268	0.4216	0.5718	0.5374	0.4366	0.501	0.4254	0.4812
6932489	0.847	0.497	0.455	0.4344	0.4344	0.59	0.4806	0.4488	0.8142	0.297	0.428	0.438	0.1006	0.4246	0.4246	0.4534	0.3762	0.8854	0.993	0.9678	1.2658	1.0566	0.7748	0.6012	0.5078	0.515	0.3402	0.3402	0.3402	0.945	0.4868	0.8736	0.8512	0.4016	0.543	0.4564	0.4826	0.6286	0.2664	0.3854	0.3814	0.4792	0.5188	0.6736	0.6656	0.4926	0.5852	0.491	0.5646
6932500	1.2622	0.5218	0.478	0.3988	0.3988	0.5938	0.516	0.4614	1.1312	0.3592	0.5686	0.5064	0.1014	0.4032	0.4032	0.4252	0.3906	0.7694	0.7446	0.7774	1.2684	1.0646	0.6994	0.5074	0.5056	0.5458	0.4266	0.4266	0.4266	1.3466	0.7406	0.8902	0.8628	0.3748	0.531	0.4526	0.481	0.6328	0.3102	0.3972	0.3634	0.4572	0.5738	0.6838	0.6068	0.4828	0.5692	0.4658	0.5482
6932505	1.2622	0.5218	0.478	0.3988	0.3988	0.5938	0.516	0.4614	1.1312	0.3592	0.5686	0.5064	0.1014	0.4032	0.4032	0.4252	0.3906	0.7694	0.7446	0.7774	1.2684	1.0646	0.6994	0.5074	0.5056	0.5458	0.4266	0.4266	0.4266	1.3466	0.7406	0.8902	0.8628	0.3748	0.531	0.4526	0.481	0.6328	0.3102	0.3972	0.3634	0.4572	0.5738	0.6838	0.6068	0.4828	0.5692	0.4658	0.5482
6932507	0.3814	0.6502	0.7468	0.3778	0.3778	0.5898	1.104	0.4468	0.6154	0.4526	0.6458	0.5114	0.109	0.4016	0.4016	0.6146	0.5456	0.4178	0.52	0.389	0.4568	0.4526	0.3916	0.4322	0.6192	0.6786	0.542	0.542	0.542	0.4792	0.6698	0.4852	0.4916	0.3582	0.5128	0.4506	0.4264	0.4254	0.3944	0.5722	0.3416	0.3804	0.6154	0.346	0.5772	0.4628	0.4132	0.4328	0.3922
6932510	0.6428	0.5504	0.4932	0.423	0.423	0.6222	0.5384	0.4902	0.7452	0.3762	0.716	0.535	0.1034	0.4146	0.4146	0.4244	0.3848	0.624	0.6572	0.709	0.7504	0.8454	0.6884	0.602	0.5226	0.5846	0.4324	0.4324	0.4324	0.7542	0.6438	0.7444	0.739	0.381	0.5596	0.4686	0.518	0.5436	0.3206	0.3958	0.361	0.443	0.6474	0.53	0.6812	0.495	0.5288	0.4822	0.508
6932511	0.6428	0.5504	0.4932	0.423	0.423	0.6222	0.5384	0.4902	0.7452	0.3762	0.716	0.535	0.1034	0.4146	0.4146	0.4244	0.3848	0.624	0.6572	0.709	0.7504	0.8454	0.6884	0.602	0.5226	0.5846	0.4324	0.4324	0.4324	0.7542	0.6438	0.7444	0.739	0.381	0.5596	0.4686	0.518	0.5436	0.3206	0.3958	0.361	0.443	0.6474	0.53	0.6812	0.495	0.5288	0.4822	0.508
6932512	0.6428	0.5504	0.4932	0.423	0.423	0.6222	0.5384	0.4902	0.7452	0.3762	0.716	0.535	0.1034	0.4146	0.4146	0.4244	0.3848	0.624	0.6572	0.709	0.7504	0.8454	0.6884	0.602	0.5226	0.5846	0.4324	0.4324	0.4324	0.7542	0.6438	0.7444	0.739	0.381	0.5596	0.4686	0.518	0.5436	0.3206	0.3958	0.361	0.443	0.6474	0.53	0.6812	0.495	0.5288	0.4822	0.508
6932513	0.6428	0.5504	0.4932	0.423	0.423	0.6222	0.5384	0.4902	0.7452	0.3762	0.716	0.535	0.1034	0.4146	0.4146	0.4244	0.3848	0.624	0.6572	0.709	0.7504	0.8454	0.6884	0.602	0.5226	0.5846	0.4324	0.4324	0.4324	0.7542	0.6438	0.7444	0.739	0.381	0.5596	0.4686	0.518	0.5436	0.3206	0.3958	0.361	0.443	0.6474	0.53	0.6812	0.495	0.5288	0.4822	0.508
6932516	0.6428	0.5504	0.4932	0.423	0.423	0.6222	0.5384	0.4902	0.7452	0.3762	0.716	0.535	0.1034	0.4146	0.4146	0.4244	0.3848	0.624	0.6572	0.709	0.7504	0.8454	0.6884	0.602	0.5226	0.5846	0.4324	0.4324	0.4324	0.7542	0.6438	0.7444	0.739	0.381	0.5596	0.4686	0.518	0.5436	0.3206	0.3958	0.361	0.443	0.6474	0.53	0.6812	0.495	0.5288	0.4822	0.508
6932534	0.408	0.5818	0.52	0.3908	0.3908	0.6112	0.546	0.4474	0.6048	0.4098	0.5404	0.4898	0.1054	0.4654	0.4654	0.4264	0.3812	0.4518	0.5286	0.4406	0.4928	0.5056	0.4408	0.4342	0.4712	0.6894	0.452	0.452	0.452	0.5812	0.6068	0.5138	0.5982	0.3762	0.5102	0.4494	0.4268	0.4144	0.324	0.3936	0.3434	0.377	0.735	0.4032	0.7266	0.4602	0.405	0.4346	0.38
6932535	0.408	0.5818	0.52	0.3908	0.3908	0.6112	0.546	0.4474	0.6048	0.4098	0.5404	0.4898	0.1054	0.4654	0.4654	0.4264	0.3812	0.4518	0.5286	0.4406	0.4928	0.5056	0.4408	0.4342	0.4712	0.6894	0.452	0.452	0.452	0.5812	0.6068	0.5138	0.5982	0.3762	0.5102	0.4494	0.4268	0.4144	0.324	0.3936	0.3434	0.377	0.735	0.4032	0.7266	0.4602	0.405	0.4346	0.38
6932540	0.3872	0.6218	0.7236	0.3928	0.3928	0.6066	0.573	0.4378	0.5812	0.4066	0.533	0.4812	0.1092	0.4642	0.4642	0.4184	0.3748	0.4324	0.51	0.3974	0.4668	0.469	0.4004	0.396	0.4548	0.6194	0.4484	0.4484	0.4484	0.4754	0.5994	0.4908	0.4944	0.3822	0.4942	0.438	0.4078	0.398	0.3222	0.387	0.3496	0.381	0.5586	0.3884	0.542	0.4536	0.4094	0.4208	0.386
6932576	1.3604	0.4512	0.4238	0.4052	0.4052	0.5264	0.4476	0.4166	1.119	0.277	0.3992	0.4068	0.0966	0.3948	0.3948	0.3862	0.3464	0.8406	0.7356	0.8508	1.3756	1.1776	0.7474	0.4924	0.4602	0.448	0.3158	0.3158	0.3158	1.4306	0.4472	0.9488	0.9098	0.3706	0.5014	0.4234	0.4312	0.663	0.2494	0.3588	0.359	0.4638	0.4412	0.7488	0.573	0.458	0.5958	0.4574	0.576
6932577	1.3604	0.4512	0.4238	0.4052	0.4052	0.5264	0.4476	0.4166	1.119	0.277	0.3992	0.4068	0.0966	0.3948	0.3948	0.3862	0.3464	0.8406	0.7356	0.8508	1.3756	1.1776	0.7474	0.4924	0.4602	0.448	0.3158	0.3158	0.3158	1.4306	0.4472	0.9488	0.9098	0.3706	0.5014	0.4234	0.4312	0.663	0.2494	0.3588	0.359	0.4638	0.4412	0.7488	0.573	0.458	0.5958	0.4574	0.576
6932583	0.3638	0.59	0.5164	0.3438	0.3438	0.5838	0.58	0.4414	0.6062	0.4782	0.65	0.5234	0.095	0.3696	0.3696	0.4348	0.4192	0.3956	0.5092	0.3684	0.4324	0.4378	0.376	0.449	0.5274	0.663	0.5978	0.5978	0.5978	0.4604	0.7192	0.4796	0.4794	0.3222	0.5156	0.4446	0.4222	0.3886	0.385	0.4128	0.3096	0.346	0.632	0.3252	0.5772	0.4536	0.3706	0.4106	0.3498
6932597	1.2622	0.5218	0.478	0.3988	0.3988	0.5938	0.516	0.4614	1.1312	0.3592	0.5686	0.5064	0.1014	0.4032	0.4032	0.4252	0.3906	0.7694	0.7446	0.7774	1.2684	1.0646	0.6994	0.5074	0.5056	0.5458	0.4266	0.4266	0.4266	1.3466	0.7388	0.8902	0.8628	0.3748	0.531	0.4526	0.481	0.6328	0.3102	0.3972	0.3634	0.4572	0.5738	0.6838	0.6068	0.4828	0.5692	0.4658	0.5482
6932619	1.1474	0.4424	0.4186	0.389	0.389	0.5594	0.4614	0.3984	0.9706	0.2694	0.4214	0.3912	0.0928	0.3982	0.3982	0.3756	0.372	0.8554	0.7374	0.8752	1.2454	1.2246	0.7636	0.5672	0.53	0.4328	0.3866	0.3866	0.3866	1.2172	0.4948	0.9922	0.9334	0.3582	0.5056	0.4048	0.4106	0.7114	0.2642	0.3606	0.3444	0.4562	0.432	0.7732	0.6048	0.444	0.6052	0.4562	0.5838
6932621	1.4118	0.4542	0.428	0.3964	0.3964	0.54	0.4584	0.408	1.1554	0.279	0.4118	0.4018	0.096	0.398	0.398	0.3906	0.362	0.8684	0.7558	0.8886	1.433	1.236	0.7736	0.5216	0.4866	0.4516	0.345	0.345	0.345	1.4842	0.4692	0.9886	0.9448	0.3706	0.5058	0.4226	0.4346	0.7002	0.2586	0.3664	0.3594	0.4708	0.4454	0.7826	0.5884	0.4584	0.612	0.461	0.5912
6932622	1.4118	0.4542	0.428	0.3964	0.3964	0.54	0.4584	0.408	1.1554	0.279	0.4118	0.4018	0.096	0.398	0.398	0.3906	0.362	0.8684	0.7558	0.8886	1.433	1.236	0.7736	0.5216	0.4866	0.4516	0.345	0.345	0.345	1.4842	0.4692	0.9886	0.9448	0.3706	0.5058	0.4226	0.4346	0.7002	0.2586	0.3664	0.3594	0.4708	0.4454	0.7826	0.5884	0.4584	0.612	0.461	0.5912
6932631	0.8488	0.5252	0.6564	0.3864	0.3864	0.5634	0.5142	0.3978	0.8092	0.3	0.451	0.4054	0.0968	0.3968	0.3968	0.3748	0.373	0.7334	0.6646	0.7406	0.9684	1.0192	0.66	0.5324	0.5198	0.4966	0.4186	0.4186	0.4186	0.9264	0.5248	0.8568	0.814	0.358	0.4942	0.4	0.3978	0.6242	0.2832	0.3598	0.3424	0.437	0.4656	0.657	0.5962	0.4376	0.5622	0.4364	0.5422
6932636	0.8848	0.4032	0.382	0.3538	0.3538	0.5084	0.4226	0.3624	0.7426	0.246	0.4396	0.3556	0.0864	0.3662	0.3662	0.5642	0.5636	0.7126	0.629	0.7202	0.9508	0.9948	0.6376	0.5088	0.4864	0.5044	0.3606	0.3606	0.3606	0.8946	0.456	0.8302	0.777	0.4346	0.4602	0.4806	0.473	0.7144	0.2438	0.5498	0.5322	0.6208	0.3886	0.6362	0.5416	0.6178	0.5152	0.4076	0.4952
6932658	0.8774	0.5092	0.466	0.4122	0.4122	0.5978	0.5022	0.4722	0.863	0.348	0.5572	0.5096	0.099	0.4004	0.4004	0.4008	0.3686	0.7734	0.7342	0.7716	1.0004	1.0682	0.702	0.514	0.5054	0.5208	0.4126	0.4126	0.4126	0.9574	0.726	0.9008	0.864	0.3654	0.529	0.4366	0.455	0.6214	0.2988	0.3766	0.3488	0.4444	0.561	0.6814	0.611	0.4754	0.5708	0.4656	0.5508
6932693	0.5938	0.588	0.5562	0.4844	0.4844	0.6258	0.5654	0.4598	0.662	0.3022	0.4368	0.4488	0.1124	0.4758	0.4758	0.4034	0.3664	0.606	0.6032	0.8676	0.702	0.8898	0.8646	0.8084	0.5386	0.535	0.3462	0.3462	0.3462	0.741	0.497	0.744	0.758	0.428	0.5644	0.4552	0.577	0.54	0.2752	0.3744	0.3986	0.5002	0.626	0.5128	0.797	0.509	0.6022	0.5208	0.58
6932701	0.3718	0.7234	0.8546	0.3946	0.3946	0.5402	0.6008	0.45	0.6138	0.4054	0.5358	0.4918	0.1022	0.3822	0.3822	0.4034	0.367	0.4256	0.4992	0.3796	0.4416	0.452	0.3894	0.3892	0.4458	0.714	0.4478	0.4478	0.4478	0.4744	0.5808	0.4806	0.5002	0.3476	0.4938	0.4336	0.4098	0.361	0.3274	0.3736	0.332	0.369	0.594	0.3362	0.5736	0.447	0.4008	0.4076	0.3826
6932716	0.473	0.424	0.3934	0.3726	0.3726	0.5348	0.4138	0.3858	0.5254	0.2558	0.3698	0.3772	0.086	0.3668	0.3668	0.348	0.3118	0.4926	0.4992	0.615	0.5644	0.6594	0.608	0.5712	0.4376	0.4296	0.2932	0.2932	0.2932	0.5692	0.426	0.5864	0.578	0.3608	0.4552	0.3736	0.4354	0.4574	0.229	0.3222	0.3316	0.3892	0.4706	0.426	0.598	0.4154	0.452	0.4302	0.4384
6932724	0.5812	0.7032	0.7246	0.54	0.54	0.661	0.7024	0.4468	0.6206	0.2982	0.4388	0.4356	0.1262	0.5662	0.5662	0.4028	0.3744	0.593	0.585	0.5682	0.6864	0.721	0.5542	0.53	0.5362	0.4836	0.3744	0.3744	0.3744	0.6492	0.5124	0.7022	0.6496	0.4564	0.5364	0.4328	0.4116	0.5088	0.2846	0.3786	0.4254	0.4998	0.4554	0.5146	0.6032	0.4922	0.6038	0.5026	0.5768
6932729	0.5834	0.6918	0.714	0.5282	0.5282	0.6288	0.6924	0.4326	0.6122	0.294	0.4302	0.4224	0.1272	0.5586	0.5586	0.405	0.378	0.5836	0.5706	0.5588	0.6822	0.72	0.5466	0.5084	0.5164	0.471	0.3662	0.3662	0.3662	0.6482	0.4982	0.6942	0.6456	0.455	0.5284	0.4388	0.4074	0.5084	0.2814	0.3802	0.4324	0.5028	0.4422	0.5072	0.58	0.4884	0.5914	0.482	0.564
6932730	0.5834	0.6918	0.714	0.5282	0.5282	0.6288	0.6924	0.4326	0.6122	0.294	0.4302	0.4224	0.1272	0.5586	0.5586	0.405	0.378	0.5836	0.5706	0.5588	0.6822	0.72	0.5466	0.5084	0.5164	0.471	0.3662	0.3662	0.3662	0.6482	0.4982	0.6942	0.6456	0.455	0.5284	0.4388	0.4074	0.5084	0.2814	0.3802	0.4324	0.5028	0.4422	0.5072	0.58	0.4884	0.5914	0.482	0.564
6932731	0.5834	0.6918	0.714	0.5282	0.5282	0.6288	0.6924	0.4326	0.6122	0.294	0.4302	0.4224	0.1272	0.5586	0.5586	0.405	0.378	0.5836	0.5706	0.5588	0.6822	0.72	0.5466	0.5084	0.5164	0.471	0.3662	0.3662	0.3662	0.6482	0.4982	0.6942	0.6456	0.455	0.5284	0.4388	0.4074	0.5084	0.2814	0.3802	0.4324	0.5028	0.4422	0.5072	0.58	0.4884	0.5914	0.482	0.564
6932734	0.6454	0.4062	0.3774	0.3534	0.3534	0.4798	0.4084	0.3642	0.5926	0.247	0.4208	0.356	0.0872	0.3604	0.3604	0.5968	0.54	0.5948	0.797	0.5902	0.9562	0.7054	0.5094	0.4298	0.4248	0.5206	0.304	0.304	0.304	0.6552	0.4138	0.6322	0.6	0.4376	0.443	0.4864	0.4668	0.5854	0.233	0.5446	0.532	0.6138	0.3864	0.4786	0.498	0.61	0.4358	0.391	0.4186
6932747	0.243	0.3292	0.3264	0.2934	0.2934	0.439	0.3654	0.2816	0.298	0.1916	0.3138	0.2668	0.07	0.3022	0.3022	0.2512	0.2944	0.2942	0.3032	0.253	0.2926	0.295	0.2578	0.4162	0.4386	0.2846	0.3766	0.3766	0.3766	0.2816	0.4088	0.3526	0.297	0.267	0.3296	0.2522	0.2302	0.3204	0.2056	0.2514	0.244	0.2584	0.2596	0.2468	0.3932	0.2672	0.2858	0.2766	0.2714
6932756	0.3472	0.3292	0.304	0.8944	0.8944	0.4058	0.3198	0.9032	0.35	0.2084	0.3386	0.6934	0.074	0.4902	0.4902	0.4918	0.4622	0.736	0.5536	0.318	0.3574	0.361	0.3242	0.323	0.3338	0.4308	0.2364	0.2364	0.2364	0.336	0.3324	0.3866	0.359	0.3924	0.3996	0.4558	0.3806	0.4	0.1794	0.4682	0.4752	0.4898	0.2982	0.2904	0.3778	0.5264	0.293	0.3106	0.2812
6932772	0.6328	0.418	0.3924	0.3684	0.3684	0.4898	0.423	0.3762	0.5746	0.2664	0.4472	0.3724	0.0962	0.3774	0.3774	0.5592	0.5366	0.5496	0.5234	0.5342	0.6694	0.9514	0.7544	0.442	0.4406	0.4964	0.33	0.33	0.33	0.636	0.4658	1.0186	0.9726	0.5306	0.4528	0.4858	0.4678	0.5914	0.246	0.5414	0.5988	0.5994	0.3878	0.5268	0.5028	0.619	0.4502	0.3998	0.4298
6932789	0.3888	0.6126	0.6392	0.4674	0.4674	0.519	0.609	0.364	0.436	0.2432	0.349	0.3528	0.1148	0.4934	0.4934	0.3254	0.2946	0.4224	0.4258	0.3948	0.4538	0.4998	0.4174	0.4062	0.4148	0.375	0.2794	0.2794	0.2794	0.4424	0.3932	0.5326	0.4882	0.392	0.4398	0.3614	0.3396	0.3682	0.2288	0.3068	0.3726	0.4252	0.3696	0.3548	0.4974	0.4244	0.4914	0.4038	0.4682
6932818	0.878	0.4458	0.4216	0.4	0.4	0.5958	0.4678	0.4074	0.7894	0.2686	0.4292	0.3976	0.092	0.4074	0.4074	0.3716	0.3702	0.767	0.6772	0.7768	1.0014	1.0714	0.7032	0.5874	0.5548	0.4288	0.3926	0.3926	0.3926	0.9446	0.5062	0.9216	0.8472	0.363	0.5162	0.399	0.4054	0.6556	0.2652	0.3592	0.3428	0.4432	0.429	0.6876	0.6288	0.4548	0.5778	0.4718	0.5562
6932821	0.6038	0.4642	0.4364	0.4294	0.4294	0.6494	0.4776	0.435	0.6122	0.2766	0.435	0.4208	0.0938	0.4256	0.4256	0.3786	0.3566	0.6034	0.5752	0.5936	0.7012	0.7764	0.5922	0.5824	0.5608	0.4394	0.3624	0.3624	0.3624	0.6662	0.503	0.7762	0.6862	0.3854	0.5374	0.405	0.4188	0.5332	0.2618	0.3624	0.3544	0.432	0.4364	0.5256	0.6608	0.4912	0.5296	0.5076	0.5084
6932835	0.4736	0.4308	0.4044	0.3978	0.3978	0.5886	0.4374	0.4038	0.4768	0.2582	0.4484	0.3904	0.089	0.3936	0.3936	0.5746	0.5434	0.4672	0.476	0.4454	0.5004	0.5524	0.471	0.5012	0.4952	0.5202	0.3152	0.3152	0.3152	0.4772	0.4512	0.6122	0.5354	0.4682	0.4922	0.4896	0.4932	0.5308	0.2386	0.5546	0.5496	0.604	0.3998	0.3934	0.5894	0.6722	0.4428	0.4614	0.4234
6932860	0.8394	0.4198	0.3944	0.364	0.364	0.5282	0.441	0.3722	0.752	0.266	0.4058	0.3652	0.0902	0.3814	0.3814	0.3602	0.3632	0.7218	0.6376	0.7284	0.9572	1.0034	0.6456	0.5262	0.5072	0.4084	0.3906	0.3906	0.3906	0.9022	0.4794	0.8398	0.7858	0.349	0.4716	0.3826	0.3724	0.6266	0.2566	0.3474	0.3336	0.4142	0.3988	0.6546	0.5546	0.4108	0.5234	0.4168	0.5022
6932863	0.8394	0.4198	0.3944	0.364	0.364	0.5282	0.441	0.3722	0.752	0.266	0.4058	0.3652	0.0902	0.3814	0.3814	0.3602	0.3632	0.7218	0.6376	0.7284	0.9572	1.0034	0.6456	0.5262	0.5072	0.4084	0.3906	0.3906	0.3906	0.9022	0.4794	0.8398	0.7858	0.349	0.4716	0.3826	0.3724	0.6266	0.2566	0.3474	0.3336	0.4142	0.3988	0.6546	0.5546	0.4108	0.5234	0.4168	0.5022
6932894	0.5046	0.5038	0.4708	0.456	0.456	0.7496	0.5358	0.4608	0.5712	0.2888	0.4974	0.446	0.1016	0.48	0.48	0.409	0.4352	0.549	0.5534	0.6028	0.5956	0.6968	0.6252	1.0848	1.0032	0.4874	0.4918	0.4918	0.4918	0.5914	0.6056	0.739	0.6484	0.4	0.6356	0.437	0.4722	0.5418	0.3038	0.4016	0.374	0.4468	0.5042	0.4518	0.7732	0.5068	0.5528	0.6134	0.5264
6932901	0.5046	0.5038	0.4708	0.456	0.456	0.7496	0.5358	0.4608	0.5712	0.2888	0.4974	0.446	0.1016	0.48	0.48	0.409	0.4352	0.549	0.5534	0.6028	0.5956	0.6968	0.6252	1.0848	1.0032	0.4874	0.4918	0.4918	0.4918	0.5914	0.6056	0.739	0.6484	0.4	0.6356	0.437	0.4722	0.5418	0.3038	0.4016	0.374	0.4468	0.5042	0.4518	0.7732	0.5068	0.5528	0.6134	0.5264
6932911	0.4378	0.571	0.5048	0.3588	0.3588	0.5674	0.5604	0.44	0.6338	0.4418	0.5888	0.5054	0.0964	0.365	0.365	0.4358	0.395	0.4226	0.5212	0.4024	0.5002	0.4798	0.4108	0.4298	0.493	0.6348	0.508	0.508	0.508	0.53	0.6436	0.5156	0.5066	0.3376	0.5102	0.4406	0.446	0.3804	0.5858	0.4056	0.325	0.3678	0.6	0.3456	0.5816	0.4732	0.3994	0.4286	0.3804
6932931	0.3924	0.721	0.7988	0.3872	0.3872	0.6962	0.6972	0.551	0.7268	0.5362	1.289	0.711	0.1124	0.4084	0.4084	0.4746	0.438	0.428	0.6226	0.3982	0.4662	0.4934	0.4276	0.4454	0.5334	0.7706	0.6244	0.6244	0.6244	0.5048	0.9638	0.5402	0.5568	0.3662	0.5522	0.4846	0.5312	0.4342	0.4352	0.4482	0.351	0.3912	0.843	0.3536	0.6216	0.503	0.4256	0.441	0.4044
6932932	0.3924	0.721	0.7988	0.3872	0.3872	0.6962	0.6972	0.551	0.7268	0.5362	1.289	0.711	0.1124	0.4084	0.4084	0.4746	0.438	0.428	0.6226	0.3982	0.4662	0.4934	0.4276	0.4454	0.5334	0.7706	0.6244	0.6244	0.6244	0.5048	0.9638	0.5402	0.5568	0.3662	0.5522	0.4846	0.5312	0.4342	0.4352	0.4482	0.351	0.3912	0.843	0.3536	0.6216	0.503	0.4256	0.441	0.4044
6932959	0.4414	0.66	0.5838	0.417	0.417	0.7688	0.6542	0.5766	0.73	0.512	0.912	0.7192	0.1106	0.4324	0.4324	0.4822	0.471	0.4816	0.654	0.4548	0.5206	0.5764	0.4958	0.5754	0.641	0.7216	0.6614	0.6614	0.6614	0.5458	1.3342	0.6538	0.6196	0.3818	0.6106	0.4996	0.5562	0.4642	0.4278	0.4604	0.3634	0.4138	0.8246	0.3954	0.713	0.5422	0.4634	0.4978	0.4404
6932961	0.5652	0.6366	0.5596	0.3964	0.3964	0.703	0.6364	0.5576	0.802	0.5032	1.133	0.7006	0.1078	0.4102	0.4102	0.4686	0.4364	0.5542	0.6948	0.5338	0.6568	0.7038	0.5356	0.4972	0.5582	0.7014	0.601	0.601	0.601	0.6686	1.053	0.6866	0.6802	0.3646	0.5688	0.4858	0.5374	0.5134	0.4132	0.4434	0.3492	0.4078	0.808	0.4712	0.6416	0.5094	0.4718	0.4638	0.4498
6932970	0.4496	0.7326	0.7248	0.512	0.512	0.698	0.718	0.4976	0.6194	0.3908	0.607	0.5444	0.1288	0.5306	0.5306	0.4364	0.402	0.5	0.5804	0.5068	0.539	0.5906	0.5274	0.5472	0.5494	0.5924	0.4654	0.4654	0.4654	0.5428	0.7898	0.6152	0.5924	0.4488	0.5614	0.4656	0.482	0.4496	0.3402	0.4078	0.42	0.4818	0.6188	0.421	0.6454	0.516	0.5568	0.4968	0.5312
6932997	0.4914	0.7308	0.7512	0.5556	0.5556	0.7996	0.7182	0.4466	0.5668	0.2964	0.4254	0.434	0.134	0.5656	0.5656	0.3934	0.3562	0.5334	0.544	0.6238	0.5858	0.6856	0.6366	0.6164	0.511	0.4892	0.344	0.344	0.344	0.589	0.4996	0.652	0.6294	0.4904	0.5332	0.4354	0.4712	0.4856	0.2798	0.3662	0.4456	0.5218	0.5136	0.4774	0.6636	0.503	0.6198	0.4902	0.595
6932999	0.4914	0.7308	0.7512	0.5556	0.5556	0.7996	0.7182	0.4466	0.5668	0.2964	0.4254	0.434	0.134	0.5656	0.5656	0.3934	0.3562	0.5334	0.544	0.6238	0.5858	0.6856	0.6366	0.6164	0.511	0.4892	0.344	0.344	0.344	0.589	0.4996	0.652	0.6294	0.4904	0.5332	0.4354	0.4712	0.4856	0.2798	0.3662	0.4456	0.5218	0.5136	0.4774	0.6636	0.503	0.6198	0.4902	0.595
6933005	0.8654	0.4756	0.457	0.4112	0.4112	0.5994	0.4888	0.409	0.7858	0.2826	0.4236	0.3992	0.0996	0.4164	0.4164	0.375	0.3706	0.7604	0.6768	0.7652	0.9916	1.0458	0.6854	0.56	0.5368	0.4364	0.3998	0.3998	0.3998	0.9328	0.509	0.8876	0.8268	0.3904	0.505	0.4016	0.398	0.647	0.2672	0.3586	0.3628	0.4514	0.4292	0.6942	0.6006	0.447	0.582	0.4564	0.5608
6933007	0.6822	0.5334	0.5142	0.4074	0.4074	0.5722	0.4988	0.431	0.6754	0.3096	0.5088	0.4426	0.103	0.4008	0.4008	0.6054	0.566	0.6022	0.5948	0.5946	0.7312	1.0174	0.811	0.4698	0.4664	0.6204	0.3486	0.3486	0.3486	0.7064	0.514	1.0754	1.0424	0.4966	0.5046	0.532	0.53	0.6136	0.2732	0.577	0.5814	0.6442	0.4912	0.531	0.5824	0.681	0.5056	0.45	0.4858
6933031	0.437	0.4312	0.4356	0.3332	0.3332	0.4452	0.4432	0.2886	0.4448	0.2006	0.3074	0.2832	0.0814	0.3564	0.3564	0.277	0.2672	0.4202	0.4066	0.4088	0.5112	0.5268	0.3842	0.3592	0.364	0.3218	0.274	0.274	0.274	0.4832	0.361	0.4902	0.4566	0.3014	0.3518	0.2922	0.2748	0.386	0.2006	0.269	0.279	0.3318	0.303	0.382	0.4012	0.3204	0.3898	0.3202	0.3716
6933104	0.2166	0.2738	0.2528	0.2588	0.2588	0.2848	0.2588	0.2558	0.249	0.1976	0.2252	0.2372	0.068	0.2488	0.2488	0.2168	0.2026	0.2598	0.2606	0.2134	0.2466	0.247	0.2182	0.2188	0.2418	0.242	0.2174	0.2174	0.2174	0.239	0.2562	0.2618	0.2516	0.2564	0.2588	0.2358	0.2052	0.2258	0.1424	0.2014	0.2354	0.2224	0.2212	0.2254	0.2632	0.2398	0.2234	0.2244	0.2104
6933105	0.2166	0.2738	0.2528	0.2588	0.2588	0.2848	0.2588	0.2558	0.249	0.1976	0.2252	0.2372	0.068	0.2488	0.2488	0.2168	0.2026	0.2598	0.2606	0.2134	0.2466	0.247	0.2182	0.2188	0.2418	0.242	0.2174	0.2174	0.2174	0.239	0.2562	0.2618	0.2516	0.2564	0.2588	0.2358	0.2052	0.2258	0.1424	0.2014	0.2354	0.2224	0.2212	0.2254	0.2632	0.2398	0.2234	0.2244	0.2104
6933126	0.105	0.1336	0.1274	0.1496	0.1496	0.1618	0.1276	0.1458	0.1246	0.0812	0.102	0.1298	0.029	0.126	0.126	0.0964	0.0864	0.1454	0.1384	0.1124	0.1264	0.1324	0.116	0.1172	0.1216	0.1146	0.0914	0.0914	0.0914	0.1212	0.1238	0.1422	0.1324	0.1188	0.1384	0.117	0.0972	0.1078	0.0648	0.0888	0.104	0.1068	0.11	0.1154	0.1418	0.1148	0.1202	0.1152	0.1146
6933127	0.0844	0.121	0.1054	0.0862	0.0862	0.1188	0.1512	0.0974	0.125	0.0898	0.1114	0.1038	0.0242	0.0878	0.0878	0.1198	0.1044	0.0966	0.1126	0.0918	0.103	0.1022	0.092	0.0914	0.2942	0.1304	0.098	0.098	0.098	0.1034	0.1244	0.1064	0.1072	0.0838	0.1092	0.0972	0.0892	0.0832	0.0724	0.109	0.0776	0.0806	0.1186	0.0816	0.1188	0.0968	0.0864	0.0932	0.0818
6933145	0.1078	0.1228	0.1142	0.1068	0.1068	0.156	0.122	0.1084	0.1276	0.0778	0.1076	0.106	0.0262	0.1292	0.1292	0.1052	0.0958	0.1204	0.127	0.1106	0.1288	0.1328	0.114	0.115	0.1262	0.1186	0.0862	0.0862	0.0862	0.1232	0.1254	0.1416	0.1324	0.104	0.1292	0.1118	0.1012	0.117	0.0678	0.098	0.0956	0.104	0.1098	0.1084	0.1372	0.1182	0.1094	0.1192	0.1012
6933147	0.3822	0.4936	0.4506	0.361	0.361	0.5144	0.4912	0.4008	0.5164	0.3406	0.4618	0.4272	0.106	0.3978	0.3978	0.388	0.3462	0.4076	0.4684	0.3796	0.4508	0.4466	0.3866	0.3906	0.438	0.5084	0.3828	0.3828	0.3828	0.4528	0.5096	0.4726	0.46	0.3352	0.4636	0.4006	0.379	0.357	0.3676	0.3604	0.3168	0.3518	0.477	0.3366	0.4988	0.4142	0.3888	0.4234	0.3658
6933163	0.7472	0.7486	0.786	0.5534	0.5534	0.6044	0.7436	0.4174	0.711	0.285	0.405	0.4078	0.1352	0.5752	0.5752	0.373	0.3384	0.6822	0.6238	0.717	0.8546	1.051	0.6788	0.5306	0.4788	0.4438	0.327	0.327	0.327	0.8228	0.4586	0.8142	0.776	0.4646	0.5098	0.4184	0.424	0.5646	0.2702	0.3514	0.4398	0.5416	0.4552	0.6088	0.5984	0.4888	0.6856	0.4698	0.659
6933164	0.7472	0.7486	0.786	0.5534	0.5534	0.6044	0.7436	0.4174	0.711	0.285	0.405	0.4078	0.1352	0.5752	0.5752	0.373	0.3384	0.6822	0.6238	0.717	0.8546	1.051	0.6788	0.5306	0.4788	0.4438	0.327	0.327	0.327	0.8228	0.4586	0.8142	0.776	0.4646	0.5098	0.4184	0.424	0.5646	0.2702	0.3514	0.4398	0.5416	0.4552	0.6088	0.5984	0.4888	0.6856	0.4698	0.659
6933166	0.7472	0.7486	0.786	0.5534	0.5534	0.6044	0.7436	0.4174	0.711	0.285	0.405	0.4078	0.1352	0.5752	0.5752	0.373	0.3384	0.6822	0.6238	0.717	0.8546	1.051	0.6788	0.5306	0.4788	0.4438	0.327	0.327	0.327	0.8228	0.4586	0.8142	0.776	0.4646	0.5098	0.4184	0.424	0.5646	0.2702	0.3514	0.4398	0.5416	0.4552	0.6088	0.5984	0.4888	0.6856	0.4698	0.659
6933168	0.7472	0.7486	0.786	0.5534	0.5534	0.6044	0.7436	0.4174	0.711	0.285	0.405	0.4078	0.1352	0.5752	0.5752	0.373	0.3384	0.6822	0.6238	0.717	0.8546	1.051	0.6788	0.5306	0.4788	0.4438	0.327	0.327	0.327	0.8228	0.4586	0.8142	0.776	0.4646	0.5098	0.4184	0.424	0.5646	0.2702	0.3514	0.4398	0.5416	0.4552	0.6088	0.5984	0.4888	0.6856	0.4698	0.659
6933171	0.403	0.7314	0.77	0.8398	0.8398	0.6032	0.726	0.701	0.465	0.2774	0.3902	0.59	0.137	0.6744	0.6744	0.3588	0.325	0.6474	0.5596	0.4228	0.4714	0.5198	0.4534	0.4706	0.4798	0.416	0.3182	0.3182	0.3182	0.4562	0.4418	0.5668	0.516	0.4578	0.5214	0.4214	0.3724	0.3948	0.2596	0.3372	0.4302	0.4842	0.4008	0.383	0.5356	0.468	0.5736	0.4708	0.5478
6933172	0.403	0.7314	0.77	0.8398	0.8398	0.6032	0.726	0.701	0.465	0.2774	0.3902	0.59	0.137	0.6744	0.6744	0.3588	0.325	0.6474	0.5596	0.4228	0.4714	0.5198	0.4534	0.4706	0.4798	0.416	0.3182	0.3182	0.3182	0.4562	0.4418	0.5668	0.516	0.4578	0.5214	0.4214	0.3724	0.3948	0.2596	0.3372	0.4302	0.4842	0.4008	0.383	0.5356	0.468	0.5736	0.4708	0.5478
6933173	0.4502	0.733	0.7676	0.5282	0.5282	0.5722	0.721	0.3918	0.5112	0.2698	0.383	0.3828	0.1314	0.5544	0.5544	0.3522	0.3516	0.474	0.4796	0.5698	0.5274	0.6296	0.5846	0.5582	0.4542	0.436	0.3112	0.3112	0.3112	0.5396	0.4334	0.588	0.5744	0.4424	0.4794	0.396	0.4472	0.4306	0.258	0.331	0.4172	0.494	0.466	0.4056	0.5946	0.4564	0.5874	0.4376	0.5616
6933177	0.711	0.4402	0.4136	0.692	0.692	0.57	0.448	0.6988	0.6726	0.2684	0.4066	0.5888	0.0962	0.5042	0.5042	0.3636	0.3494	0.8518	0.6986	0.6534	0.8156	0.8714	0.6106	0.546	0.5268	0.4204	0.358	0.358	0.358	0.771	0.472	0.783	0.7216	0.362	0.5308	0.4168	0.3876	0.5552	0.2512	0.3456	0.3416	0.4156	0.4134	0.5756	0.5808	0.4402	0.524	0.4772	0.5042
6933178	0.711	0.4402	0.4136	0.692	0.692	0.57	0.448	0.6988	0.6726	0.2684	0.4066	0.5888	0.0962	0.5042	0.5042	0.3636	0.3494	0.8518	0.6986	0.6534	0.8156	0.8714	0.6106	0.546	0.5268	0.4204	0.358	0.358	0.358	0.771	0.472	0.783	0.7216	0.362	0.5308	0.4168	0.3876	0.5552	0.2512	0.3456	0.3416	0.4156	0.4134	0.5756	0.5808	0.4402	0.524	0.4772	0.5042
6933179	0.7582	0.4418	0.4112	0.3802	0.3802	0.539	0.4432	0.3894	0.719	0.261	0.3994	0.3818	0.0906	0.3842	0.3842	0.357	0.3758	0.6786	0.6186	0.8004	0.8718	0.981	0.7418	0.6338	0.5014	0.4402	0.351	0.351	0.351	0.8546	0.4636	0.8044	0.78	0.3468	0.4888	0.3914	0.4624	0.591	0.2498	0.3394	0.3286	0.4254	0.4786	0.5982	0.6398	0.4288	0.5378	0.444	0.518
6933182	0.3816	0.8572	0.8832	1.0886	1.0886	0.5618	0.8246	1.0022	0.4906	0.31	0.416	0.8048	0.125	0.7066	0.7066	0.3634	0.3292	0.8286	0.6582	0.4064	0.451	0.481	0.4272	0.4252	0.4434	0.4846	0.3498	0.3498	0.3498	0.446	0.4694	0.5184	0.4914	0.4278	0.5204	0.4476	0.3696	0.3756	0.2718	0.339	0.3996	0.4386	0.4388	0.3682	0.5218	0.4438	0.5006	0.418	0.4794
6933184	0.5938	0.4208	0.3924	0.9716	0.9716	0.4896	0.412	0.9818	0.5906	0.2658	0.369	0.772	0.094	0.569	0.569	0.4416	0.403	0.9646	0.7414	0.5584	0.692	0.71	0.5254	0.4286	0.4222	0.4554	0.3012	0.3012	0.3012	0.6498	0.4178	0.6452	0.611	0.397	0.504	0.4804	0.4052	0.5078	0.231	0.4124	0.4194	0.467	0.3908	0.4924	0.4974	0.4912	0.4418	0.4032	0.4256
6933186	0.3768	0.4718	0.4316	0.6654	0.6654	0.543	0.5704	0.697	0.491	0.3212	0.4536	0.6132	0.096	0.4924	0.4924	0.4486	0.399	0.6174	0.5626	0.3968	0.4472	0.47	0.4108	0.451	0.5284	0.4772	0.3796	0.3796	0.3796	0.4408	0.4994	0.51	0.4766	0.3398	0.505	0.4142	0.3742	0.3816	0.2822	0.733	0.3198	0.38	0.4534	0.3474	0.528	0.4242	0.4036	0.4504	0.3848
6933187	0.62	0.5284	0.4708	0.402	0.402	0.5644	0.6152	0.443	0.7092	0.3526	0.4818	0.4606	0.1012	0.4024	0.4024	0.5376	0.4738	0.6396	0.8818	0.632	0.9962	0.7406	0.5516	0.4586	0.5374	0.58	0.396	0.396	0.396	0.7074	0.5382	0.6704	0.6596	0.3776	0.5246	0.46	0.4288	0.4976	0.3056	0.464	0.3582	0.4162	0.528	0.5166	0.5816	0.4664	0.4764	0.45	0.4562
6933188	0.62	0.5284	0.4708	0.402	0.402	0.5644	0.6152	0.443	0.7092	0.3526	0.4818	0.4606	0.1012	0.4024	0.4024	0.5376	0.4738	0.6396	0.8818	0.632	0.9962	0.7406	0.5516	0.4586	0.5374	0.58	0.396	0.396	0.396	0.7074	0.5382	0.6704	0.6596	0.3776	0.5246	0.46	0.4288	0.4976	0.3056	0.464	0.3582	0.4162	0.528	0.5166	0.5816	0.4664	0.4764	0.45	0.4562
6933189	0.62	0.5284	0.4708	0.402	0.402	0.5644	0.6152	0.443	0.7092	0.3526	0.4818	0.4606	0.1012	0.4024	0.4024	0.5376	0.4738	0.6396	0.8818	0.632	0.9962	0.7406	0.5516	0.4586	0.5374	0.58	0.396	0.396	0.396	0.7074	0.5382	0.6704	0.6596	0.3776	0.5246	0.46	0.4288	0.4976	0.3056	0.464	0.3582	0.4162	0.528	0.5166	0.5816	0.4664	0.4764	0.45	0.4562
6933190	0.62	0.5284	0.4708	0.402	0.402	0.5644	0.6152	0.443	0.7092	0.3526	0.4818	0.4606	0.1012	0.4024	0.4024	0.5376	0.4738	0.6396	0.8818	0.632	0.9962	0.7406	0.5516	0.4586	0.5374	0.58	0.396	0.396	0.396	0.7074	0.5382	0.6704	0.6596	0.3776	0.5246	0.46	0.4288	0.4976	0.3056	0.464	0.3582	0.4162	0.528	0.5166	0.5816	0.4664	0.4764	0.45	0.4562
6933191	0.8388	0.4608	0.428	0.3992	0.3992	0.5332	0.4522	0.4136	0.7842	0.2826	0.4054	0.406	0.0972	0.3998	0.3998	0.5168	0.4456	0.7778	0.9446	0.779	1.234	0.9858	0.6582	0.472	0.4604	0.515	0.3234	0.3234	0.3234	0.9096	0.4568	0.8254	0.794	0.4182	0.5026	0.4784	0.4568	0.6406	0.254	0.4546	0.4476	0.5304	0.444	0.6508	0.5602	0.5392	0.5344	0.4434	0.514
6933192	0.8388	0.4608	0.428	0.3992	0.3992	0.5332	0.4522	0.4136	0.7842	0.2826	0.4054	0.406	0.0972	0.3998	0.3998	0.5168	0.4456	0.7778	0.9446	0.779	1.234	0.9858	0.6582	0.472	0.4604	0.515	0.3234	0.3234	0.3234	0.9096	0.4568	0.8254	0.794	0.4182	0.5026	0.4784	0.4568	0.6406	0.254	0.4546	0.4476	0.5304	0.444	0.6508	0.5602	0.5392	0.5344	0.4434	0.514
6933196	0.6442	0.4786	0.4358	0.4058	0.4058	0.5844	0.4624	0.432	0.6738	0.3084	0.4324	0.433	0.0924	0.3902	0.3902	0.4214	0.3494	0.6596	0.871	0.6574	1.0168	0.7904	0.584	0.4886	0.4794	0.4942	0.3436	0.3436	0.3436	0.7178	0.4906	0.7246	0.6836	0.3734	0.5084	0.421	0.42	0.5108	0.2614	0.3632	0.3486	0.4436	0.4728	0.5414	0.5926	0.4688	0.5016	0.4602	0.4852
6933201	0.6442	0.4786	0.4358	0.4058	0.4058	0.5844	0.4624	0.432	0.6738	0.3084	0.4324	0.433	0.0924	0.3902	0.3902	0.4214	0.3494	0.6596	0.871	0.6574	1.0168	0.7904	0.584	0.4886	0.4794	0.4942	0.3436	0.3436	0.3436	0.7178	0.4906	0.7246	0.6836	0.3734	0.5084	0.421	0.42	0.5108	0.2614	0.3632	0.3486	0.4436	0.4728	0.5414	0.5926	0.4688	0.5016	0.4602	0.4852
6933204	0.6314	0.468	0.432	0.714	0.714	0.577	0.4552	0.7246	0.642	0.2848	0.4064	0.613	0.1008	0.5168	0.5168	0.4222	0.3534	0.8512	0.9552	0.6438	1.0004	0.7678	0.5752	0.5056	0.4988	0.4656	0.3248	0.3248	0.3248	0.696	0.461	0.7142	0.6686	0.3874	0.5456	0.4494	0.4092	0.5084	0.251	0.3636	0.3658	0.427	0.438	0.5304	0.5776	0.466	0.504	0.488	0.4844
6933205	0.6314	0.468	0.432	0.714	0.714	0.577	0.4552	0.7246	0.642	0.2848	0.4064	0.613	0.1008	0.5168	0.5168	0.4222	0.3534	0.8512	0.9552	0.6438	1.0004	0.7678	0.5752	0.5056	0.4988	0.4656	0.3248	0.3248	0.3248	0.696	0.461	0.7142	0.6686	0.3874	0.5456	0.4494	0.4092	0.5084	0.251	0.3636	0.3658	0.427	0.438	0.5304	0.5776	0.466	0.504	0.488	0.4844
6933206	0.6314	0.468	0.432	0.714	0.714	0.577	0.4552	0.7246	0.642	0.2848	0.4064	0.613	0.1008	0.5168	0.5168	0.4222	0.3534	0.8512	0.9552	0.6438	1.0004	0.7678	0.5752	0.5056	0.4988	0.4656	0.3248	0.3248	0.3248	0.696	0.461	0.7142	0.6686	0.3874	0.5456	0.4494	0.4092	0.5084	0.251	0.3636	0.3658	0.427	0.438	0.5304	0.5776	0.466	0.504	0.488	0.4844
6933207	0.6314	0.468	0.432	0.714	0.714	0.577	0.4552	0.7246	0.642	0.2848	0.4064	0.613	0.1008	0.5168	0.5168	0.4222	0.3534	0.8512	0.9552	0.6438	1.0004	0.7678	0.5752	0.5056	0.4988	0.4656	0.3248	0.3248	0.3248	0.696	0.461	0.7142	0.6686	0.3874	0.5456	0.4494	0.4092	0.5084	0.251	0.3636	0.3658	0.427	0.438	0.5304	0.5776	0.466	0.504	0.488	0.4844
6933212	1.0702	0.4746	0.4442	0.4136	0.4136	0.5546	0.4688	0.4262	0.944	0.2898	0.4176	0.42	0.0994	0.4076	0.4076	0.441	0.3994	0.7326	0.6758	0.8294	1.1152	1.0366	0.7674	0.5958	0.4848	0.496	0.3308	0.3308	0.3308	1.1654	0.4692	0.8542	0.832	0.4048	0.5222	0.4574	0.505	0.635	0.2606	0.412	0.4102	0.5146	0.5044	0.6424	0.646	0.5178	0.582	0.4802	0.5614
6933214	1.0702	0.4746	0.4442	0.4136	0.4136	0.5546	0.4688	0.4262	0.944	0.2898	0.4176	0.42	0.0994	0.4076	0.4076	0.441	0.3994	0.7326	0.6758	0.8294	1.1152	1.0366	0.7674	0.5958	0.4848	0.496	0.3308	0.3308	0.3308	1.1654	0.4692	0.8542	0.832	0.4048	0.5222	0.4574	0.505	0.635	0.2606	0.412	0.4102	0.5146	0.5044	0.6424	0.646	0.5178	0.582	0.4802	0.5614
6933221	0.2814	0.5306	0.4712	0.2656	0.2656	0.4496	0.511	0.3546	0.539	0.4104	0.5594	0.4322	0.0776	0.2874	0.2874	0.3602	0.3596	0.3056	0.4126	0.288	0.3378	0.3308	0.2872	0.3144	0.3902	0.6996	0.4734	0.4734	0.4734	0.3868	0.5768	0.3506	0.392	0.2522	0.4	0.3576	0.3608	0.3132	0.706	0.3386	0.2418	0.2688	0.5786	0.2518	0.4874	0.3612	0.2862	0.318	0.2702
6933222	0.2814	0.5306	0.4712	0.2656	0.2656	0.4496	0.511	0.3546	0.539	0.4104	0.5594	0.4322	0.0776	0.2874	0.2874	0.3602	0.3596	0.3056	0.4126	0.288	0.3378	0.3308	0.2872	0.3144	0.3902	0.6996	0.4734	0.4734	0.4734	0.3868	0.5768	0.3506	0.392	0.2522	0.4	0.3576	0.3608	0.3132	0.706	0.3386	0.2418	0.2688	0.5786	0.2518	0.4874	0.3612	0.2862	0.318	0.2702
6933223	0.2814	0.5306	0.4712	0.2656	0.2656	0.4496	0.511	0.3546	0.539	0.4104	0.5594	0.4322	0.0776	0.2874	0.2874	0.3602	0.3596	0.3056	0.4126	0.288	0.3378	0.3308	0.2872	0.3144	0.3902	0.6996	0.4734	0.4734	0.4734	0.3868	0.5768	0.3506	0.392	0.2522	0.4	0.3576	0.3608	0.3132	0.706	0.3386	0.2418	0.2688	0.5786	0.2518	0.4874	0.3612	0.2862	0.318	0.2702
6933225	0.627	0.6102	0.5858	0.4048	0.4048	0.57	0.5466	0.4512	0.7278	0.3604	0.5144	0.4804	0.1038	0.41	0.41	0.4136	0.3748	0.6006	0.6154	0.5862	0.7284	1.0056	0.8008	0.4606	0.4804	0.6078	0.4032	0.4032	0.4032	0.717	0.5696	1.0644	1.05	0.3836	0.5546	0.4794	0.4406	0.5024	0.31	0.3842	0.363	0.4218	0.5568	0.5232	0.6032	0.474	0.4982	0.4658	0.4768
6933226	0.627	0.6102	0.5858	0.4048	0.4048	0.57	0.5466	0.4512	0.7278	0.3604	0.5144	0.4804	0.1038	0.41	0.41	0.4136	0.3748	0.6006	0.6154	0.5862	0.7284	1.0056	0.8008	0.4606	0.4804	0.6078	0.4032	0.4032	0.4032	0.717	0.5696	1.0644	1.05	0.3836	0.5546	0.4794	0.4406	0.5024	0.31	0.3842	0.363	0.4218	0.5568	0.5232	0.6032	0.474	0.4982	0.4658	0.4768
6933227	0.627	0.6102	0.5858	0.4048	0.4048	0.57	0.5466	0.4512	0.7278	0.3604	0.5144	0.4804	0.1038	0.41	0.41	0.4136	0.3748	0.6006	0.6154	0.5862	0.7284	1.0056	0.8008	0.4606	0.4804	0.6078	0.4032	0.4032	0.4032	0.717	0.5696	1.0644	1.05	0.3836	0.5546	0.4794	0.4406	0.5024	0.31	0.3842	0.363	0.4218	0.5568	0.5232	0.6032	0.474	0.4982	0.4658	0.4768
6933230	0.6452	0.5038	0.4684	0.729	0.729	0.5938	0.4908	0.754	0.671	0.3214	0.4742	0.6612	0.1118	0.5224	0.5224	0.4046	0.3616	0.8232	0.714	0.6112	0.7434	1.0356	0.8332	0.5048	0.5012	0.4918	0.3608	0.3608	0.3608	0.709	0.5266	1.1066	1.0586	0.4068	0.5596	0.4652	0.4342	0.515	0.2802	0.3758	0.3846	0.4426	0.4894	0.5432	0.5994	0.4898	0.523	0.485	0.5032
6933231	0.63	0.4982	0.4556	0.4542	0.4542	0.5928	0.4824	0.4836	0.6686	0.3258	0.4646	0.4802	0.1024	0.4278	0.4278	0.399	0.3542	0.6412	0.6282	0.655	0.7408	1.0188	0.8684	0.543	0.5002	0.4934	0.3638	0.3638	0.3638	0.701	0.5262	1.0866	1.043	0.3978	0.5224	0.429	0.4256	0.5064	0.2756	0.3678	0.3692	0.4252	0.489	0.5418	0.5914	0.4744	0.5096	0.4806	0.489
6933234	0.63	0.4982	0.4556	0.4542	0.4542	0.5928	0.4824	0.4836	0.6686	0.3258	0.4646	0.4802	0.1024	0.4278	0.4278	0.399	0.3542	0.6412	0.6282	0.655	0.7408	1.0188	0.8684	0.543	0.5002	0.4934	0.3638	0.3638	0.3638	0.701	0.5262	1.0866	1.043	0.3978	0.5224	0.429	0.4256	0.5064	0.2756	0.3678	0.3692	0.4252	0.489	0.5418	0.5914	0.4744	0.5096	0.4806	0.489
6933237	0.6454	0.4732	0.445	0.728	0.728	0.596	0.465	0.7398	0.6452	0.285	0.432	0.6346	0.1062	0.5256	0.5256	0.381	0.3416	0.825	0.6974	0.6168	0.7436	1.0508	0.8448	0.5286	0.5126	0.4442	0.323	0.323	0.323	0.7062	0.4868	1.1264	1.065	0.401	0.5596	0.4456	0.4214	0.516	0.2554	0.3554	0.3754	0.4378	0.4514	0.5464	0.6014	0.4806	0.5362	0.5098	0.5164
6933246	0.531	0.4956	0.4572	0.459	0.459	0.602	0.4792	0.473	0.5984	0.2886	0.4442	0.4618	0.1062	0.431	0.431	0.392	0.3536	0.5694	0.572	0.6942	0.6248	0.835	0.783	0.6732	0.5184	0.4932	0.3294	0.3294	0.3294	0.6382	0.5014	0.8126	0.7914	0.4078	0.5534	0.4464	0.5102	0.4882	0.264	0.3636	0.3808	0.4512	0.5536	0.4696	0.7106	0.4934	0.527	0.5014	0.5066
6933250	0.2946	0.326	0.3036	0.3036	0.3036	0.372	0.3164	0.312	0.3362	0.2136	0.305	0.3046	0.0802	0.2938	0.2938	0.2674	0.245	0.3308	0.3408	0.2948	0.3368	0.4396	0.3888	0.3104	0.3234	0.3018	0.239	0.239	0.239	0.3256	0.3376	0.5074	0.4746	0.2938	0.346	0.2944	0.279	0.2866	0.1788	0.2492	0.2774	0.2842	0.2986	0.2772	0.3734	0.321	0.3018	0.3082	0.2868
6933253	0.719	0.4434	0.4148	0.7082	0.7082	0.5532	0.436	0.7154	0.6788	0.2708	0.3894	0.6016	0.098	0.5022	0.5022	0.3622	0.3248	0.8676	0.71	0.663	0.8246	0.8852	0.6224	0.5048	0.4832	0.4224	0.3068	0.3068	0.3068	0.7786	0.4378	0.7864	0.734	0.3682	0.5298	0.424	0.3942	0.5364	0.2382	0.3376	0.3468	0.4216	0.4182	0.5834	0.5672	0.4498	0.5318	0.482	0.5132
6933256	0.719	0.4434	0.4148	0.7082	0.7082	0.5532	0.436	0.7154	0.6788	0.2708	0.3894	0.6016	0.098	0.5022	0.5022	0.3622	0.3248	0.8676	0.71	0.663	0.8246	0.8852	0.6224	0.5048	0.4832	0.4224	0.3068	0.3068	0.3068	0.7786	0.4378	0.7864	0.734	0.3682	0.5298	0.424	0.3942	0.5364	0.2382	0.3376	0.3468	0.4216	0.4182	0.5834	0.5672	0.4498	0.5318	0.482	0.5132
6933261	0.5176	0.4976	0.4596	0.7472	0.7472	0.6296	0.4826	0.7556	0.5788	0.2966	0.4292	0.6424	0.1056	0.5394	0.5394	0.3958	0.3546	0.755	0.6596	0.6394	0.6116	0.7188	0.6558	0.6518	0.5466	0.4842	0.3368	0.3368	0.3368	0.6082	0.4866	0.7126	0.6574	0.406	0.5858	0.4594	0.488	0.4808	0.2604	0.368	0.3772	0.448	0.5116	0.4652	0.7182	0.5198	0.5322	0.5406	0.5124
6933262	0.5176	0.4976	0.4596	0.7472	0.7472	0.6296	0.4826	0.7556	0.5788	0.2966	0.4292	0.6424	0.1056	0.5394	0.5394	0.3958	0.3546	0.755	0.6596	0.6394	0.6116	0.7188	0.6558	0.6518	0.5466	0.4842	0.3368	0.3368	0.3368	0.6082	0.4866	0.7126	0.6574	0.406	0.5858	0.4594	0.488	0.4808	0.2604	0.368	0.3772	0.448	0.5116	0.4652	0.7182	0.5198	0.5322	0.5406	0.5124
6933280	0.4978	0.3242	0.3008	0.2708	0.2708	0.3506	0.3174	0.281	0.4942	0.1996	0.2832	0.2784	0.0698	0.2826	0.2826	0.3608	0.335	0.452	0.432	0.4486	0.5802	0.5858	0.4088	0.308	0.312	0.3776	0.2286	0.2286	0.2286	0.548	0.3178	0.5042	0.4918	0.2996	0.3748	0.3776	0.3206	0.4154	0.1824	0.3376	0.3322	0.376	0.309	0.3932	0.37	0.3836	0.3412	0.3022	0.3256
6933282	0.7006	0.5252	0.5268	0.4408	0.4408	0.5776	0.5176	0.4156	0.6798	0.2754	0.3946	0.4054	0.1112	0.4364	0.4364	0.4136	0.3732	0.6554	0.6138	0.6528	0.8142	0.8596	0.6102	0.4782	0.4612	0.4622	0.3134	0.3134	0.3134	0.7666	0.4508	0.7636	0.7188	0.4306	0.4916	0.427	0.42	0.5526	0.2514	0.3852	0.4256	0.5498	0.43	0.5774	0.565	0.5032	0.6006	0.4498	0.5816
6933291	0.7194	0.521	0.467	0.3986	0.3986	0.5576	0.6104	0.4382	0.767	0.3488	0.4772	0.4564	0.1	0.3972	0.3972	0.5112	0.4628	0.8242	0.6934	0.825	0.8784	0.8642	0.6072	0.4668	0.5342	0.563	0.3904	0.3904	0.3904	0.8062	0.5316	0.7478	0.7334	0.3712	0.5208	0.45	0.4278	0.5396	0.3018	0.4548	0.3518	0.4234	0.5246	0.581	0.585	0.4636	0.5106	0.453	0.4904
6933294	0.6414	0.5928	0.5344	0.4138	0.4138	0.7142	0.5978	0.5232	0.7874	0.4342	0.7572	0.6156	0.1054	0.4274	0.4274	0.45	0.4444	0.6132	0.6874	0.6018	0.741	0.8028	0.5934	0.591	0.621	0.6276	0.5816	0.5816	0.5816	0.7344	1.0666	0.7804	0.7334	0.3774	0.5838	0.4698	0.511	0.556	0.3776	0.4316	0.3598	0.4332	0.6986	0.5272	0.6908	0.516	0.5196	0.4934	0.4966
6933296	0.5236	0.6296	0.5598	0.4442	0.4442	0.7334	0.6114	0.5554	0.7384	0.4516	0.7612	0.6464	0.1108	0.443	0.443	0.467	0.438	0.553	0.6646	0.6498	0.6182	0.7356	0.6746	0.6868	0.6118	0.6786	0.5484	0.5484	0.5484	0.6518	1.059	0.7178	0.7062	0.4028	0.6118	0.498	0.594	0.5068	0.3782	0.4396	0.3796	0.4542	0.7904	0.4592	0.7754	0.5492	0.5264	0.527	0.5042
6933301	0.441	0.6322	0.6372	0.5132	0.5132	0.6796	0.6382	0.464	0.5302	0.2944	0.482	0.4616	0.1214	0.5284	0.5284	0.4042	0.3856	0.503	0.5332	0.4668	0.5274	0.597	0.5198	0.5564	0.5678	0.4778	0.3936	0.3936	0.3936	0.5042	0.5614	0.6776	0.6058	0.4384	0.5478	0.4316	0.4256	0.4538	0.2842	0.3834	0.4098	0.4678	0.4716	0.4176	0.6296	0.4992	0.538	0.5066	0.517
6933309	0.422	0.5282	0.4784	0.7106	0.7106	0.6186	0.5068	0.7726	0.5724	0.3586	0.5654	0.7162	0.107	0.5182	0.5182	0.4092	0.3656	0.6706	0.6474	0.449	0.5038	0.5794	0.5124	0.4824	0.5096	0.5406	0.3984	0.3984	0.3984	0.4956	0.6196	0.642	0.6098	0.3868	0.5862	0.49	0.446	0.407	0.3004	0.3776	0.3622	0.3976	0.5622	0.3932	0.5854	0.4776	0.4488	0.49	0.4288
6933310	0.422	0.5282	0.4784	0.7106	0.7106	0.6186	0.5068	0.7726	0.5724	0.3586	0.5654	0.7162	0.107	0.5182	0.5182	0.4092	0.3656	0.6706	0.6474	0.449	0.5038	0.5794	0.5124	0.4824	0.5096	0.5406	0.3984	0.3984	0.3984	0.4956	0.6196	0.642	0.6098	0.3868	0.5862	0.49	0.446	0.407	0.3004	0.3776	0.3622	0.3976	0.5622	0.3932	0.5854	0.4776	0.4488	0.49	0.4288
6933311	0.422	0.5282	0.4784	0.7106	0.7106	0.6186	0.5068	0.7726	0.5724	0.3586	0.5654	0.7162	0.107	0.5182	0.5182	0.4092	0.3656	0.6706	0.6474	0.449	0.5038	0.5794	0.5124	0.4824	0.5096	0.5406	0.3984	0.3984	0.3984	0.4956	0.6196	0.642	0.6098	0.3868	0.5862	0.49	0.446	0.407	0.3004	0.3776	0.3622	0.3976	0.5622	0.3932	0.5854	0.4776	0.4488	0.49	0.4288
6933313	0.422	0.5282	0.4784	0.7106	0.7106	0.6186	0.5068	0.7726	0.5724	0.3586	0.5654	0.7162	0.107	0.5182	0.5182	0.4092	0.3656	0.6706	0.6474	0.449	0.5038	0.5794	0.5124	0.4824	0.5096	0.5406	0.3984	0.3984	0.3984	0.4956	0.6196	0.642	0.6098	0.3868	0.5862	0.49	0.446	0.407	0.3004	0.3776	0.3622	0.3976	0.5622	0.3932	0.5854	0.4776	0.4488	0.49	0.4288
6933319	0.3726	0.3986	0.4084	0.3118	0.3118	0.3772	0.3902	0.279	0.3878	0.2204	0.2836	0.2736	0.0938	0.3152	0.3152	0.3112	0.2884	0.3638	0.361	0.3532	0.4256	0.4458	0.349	0.3042	0.3112	0.3278	0.246	0.246	0.246	0.409	0.316	0.4276	0.406	0.3436	0.3308	0.3102	0.2948	0.3416	0.1858	0.2918	0.349	0.418	0.2906	0.3236	0.362	0.3664	0.4014	0.2952	0.386
6933323	0.3708	0.4322	0.3994	0.6672	0.6672	0.504	0.4278	0.6732	0.4544	0.2596	0.3792	0.565	0.0956	0.494	0.494	0.3474	0.325	0.6144	0.538	0.3972	0.4436	0.4672	0.4136	0.4428	0.4586	0.4276	0.3166	0.3166	0.3166	0.4296	0.4302	0.5002	0.4684	0.3554	0.5564	0.4734	0.3482	0.3952	0.2692	0.3248	0.3304	0.351	0.3906	0.3522	0.4962	0.3918	0.3954	0.435	0.3748
6933351	0.2542	0.428	0.388	0.246	0.246	0.3618	0.3806	0.2942	0.4466	0.2892	0.3812	0.3312	0.0674	0.274	0.274	0.2892	0.2632	0.2804	0.3456	0.2666	0.3072	0.301	0.266	0.2706	0.316	0.6938	0.3222	0.3222	0.3222	0.4014	0.4102	0.3138	0.4086	0.2296	0.3404	0.3058	0.2826	0.2508	0.2338	0.2674	0.2212	0.2434	0.5666	0.2264	0.538	0.303	0.2552	0.2794	0.239
6933369	0.5724	0.4066	0.3772	0.3414	0.3414	0.486	0.3972	0.36	0.5788	0.2656	0.3678	0.3638	0.091	0.3308	0.3308	0.3172	0.2832	0.538	0.5132	0.5388	0.6592	0.711	0.511	0.4122	0.4018	0.3984	0.2926	0.2926	0.2926	0.6316	0.4132	0.641	0.6036	0.3142	0.4224	0.3432	0.35	0.4402	0.2806	0.2962	0.2924	0.3798	0.3966	0.4752	0.4968	0.3912	0.4436	0.3886	0.4296
6933373	0.654	0.4792	0.4918	0.3896	0.3896	0.4882	0.476	0.3562	0.6184	0.2484	0.35	0.3498	0.1164	0.3858	0.3858	0.3696	0.3374	0.5896	0.5424	0.592	0.7486	0.796	0.552	0.4148	0.4014	0.404	0.2814	0.2814	0.2814	0.7112	0.393	0.6922	0.6572	0.394	0.432	0.3838	0.3736	0.504	0.2866	0.3466	0.3976	0.5128	0.3776	0.5232	0.4882	0.4496	0.5552	0.3884	0.537
6933384	0.4314	0.638	0.5574	0.414	0.414	0.6766	0.7204	0.5268	0.6874	0.4866	0.7034	0.613	0.1088	0.4148	0.4148	0.6618	0.4982	0.5004	0.6554	0.471	0.564	0.5226	0.4578	0.449	0.578	0.7172	0.533	0.533	0.533	0.5348	0.7678	0.553	0.5584	0.392	0.5624	0.4992	0.4996	0.4244	0.3886	0.5246	0.3664	0.4074	0.7092	0.4062	0.6224	0.519	0.4338	0.478	0.4134
6933385	0.4314	0.638	0.5574	0.414	0.414	0.6766	0.7204	0.5268	0.6874	0.4866	0.7034	0.613	0.1088	0.4148	0.4148	0.6618	0.4982	0.5004	0.6554	0.471	0.564	0.5226	0.4578	0.449	0.578	0.7172	0.533	0.533	0.533	0.5348	0.7678	0.553	0.5584	0.392	0.5624	0.4992	0.4996	0.4244	0.3886	0.5246	0.3664	0.4074	0.7092	0.4062	0.6224	0.519	0.4338	0.478	0.4134
6933391	0.5482	0.442	0.4076	0.709	0.709	0.5332	0.4278	0.7146	0.5618	0.287	0.378	0.5972	0.0992	0.498	0.498	0.3474	0.313	0.7554	0.6294	0.5458	0.6338	0.691	0.5378	0.4896	0.4716	0.4122	0.3214	0.3214	0.3214	0.6076	0.4322	0.6582	0.6104	0.3786	0.5164	0.4142	0.3798	0.4534	0.2352	0.3246	0.3488	0.4066	0.4072	0.4808	0.5474	0.4304	0.5194	0.4676	0.5008
6933392	0.5482	0.442	0.4076	0.709	0.709	0.5332	0.4278	0.7146	0.5618	0.287	0.378	0.5972	0.0992	0.498	0.498	0.3474	0.313	0.7554	0.6294	0.5458	0.6338	0.691	0.5378	0.4896	0.4716	0.4122	0.3214	0.3214	0.3214	0.6076	0.4322	0.6582	0.6104	0.3786	0.5164	0.4142	0.3798	0.4534	0.2352	0.3246	0.3488	0.4066	0.4072	0.4808	0.5474	0.4304	0.5194	0.4676	0.5008
6933396	0.3954	0.5006	0.451	0.6628	0.6628	0.5672	0.4818	0.7388	0.55	0.361	0.5718	0.6986	0.0992	0.476	0.476	0.391	0.351	0.6168	0.6078	0.3952	0.4612	0.4752	0.4164	0.4252	0.4634	0.5234	0.3994	0.3994	0.3994	0.4654	0.6144	0.513	0.4954	0.3438	0.5158	0.4376	0.427	0.3696	0.2932	0.362	0.3282	0.3618	0.5544	0.345	0.5262	0.441	0.397	0.4418	0.3786
6933397	0.4088	0.5118	0.4624	0.9966	0.9966	0.6056	0.4902	1.0556	0.5498	0.3544	0.5428	0.8956	0.104	0.605	0.605	0.4062	0.3552	0.8646	0.747	0.4482	0.5056	0.5204	0.4624	0.474	0.4972	0.5214	0.3926	0.3926	0.3926	0.4778	0.5958	0.5644	0.532	0.3778	0.5694	0.4754	0.4296	0.3954	0.2892	0.3686	0.3526	0.3852	0.5384	0.3844	0.5662	0.465	0.432	0.4742	0.4144
6933399	0.4088	0.5118	0.4624	0.9966	0.9966	0.6056	0.4902	1.0556	0.5498	0.3544	0.5428	0.8956	0.104	0.605	0.605	0.4062	0.3552	0.8646	0.747	0.4482	0.5056	0.5204	0.4624	0.474	0.4972	0.5214	0.3926	0.3926	0.3926	0.4778	0.5958	0.5644	0.532	0.3778	0.5694	0.4754	0.4296	0.3954	0.2892	0.3686	0.3526	0.3852	0.5384	0.3844	0.5662	0.465	0.432	0.4742	0.4144
6933400	0.4088	0.5118	0.4624	0.9966	0.9966	0.6056	0.4902	1.0556	0.5498	0.3544	0.5428	0.8956	0.104	0.605	0.605	0.4062	0.3552	0.8646	0.747	0.4482	0.5056	0.5204	0.4624	0.474	0.4972	0.5214	0.3926	0.3926	0.3926	0.4778	0.5958	0.5644	0.532	0.3778	0.5694	0.4754	0.4296	0.3954	0.2892	0.3686	0.3526	0.3852	0.5384	0.3844	0.5662	0.465	0.432	0.4742	0.4144
6933401	0.4088	0.5118	0.4624	0.9966	0.9966	0.6056	0.4902	1.0556	0.5498	0.3544	0.5428	0.8956	0.104	0.605	0.605	0.4062	0.3552	0.8646	0.747	0.4482	0.5056	0.5204	0.4624	0.474	0.4972	0.5214	0.3926	0.3926	0.3926	0.4778	0.5958	0.5644	0.532	0.3778	0.5694	0.4754	0.4296	0.3954	0.2892	0.3686	0.3526	0.3852	0.5384	0.3844	0.5662	0.465	0.432	0.4742	0.4144
6933409	0.428	0.5262	0.479	0.7148	0.7148	0.654	0.5208	0.7854	0.579	0.3578	0.61	0.7354	0.1058	0.5172	0.5172	0.4238	0.3928	0.6862	0.677	0.4616	0.5274	0.578	0.5078	0.5242	0.5484	0.5388	0.4504	0.4504	0.4504	0.5006	0.6822	0.6536	0.6016	0.3844	0.5656	0.4656	0.4588	0.4326	0.3104	0.3924	0.362	0.4034	0.5764	0.3956	0.6214	0.4868	0.4446	0.471	0.4294
6933418	0.4044	0.5078	0.4584	0.9952	0.9952	0.6012	0.4866	1.0546	0.5454	0.3524	0.5398	0.8942	0.1026	0.6002	0.6002	0.3938	0.35	0.8534	0.958	0.436	0.4826	0.5174	0.4594	0.4704	0.493	0.5164	0.3902	0.3902	0.3902	0.473	0.5926	0.5606	0.5284	0.3728	0.564	0.4694	0.425	0.391	0.2872	0.3634	0.3468	0.3798	0.5352	0.3816	0.5616	0.459	0.4294	0.4724	0.412
6933420	0.4044	0.5078	0.4584	0.9952	0.9952	0.6012	0.4866	1.0546	0.5454	0.3524	0.5398	0.8942	0.1026	0.6002	0.6002	0.3938	0.35	0.8534	0.958	0.436	0.4826	0.5174	0.4594	0.4704	0.493	0.5164	0.3902	0.3902	0.3902	0.473	0.5926	0.5606	0.5284	0.3728	0.564	0.4694	0.425	0.391	0.2872	0.3634	0.3468	0.3798	0.5352	0.3816	0.5616	0.459	0.4294	0.4724	0.412
6933421	0.4044	0.5078	0.4584	0.9952	0.9952	0.6012	0.4866	1.0546	0.5454	0.3524	0.5398	0.8942	0.1026	0.6002	0.6002	0.3938	0.35	0.8534	0.958	0.436	0.4826	0.5174	0.4594	0.4704	0.493	0.5164	0.3902	0.3902	0.3902	0.473	0.5926	0.5606	0.5284	0.3728	0.564	0.4694	0.425	0.391	0.2872	0.3634	0.3468	0.3798	0.5352	0.3816	0.5616	0.459	0.4294	0.4724	0.412
6933422	0.4044	0.5078	0.4584	0.9952	0.9952	0.6012	0.4866	1.0546	0.5454	0.3524	0.5398	0.8942	0.1026	0.6002	0.6002	0.3938	0.35	0.8534	0.958	0.436	0.4826	0.5174	0.4594	0.4704	0.493	0.5164	0.3902	0.3902	0.3902	0.473	0.5926	0.5606	0.5284	0.3728	0.564	0.4694	0.425	0.391	0.2872	0.3634	0.3468	0.3798	0.5352	0.3816	0.5616	0.459	0.4294	0.4724	0.412
6933425	0.4236	0.5222	0.475	0.7134	0.7134	0.6496	0.5172	0.7844	0.5744	0.3558	0.607	0.734	0.1044	0.5124	0.5124	0.4114	0.3876	0.675	0.888	0.4494	0.5044	0.575	0.505	0.5208	0.5444	0.5338	0.448	0.448	0.448	0.4958	0.6788	0.6496	0.598	0.3794	0.5604	0.4598	0.4542	0.4284	0.3084	0.3874	0.3562	0.398	0.5734	0.3928	0.6168	0.481	0.4422	0.4692	0.4272
6933426	0.4236	0.5222	0.475	0.7134	0.7134	0.6496	0.5172	0.7844	0.5744	0.3558	0.607	0.734	0.1044	0.5124	0.5124	0.4114	0.3876	0.675	0.888	0.4494	0.5044	0.575	0.505	0.5208	0.5444	0.5338	0.448	0.448	0.448	0.4958	0.6788	0.6496	0.598	0.3794	0.5604	0.4598	0.4542	0.4284	0.3084	0.3874	0.3562	0.398	0.5734	0.3928	0.6168	0.481	0.4422	0.4692	0.4272
6933427	0.4236	0.5222	0.475	0.7134	0.7134	0.6496	0.5172	0.7844	0.5744	0.3558	0.607	0.734	0.1044	0.5124	0.5124	0.4114	0.3876	0.675	0.888	0.4494	0.5044	0.575	0.505	0.5208	0.5444	0.5338	0.448	0.448	0.448	0.4958	0.6788	0.6496	0.598	0.3794	0.5604	0.4598	0.4542	0.4284	0.3084	0.3874	0.3562	0.398	0.5734	0.3928	0.6168	0.481	0.4422	0.4692	0.4272
6933431	0.4236	0.5222	0.475	0.7134	0.7134	0.6496	0.5172	0.7844	0.5744	0.3558	0.607	0.734	0.1044	0.5124	0.5124	0.4114	0.3876	0.675	0.888	0.4494	0.5044	0.575	0.505	0.5208	0.5444	0.5338	0.448	0.448	0.448	0.4958	0.6788	0.6496	0.598	0.3794	0.5604	0.4598	0.4542	0.4284	0.3084	0.3874	0.3562	0.398	0.5734	0.3928	0.6168	0.481	0.4422	0.4692	0.4272
6933437	0.3398	0.4708	0.4094	0.6432	0.6432	0.4642	0.5478	0.6778	0.4762	0.3598	0.4178	0.595	0.0976	0.4498	0.4498	0.436	0.41	0.5852	0.5372	0.3676	0.4104	0.414	0.3724	0.3676	0.4632	0.4874	0.392	0.392	0.392	0.4088	0.477	0.4328	0.4288	0.3642	0.4582	0.4076	0.3454	0.3328	0.2706	0.3982	0.3304	0.3238	0.4432	0.3454	0.4652	0.3796	0.349	0.3724	0.332
6933443	0.3914	0.469	0.4234	0.7246	0.7246	0.5678	0.4508	0.7476	0.4906	0.3132	0.4196	0.6374	0.0974	0.5126	0.5126	0.3768	0.3346	0.6712	0.5998	0.4766	0.4772	0.4918	0.4864	0.5166	0.4894	0.4664	0.3494	0.3494	0.3494	0.4534	0.4756	0.532	0.4934	0.3688	0.5192	0.4212	0.3808	0.384	0.256	0.346	0.34	0.37	0.439	0.378	0.5386	0.4376	0.4196	0.4716	0.4006
6933445	0.5144	0.4382	0.415	0.3868	0.3868	0.582	0.4632	0.4064	0.5532	0.2652	0.4622	0.4086	0.0972	0.403	0.403	0.4712	0.4758	0.516	0.5252	0.4924	0.6028	0.6552	0.5156	0.5426	0.5492	0.4756	0.4094	0.4094	0.4094	0.5724	0.543	0.6866	0.6162	0.4	0.5028	0.447	0.4368	0.5288	0.2676	0.455	0.4318	0.4842	0.4276	0.4308	0.5828	0.525	0.4414	0.4362	0.4238
6933449	0.4236	0.4822	0.4486	0.4858	0.4858	0.5918	0.4854	0.5146	0.5208	0.3038	0.487	0.5002	0.1036	0.4438	0.4438	0.3924	0.374	0.5188	0.53	0.4358	0.4978	0.5684	0.4892	0.5066	0.525	0.4756	0.3968	0.3968	0.3968	0.486	0.5552	0.6374	0.5798	0.3796	0.8932	0.7972	0.4102	0.4288	0.2808	0.3706	0.3604	0.3982	0.4722	0.3874	0.5882	0.4626	0.438	0.4572	0.42
6933451	0.4236	0.4822	0.4486	0.4858	0.4858	0.5918	0.4854	0.5146	0.5208	0.3038	0.487	0.5002	0.1036	0.4438	0.4438	0.3924	0.374	0.5188	0.53	0.4358	0.4978	0.5684	0.4892	0.5066	0.525	0.4756	0.3968	0.3968	0.3968	0.486	0.5552	0.6374	0.5798	0.3796	0.8932	0.7972	0.4102	0.4288	0.2808	0.3706	0.3604	0.3982	0.4722	0.3874	0.5882	0.4626	0.438	0.4572	0.42
6933453	0.4236	0.4822	0.4486	0.4858	0.4858	0.5918	0.4854	0.5146	0.5208	0.3038	0.487	0.5002	0.1036	0.4438	0.4438	0.3924	0.374	0.5188	0.53	0.4358	0.4978	0.5684	0.4892	0.5066	0.525	0.4756	0.3968	0.3968	0.3968	0.486	0.5552	0.6374	0.5798	0.3796	0.8932	0.7972	0.4102	0.4288	0.2808	0.3706	0.3604	0.3982	0.4722	0.3874	0.5882	0.4626	0.438	0.4572	0.42
6933454	0.4406	0.486	0.4474	0.7768	0.7768	0.5606	0.4726	0.7972	0.5248	0.3184	0.443	0.676	0.106	0.5472	0.5472	0.4188	0.3744	0.723	0.6266	0.448	0.5162	0.5496	0.4672	0.468	0.4902	0.488	0.3542	0.3542	0.3542	0.5012	0.4914	0.5802	0.5434	0.3938	0.6392	0.5608	0.4076	0.4258	0.27	0.3854	0.3842	0.4156	0.4544	0.399	0.5486	0.477	0.4364	0.4766	0.4148
6933475	0.3984	0.5754	0.5742	0.7246	0.7246	0.5926	0.5774	0.7112	0.5202	0.3238	0.479	0.6206	0.119	0.5416	0.5416	0.3858	0.3572	0.6394	0.5758	0.4154	0.4692	0.5018	0.4368	0.4794	0.5042	0.5212	0.3916	0.3916	0.3916	0.4684	0.5118	0.548	0.514	0.4084	0.5306	0.436	0.3868	0.4234	0.294	0.3642	0.3866	0.4286	0.468	0.3716	0.5646	0.4606	0.489	0.46	0.468
6933476	0.3984	0.5754	0.5742	0.7246	0.7246	0.5926	0.5774	0.7112	0.5202	0.3238	0.479	0.6206	0.119	0.5416	0.5416	0.3858	0.3572	0.6394	0.5758	0.4154	0.4692	0.5018	0.4368	0.4794	0.5042	0.5212	0.3916	0.3916	0.3916	0.4684	0.5118	0.548	0.514	0.4084	0.5306	0.436	0.3868	0.4234	0.294	0.3642	0.3866	0.4286	0.468	0.3716	0.5646	0.4606	0.489	0.46	0.468
6933477	0.3984	0.5754	0.5742	0.7246	0.7246	0.5926	0.5774	0.7112	0.5202	0.3238	0.479	0.6206	0.119	0.5416	0.5416	0.3858	0.3572	0.6394	0.5758	0.4154	0.4692	0.5018	0.4368	0.4794	0.5042	0.5212	0.3916	0.3916	0.3916	0.4684	0.5118	0.548	0.514	0.4084	0.5306	0.436	0.3868	0.4234	0.294	0.3642	0.3866	0.4286	0.468	0.3716	0.5646	0.4606	0.489	0.46	0.468
6933491	0.4072	0.5044	0.4936	0.5138	0.5138	0.6268	0.5054	0.5098	0.4886	0.2814	0.4458	0.4814	0.11	0.5188	0.5188	0.3726	0.3542	0.5202	0.5234	0.4468	0.49	0.5556	0.4968	0.5232	0.5234	0.4368	0.3704	0.3704	0.3704	0.4646	0.5242	0.633	0.563	0.407	0.5008	0.3956	0.3958	0.4202	0.2584	0.3514	0.375	0.4186	0.435	0.3962	0.5854	0.4598	0.4754	0.4556	0.4628
6933497	0.3628	0.527	0.5168	0.6836	0.6836	0.596	0.5582	0.685	0.4924	0.3068	0.4996	0.5958	0.104	0.7614	0.7614	0.3766	0.3944	0.6056	0.5498	0.3822	0.435	0.4456	0.3928	0.5288	0.5576	0.5092	0.4816	0.4816	0.4816	0.4326	0.5674	0.511	0.4628	0.3682	0.508	0.4122	0.359	0.4428	0.3078	0.3672	0.346	0.3806	0.447	0.3436	0.5728	0.4156	0.4212	0.4074	0.4
6933502	0.4986	0.5822	0.606	0.7662	0.7662	0.595	0.5726	0.713	0.543	0.2846	0.3974	0.6032	0.1286	0.8012	0.8012	0.415	0.3754	0.7176	0.621	0.5058	0.5872	0.6256	0.5102	0.4652	0.4624	0.4616	0.3224	0.3224	0.3224	0.5586	0.4546	0.6264	0.5808	0.4718	0.5172	0.4556	0.4112	0.4604	0.2602	0.3862	0.4632	0.5634	0.4216	0.4496	0.551	0.5122	0.5862	0.4422	0.5678
6933507	0.4038	0.499	0.4876	1.0264	1.0264	0.5852	0.4866	1.0094	0.4718	0.278	0.3894	0.797	0.1114	0.8818	0.8818	0.3636	0.3254	0.8576	0.676	0.4392	0.4816	0.5182	0.4606	0.4798	0.4824	0.4272	0.3146	0.3146	0.3146	0.4574	0.445	0.5646	0.5122	0.406	0.5448	0.4434	0.3768	0.3942	0.244	0.3362	0.375	0.4136	0.406	0.3906	0.5444	0.451	0.477	0.4702	0.4596
6933508	0.4038	0.499	0.4876	1.0264	1.0264	0.5852	0.4866	1.0094	0.4718	0.278	0.3894	0.797	0.1114	0.8818	0.8818	0.3636	0.3254	0.8576	0.676	0.4392	0.4816	0.5182	0.4606	0.4798	0.4824	0.4272	0.3146	0.3146	0.3146	0.4574	0.445	0.5646	0.5122	0.406	0.5448	0.4434	0.3768	0.3942	0.244	0.3362	0.375	0.4136	0.406	0.3906	0.5444	0.451	0.477	0.4702	0.4596
6933509	0.4564	0.5522	0.5504	0.7688	0.7688	0.6522	0.5412	0.741	0.5224	0.2918	0.4156	0.6278	0.1202	0.6272	0.6272	0.3848	0.3438	0.708	0.621	0.511	0.5426	0.6016	0.531	0.5392	0.5148	0.4558	0.331	0.331	0.331	0.5226	0.4796	0.6288	0.5762	0.4426	0.5538	0.4418	0.4192	0.4446	0.2614	0.3566	0.4054	0.4638	0.4504	0.4402	0.605	0.4894	0.547	0.5066	0.5274
6933511	0.4564	0.5522	0.5504	0.7688	0.7688	0.6522	0.5412	0.741	0.5224	0.2918	0.4156	0.6278	0.1202	0.6272	0.6272	0.3848	0.3438	0.708	0.621	0.511	0.5426	0.6016	0.531	0.5392	0.5148	0.4558	0.331	0.331	0.331	0.5226	0.4796	0.6288	0.5762	0.4426	0.5538	0.4418	0.4192	0.4446	0.2614	0.3566	0.4054	0.4638	0.4504	0.4402	0.605	0.4894	0.547	0.5066	0.5274
6933530	0.3768	0.5988	0.539	0.3576	0.3576	0.5608	0.69	0.4336	0.6236	0.4264	0.597	0.49	0.0978	0.3794	0.3794	0.61	0.4988	0.431	0.5508	0.407	0.493	0.4384	0.3844	0.414	0.5392	0.7652	0.5004	0.5004	0.5004	0.4896	0.6292	0.464	0.4916	0.3396	0.4984	0.4456	0.4354	0.4092	0.3616	0.486	0.3254	0.3602	0.6252	0.3404	0.5924	0.449	0.3746	0.4162	0.354
6933545	0.3904	0.5688	0.5088	0.3548	0.3548	0.5644	0.6594	0.4316	0.703	0.4112	0.5856	0.4902	0.0984	0.3768	0.3768	0.6016	0.4778	0.4248	0.5426	0.4014	0.4954	0.4392	0.3852	0.4354	0.5578	0.6642	0.5084	0.5084	0.5084	0.4866	0.6486	0.472	0.4788	0.3388	0.5026	0.4452	0.424	0.3924	0.3522	0.4796	0.327	0.3596	0.595	0.3352	0.5688	0.443	0.3722	0.4124	0.3516
6934102	0.7212	0.5158	0.4732	0.3976	0.3976	0.5614	0.4998	0.4282	0.7612	0.3234	0.469	0.4358	0.0972	0.403	0.403	0.4614	0.3964	0.7218	1.0416	0.7178	1.2362	0.851	0.5964	0.4772	0.4848	0.5956	0.3812	0.3812	0.3812	0.8112	0.5144	0.7414	0.728	0.3742	0.5122	0.4444	0.432	0.5656	0.287	0.3882	0.3588	0.4304	0.5118	0.5792	0.5994	0.4634	0.501	0.445	0.4804
6934109	0.394	0.651	0.5694	0.3746	0.3746	0.7168	0.6856	0.5472	0.7084	0.5248	0.9154	0.704	0.1066	0.4012	0.4012	0.506	0.6496	0.4292	0.6208	0.402	0.4684	0.4968	0.431	0.5104	0.617	0.7306	0.6732	0.6732	0.6732	0.5	1.2216	0.558	0.5522	0.3504	0.5662	0.4812	0.5354	0.4294	0.435	0.479	0.3354	0.3744	0.824	0.3534	0.6422	0.495	0.4064	0.4466	0.384
6934113	0.394	0.651	0.5694	0.3746	0.3746	0.7168	0.6856	0.5472	0.7084	0.5248	0.9154	0.704	0.1066	0.4012	0.4012	0.506	0.6496	0.4292	0.6208	0.402	0.4684	0.4968	0.431	0.5104	0.617	0.7306	0.6732	0.6732	0.6732	0.5	1.2216	0.558	0.5522	0.3504	0.5662	0.4812	0.5354	0.4294	0.435	0.479	0.3354	0.3744	0.824	0.3534	0.6422	0.495	0.4064	0.4466	0.384
6934114	0.394	0.651	0.5694	0.3746	0.3746	0.7168	0.6856	0.5472	0.7084	0.5248	0.9154	0.704	0.1066	0.4012	0.4012	0.506	0.6496	0.4292	0.6208	0.402	0.4684	0.4968	0.431	0.5104	0.617	0.7306	0.6732	0.6732	0.6732	0.5	1.2216	0.558	0.5522	0.3504	0.5662	0.4812	0.5354	0.4294	0.435	0.479	0.3354	0.3744	0.824	0.3534	0.6422	0.495	0.4064	0.4466	0.384
6934117	0.394	0.651	0.5694	0.3746	0.3746	0.7168	0.6856	0.5472	0.7084	0.5248	0.9154	0.704	0.1066	0.4012	0.4012	0.506	0.6496	0.4292	0.6208	0.402	0.4684	0.4968	0.431	0.5104	0.617	0.7306	0.6732	0.6732	0.6732	0.5	1.2216	0.558	0.5522	0.3504	0.5662	0.4812	0.5354	0.4294	0.435	0.479	0.3354	0.3744	0.824	0.3534	0.6422	0.495	0.4064	0.4466	0.384
6934131	0.3302	0.5736	0.5398	0.375	0.375	0.5188	0.5548	0.422	0.5584	0.3726	0.5408	0.453	0.0946	0.4068	0.4068	0.379	0.4008	0.3942	0.4616	0.3504	0.4002	0.3944	0.3514	0.3972	0.4496	0.7364	0.4554	0.4554	0.4554	0.4396	0.5606	0.4264	0.4536	0.3236	0.4466	0.3886	0.3904	0.3874	0.3208	0.359	0.3056	0.3348	0.5656	0.3088	0.5618	0.3996	0.3592	0.3696	0.3412
6934132	0.3372	0.765	0.751	0.3774	0.3774	0.5292	0.7388	0.3886	0.5834	0.391	0.5678	0.4408	0.1048	0.4188	0.4188	0.3892	0.4126	0.3676	0.4524	0.3444	0.4022	0.4018	0.3494	0.3932	0.4558	0.7746	0.477	0.477	0.477	0.4528	0.5834	0.4328	0.4676	0.3402	0.4592	0.4028	0.4014	0.3928	0.342	0.371	0.3268	0.3634	0.595	0.3056	0.5746	0.4156	0.3956	0.3754	0.373
6934134	0.3428	0.6586	0.6084	0.3252	0.3252	0.5446	0.6092	0.4252	0.6514	0.4502	0.67	0.5108	0.0934	0.3574	0.3574	0.42	0.438	0.3736	0.497	0.3512	0.4134	0.4042	0.3524	0.3928	0.4706	0.869	0.5366	0.5366	0.5366	0.4736	0.686	0.433	0.4844	0.3094	0.479	0.4268	0.4408	0.3962	0.3742	0.397	0.2982	0.3294	0.6944	0.3062	0.6038	0.426	0.3452	0.3822	0.3248
6934140	0.564	0.6396	0.5748	0.3932	0.3932	0.607	0.5888	0.4774	0.9244	0.4372	0.6296	0.5398	0.1022	0.403	0.403	0.4772	0.4282	0.5868	0.8294	0.577	0.8676	0.6742	0.5186	0.462	0.5112	0.8032	0.4974	0.4974	0.4974	0.6872	0.6752	0.632	0.6572	0.37	0.5436	0.479	0.475	0.4898	0.3596	0.4212	0.3532	0.4076	0.6842	0.4744	0.6532	0.4882	0.4564	0.449	0.4354
6934141	0.3448	0.687	0.6722	0.386	0.386	0.5428	0.8106	0.3802	0.5058	0.3476	0.4958	0.4144	0.106	0.4236	0.4236	0.4756	0.9336	0.3778	0.4444	0.3546	0.4112	0.4156	0.3614	0.4384	0.5548	0.535	0.467	0.467	0.467	0.4204	0.564	0.4568	0.4396	0.3456	0.4612	0.3914	0.39	0.3814	0.3212	0.4474	0.3298	0.3682	0.4854	0.3146	0.5226	0.4076	0.4062	0.387	0.3836
6934151	0.2452	0.3532	0.3388	0.2482	0.2482	0.372	0.3908	0.256	0.3426	0.2136	0.3714	0.2656	0.0704	0.2968	0.2968	0.2672	0.2938	0.2662	0.2974	0.2448	0.2904	0.3006	0.261	0.3448	0.3758	0.3896	0.345	0.345	0.345	0.3016	0.404	0.341	0.3268	0.2764	0.3392	0.2864	0.247	0.408	0.5382	0.2664	0.2552	0.2456	0.3186	0.2452	0.3804	0.2648	0.2634	0.2674	0.244
6934155	0.431	0.4926	0.4606	0.4204	0.4204	0.7222	0.5764	0.4352	0.5212	0.2988	0.512	0.4328	0.098	0.4574	0.4574	0.4324	0.6236	0.481	0.505	0.4538	0.51	0.5578	0.4784	1.0072	1.039	0.4796	0.5266	0.5266	0.5266	0.4962	0.6232	0.6536	0.5528	0.371	0.6034	0.4162	0.4172	0.496	0.3154	0.4252	0.3492	0.4032	0.459	0.3924	0.6914	0.4734	0.489	0.5726	0.4628
6934165	0.3868	0.6384	0.594	0.5606	0.5606	0.5958	0.5836	0.5994	0.6064	0.6776	0.5378	0.592	0.1114	0.5236	0.5236	0.4106	0.3654	0.539	0.5678	0.4158	0.4668	0.4838	0.427	0.4342	0.4846	0.7708	0.7156	0.7156	0.7156	0.501	0.5982	0.5166	0.5362	0.4026	0.525	0.4472	0.4168	0.3764	0.3306	0.3774	0.3708	0.3988	0.6202	0.3782	0.6238	0.4718	0.4512	0.4426	0.4324
6934167	0.3868	0.6384	0.594	0.5606	0.5606	0.5958	0.5836	0.5994	0.6064	0.6776	0.5378	0.592	0.1114	0.5236	0.5236	0.4106	0.3654	0.539	0.5678	0.4158	0.4668	0.4838	0.427	0.4342	0.4846	0.7708	0.7156	0.7156	0.7156	0.501	0.5982	0.5166	0.5362	0.4026	0.525	0.4472	0.4168	0.3764	0.3306	0.3774	0.3708	0.3988	0.6202	0.3782	0.6238	0.4718	0.4512	0.4426	0.4324
6934177	0.4614	0.5028	0.4662	0.788	0.788	0.6578	0.4902	0.7986	0.5368	0.307	0.4438	0.6764	0.1074	0.5692	0.5692	0.398	0.3554	0.7418	0.6446	0.492	0.5432	0.6052	0.5238	0.5792	0.579	0.4776	0.3478	0.3478	0.3478	0.523	0.4994	0.6616	0.594	0.4086	0.799	0.6474	0.428	0.4382	0.267	0.371	0.3806	0.4284	0.4642	0.4294	0.632	0.5046	0.516	0.5872	0.4942
6934179	0.4614	0.5028	0.4662	0.788	0.788	0.6578	0.4902	0.7986	0.5368	0.307	0.4438	0.6764	0.1074	0.5692	0.5692	0.398	0.3554	0.7418	0.6446	0.492	0.5432	0.6052	0.5238	0.5792	0.579	0.4776	0.3478	0.3478	0.3478	0.523	0.4994	0.6616	0.594	0.4086	0.799	0.6474	0.428	0.4382	0.267	0.371	0.3806	0.4284	0.4642	0.4294	0.632	0.5046	0.516	0.5872	0.4942
6934183	0.455	0.5034	0.462	0.7664	0.7664	0.67	0.4882	0.78	0.5364	0.3134	0.4438	0.6648	0.1052	0.5596	0.5596	0.3992	0.3546	0.7288	0.6444	0.519	0.5438	0.5956	0.545	0.6092	0.5868	0.4816	0.353	0.353	0.353	0.518	0.5028	0.6534	0.5856	0.4066	0.61	0.4546	0.428	0.4344	0.2652	0.3706	0.375	0.4234	0.4666	0.4304	0.635	0.5032	0.5134	0.5928	0.492
6934202	0.3946	0.5798	0.5832	1.063	1.063	0.5684	0.5704	0.997	0.4566	0.2726	0.3802	0.7846	0.1172	0.6802	0.6802	0.353	0.318	0.8428	0.6558	0.423	0.465	0.5058	0.4478	0.4664	0.4702	0.411	0.3104	0.3104	0.3104	0.4462	0.432	0.5504	0.5008	0.412	0.5342	0.4364	0.365	0.3852	0.2438	0.3292	0.384	0.4238	0.3928	0.3774	0.525	0.443	0.4926	0.4594	0.472
6934203	0.3946	0.5798	0.5832	1.063	1.063	0.5684	0.5704	0.997	0.4566	0.2726	0.3802	0.7846	0.1172	0.6802	0.6802	0.353	0.318	0.8428	0.6558	0.423	0.465	0.5058	0.4478	0.4664	0.4702	0.411	0.3104	0.3104	0.3104	0.4462	0.432	0.5504	0.5008	0.412	0.5342	0.4364	0.365	0.3852	0.2438	0.3292	0.384	0.4238	0.3928	0.3774	0.525	0.443	0.4926	0.4594	0.472
6934223	0.5112	0.4598	0.4268	0.736	0.736	0.552	0.4488	0.748	0.555	0.2868	0.4058	0.6304	0.1	0.5174	0.5174	0.3668	0.3294	0.747	0.6334	0.5154	0.5946	0.6462	0.5182	0.4892	0.4826	0.4446	0.3248	0.3248	0.3248	0.5728	0.456	0.6374	0.5924	0.3724	0.7164	0.6158	0.3912	0.4426	0.2508	0.3412	0.3488	0.4066	0.4318	0.4476	0.5586	0.4462	0.498	0.4758	0.4786
6934227	0.692	0.608	0.5476	0.4202	0.4202	0.6206	0.56	0.4878	0.9684	0.405	0.5796	0.532	0.104	0.417	0.417	0.4698	0.4014	0.6852	0.885	0.6906	1.0088	0.8418	0.6188	0.5022	0.5184	0.704	0.4502	0.4502	0.4502	0.8028	0.6376	0.753	0.7536	0.3908	0.5612	0.4834	0.481	0.5402	0.3346	0.4128	0.37	0.452	0.6428	0.5674	0.6636	0.506	0.5504	0.4808	0.5298
6934229	0.863	0.502	0.4616	0.3856	0.3856	0.6134	0.5238	0.4446	0.8506	0.3432	0.5892	0.4878	0.0964	0.4022	0.4022	0.4014	0.3986	0.747	0.7142	0.7544	0.9842	1.0436	0.6814	0.561	0.5564	0.5148	0.4762	0.4762	0.4762	0.9432	0.654	0.8886	0.842	0.3546	0.5248	0.4242	0.4432	0.6532	0.3176	0.387	0.3398	0.4336	0.5512	0.6674	0.6214	0.4586	0.5562	0.4554	0.5342
6934232	0.399	0.5116	0.4722	0.9918	0.9918	0.574	0.4786	1.0324	0.525	0.3306	0.481	0.8532	0.1014	0.5976	0.5976	0.3924	0.3468	0.8566	0.719	0.4374	0.4942	0.503	0.447	0.4628	0.4824	0.5082	0.3686	0.3686	0.3686	0.4662	0.5326	0.5438	0.5128	0.3702	0.553	0.4622	0.4064	0.3884	0.2736	0.3562	0.3458	0.3768	0.492	0.3754	0.5514	0.4484	0.4208	0.4626	0.4034
6934233	0.399	0.5116	0.4722	0.9918	0.9918	0.574	0.4786	1.0324	0.525	0.3306	0.481	0.8532	0.1014	0.5976	0.5976	0.3924	0.3468	0.8566	0.719	0.4374	0.4942	0.503	0.447	0.4628	0.4824	0.5082	0.3686	0.3686	0.3686	0.4662	0.5326	0.5438	0.5128	0.3702	0.553	0.4622	0.4064	0.3884	0.2736	0.3562	0.3458	0.3768	0.492	0.3754	0.5514	0.4484	0.4208	0.4626	0.4034
6934851	0.2722	0.3232	0.2988	0.2852	0.2852	0.4172	0.3164	0.2944	0.335	0.1936	0.279	0.286	0.0728	0.2998	0.2998	0.265	0.2392	0.3212	0.3436	0.2946	0.336	0.3376	0.297	0.3052	0.3208	0.3178	0.2242	0.2242	0.2242	0.3144	0.3268	0.365	0.3374	0.2648	0.3324	0.2792	0.2634	0.2836	0.1744	0.28	0.237	0.2964	0.2928	0.2794	0.3718	0.3002	0.2864	0.3112	0.2706
6935036	0.739	0.508	0.4698	0.3604	0.3604	0.5334	0.4886	0.3994	0.7498	0.3298	0.524	0.4214	0.0914	0.3716	0.3716	0.604	0.5872	0.6208	0.6076	0.6206	0.7964	0.8206	0.564	0.4772	0.4888	0.7934	0.4216	0.4216	0.4216	0.7946	0.5354	0.7162	0.7188	0.4436	0.4872	0.5196	0.5044	0.6396	0.292	0.5806	0.5396	0.6102	0.5436	0.5424	0.6168	0.6458	0.4736	0.4144	0.4536
6935075	0.3444	0.6266	0.7908	0.4424	0.4424	0.5394	0.6108	0.391	0.4672	0.3246	0.4204	0.4056	0.1286	0.4218	0.4218	0.3526	0.3172	0.3942	0.436	0.3586	0.4096	0.4278	0.3744	0.3632	0.3994	0.468	0.3606	0.3606	0.3606	0.4082	0.4712	0.4572	0.4414	0.4224	0.428	0.3746	0.3492	0.3376	0.2788	0.3264	0.4006	0.4466	0.4348	0.3286	0.4664	0.4292	0.5062	0.3652	0.4906
6935086	0.5318	0.5948	0.665	0.4196	0.4196	0.576	0.5798	0.4254	0.6254	0.3394	0.5208	0.4702	0.1194	0.4126	0.4126	0.3894	0.343	0.5982	0.5772	0.5808	0.6382	0.654	0.4912	0.4062	0.4336	0.5046	0.3768	0.3768	0.3768	0.6036	0.57	0.6166	0.5982	0.4048	0.4692	0.4076	0.411	0.4372	0.2916	0.354	0.3878	0.4524	0.5214	0.45	0.5198	0.4554	0.5286	0.4034	0.511
6935273	0.3726	0.5662	0.5022	0.3506	0.3506	0.5602	0.7002	0.4444	0.5904	0.4388	0.6268	0.524	0.0986	0.3852	0.3852	0.5374	0.4702	0.403	0.5164	0.3784	0.4414	0.4484	0.3872	0.3926	0.5358	0.6222	0.4916	0.4916	0.4916	0.4584	0.6678	0.477	0.4814	0.3278	0.4876	0.4306	0.4302	0.3684	0.3562	0.6874	0.3148	0.402	0.6162	0.3318	0.5402	0.45	0.3828	0.4226	0.3616
6935274	0.3726	0.5662	0.5022	0.3506	0.3506	0.5602	0.7002	0.4444	0.5904	0.4388	0.6268	0.524	0.0986	0.3852	0.3852	0.5374	0.4702	0.403	0.5164	0.3784	0.4414	0.4484	0.3872	0.3926	0.5358	0.6222	0.4916	0.4916	0.4916	0.4584	0.6678	0.477	0.4814	0.3278	0.4876	0.4306	0.4302	0.3684	0.3562	0.6874	0.3148	0.402	0.6162	0.3318	0.5402	0.45	0.3828	0.4226	0.3616
6935282	0.364	0.6298	0.5698	0.3452	0.3452	0.531	0.6128	0.4258	0.6532	0.4366	0.5746	0.49	0.0962	0.3694	0.3694	0.4608	0.4352	0.3996	0.5034	0.3814	0.441	0.4336	0.3796	0.3872	0.4826	0.9926	0.4894	0.4894	0.4894	0.5166	0.6194	0.4506	0.5256	0.3266	0.4924	0.4432	0.4398	0.3702	0.3538	0.5792	0.3132	0.3576	0.71	0.3272	0.6516	0.4382	0.3642	0.3996	0.3446
6935291	0.3702	0.5528	0.641	0.4086	0.4086	0.5388	0.5412	0.3862	0.469	0.3174	0.4164	0.396	0.1146	0.4066	0.4066	0.3614	0.3268	0.4066	0.4424	0.3764	0.4316	0.456	0.3926	0.4046	0.4382	0.4548	0.3556	0.3556	0.3556	0.4262	0.4654	0.4874	0.4608	0.406	0.4546	0.3802	0.3592	0.3558	0.3176	0.3374	0.3826	0.4164	0.4254	0.3502	0.4884	0.4288	0.5438	0.6326	0.526
6935359	0.5962	0.5786	0.5844	0.4396	0.4396	0.5788	0.5794	0.4084	0.6254	0.3288	0.4436	0.4142	0.1218	0.4356	0.4356	0.367	0.3384	0.5706	0.5544	0.574	0.6856	0.7494	0.5604	0.4894	0.481	0.457	0.393	0.393	0.393	0.6666	0.5198	0.6962	0.655	0.4912	0.4892	0.399	0.3952	0.4998	0.3444	0.3478	0.441	0.485	0.4558	0.551	0.568	0.458	0.8068	0.4382	0.7864
6935367	0.8666	0.4882	0.444	0.3972	0.3972	0.536	0.4706	0.4218	0.821	0.3332	0.4328	0.4268	0.098	0.3896	0.3896	0.412	0.3496	0.9986	0.7532	1.0078	1.0538	1.038	0.6816	0.4712	0.462	0.4904	0.3704	0.3704	0.3704	0.943	0.5102	0.8564	0.8286	0.4446	0.4978	0.424	0.4138	0.606	0.3252	0.3618	0.4014	0.4388	0.474	0.7268	0.5664	0.4528	0.5534	0.4426	0.534
6935372	0.6292	0.6524	0.6792	0.4922	0.4922	0.6212	0.6452	0.4372	0.6582	0.3436	0.4436	0.4398	0.1396	0.4718	0.4718	0.3908	0.3498	0.607	0.5886	0.6088	0.724	0.793	0.5966	0.4962	0.4894	0.4826	0.3806	0.3806	0.3806	0.7022	0.5056	0.7364	0.6946	0.4858	0.5146	0.4234	0.4232	0.5028	0.2938	0.3648	0.4522	0.5454	0.4794	0.5446	0.5968	0.5022	0.9682	0.4678	0.9482
6935422	0.2404	0.4276	0.6054	0.3106	0.3106	0.3672	0.4244	0.2438	0.2922	0.178	0.2428	0.2408	0.0944	0.3028	0.3028	0.2314	0.211	0.2664	0.2816	0.2444	0.2848	0.2992	0.257	0.2482	0.2672	0.2774	0.204	0.204	0.204	0.2764	0.2774	0.3202	0.301	0.308	0.2838	0.248	0.2274	0.2368	0.1698	0.215	0.2948	0.3312	0.2524	0.227	0.308	0.2914	0.3752	0.2488	0.3648
6935429	0.341	0.6172	0.5268	0.3214	0.3214	0.6324	0.574	0.5336	0.6894	0.5316	0.9328	0.7308	0.093	0.323	0.323	0.4236	0.3698	0.3714	0.5962	0.3482	0.4044	0.4448	0.3856	0.3502	0.4384	0.7114	0.5662	0.5662	0.5662	0.4458	0.975	0.4814	0.5094	0.2996	0.4898	0.4358	0.5146	0.3232	0.3948	0.3904	0.2856	0.321	0.86	0.3064	0.539	0.4548	0.3522	0.3842	0.336
6935436	0.26	0.375	0.3376	0.2492	0.2492	0.3862	0.5306	0.2926	0.386	0.2776	0.3902	0.326	0.068	0.2808	0.2808	0.4038	0.357	0.2848	0.3422	0.2664	0.3108	0.3122	0.2692	0.2998	0.4162	0.403	0.338	0.338	0.338	0.3174	0.4218	0.336	0.3282	0.2306	0.3404	0.2932	0.2788	0.2772	0.2468	0.8492	0.22	0.2832	0.3788	0.2342	0.3804	0.3036	0.2706	0.3	0.256
6935450	0.631	0.294	0.2784	0.2574	0.2574	0.3662	0.307	0.264	0.5232	0.18	0.333	0.2592	0.0636	0.2666	0.2666	0.4668	0.464	0.5004	0.4468	0.5032	0.663	0.6902	0.4478	0.3612	0.3484	0.3958	0.2586	0.2586	0.2586	0.6238	0.329	0.5816	0.545	0.344	0.3338	0.379	0.3706	0.5324	0.177	0.455	0.4426	0.5032	0.2824	0.444	0.3884	0.5034	0.3646	0.2942	0.3502
6935465	0.5606	0.5988	0.6334	0.4532	0.4532	0.5816	0.5894	0.3966	0.5888	0.2924	0.4048	0.4004	0.1258	0.4316	0.4316	0.344	0.3072	0.544	0.529	0.5468	0.6444	0.7176	0.544	0.4612	0.4458	0.433	0.3262	0.3262	0.3262	0.626	0.4548	0.6806	0.6336	0.4294	0.4734	0.3806	0.3878	0.4504	0.2598	0.3222	0.4034	0.5034	0.4364	0.4772	0.5586	0.4688	0.8286	0.432	0.811
6935477	0.5722	0.4652	0.4878	0.3768	0.3768	0.4778	0.4606	0.3324	0.5488	0.2228	0.317	0.325	0.1004	0.3594	0.3594	0.2858	0.2566	0.5286	0.4864	0.545	0.6544	0.7242	0.5226	0.4124	0.3786	0.3452	0.2524	0.2524	0.2524	0.628	0.3606	0.6452	0.6036	0.3542	0.4032	0.3226	0.3308	0.4314	0.2072	0.2682	0.3318	0.433	0.3534	0.4694	0.4794	0.3872	0.765	0.374	0.7496
6935634	0.4474	0.4284	0.424	0.6566	0.6566	0.4628	0.421	0.6416	0.4064	0.2372	0.4356	0.5336	0.097	0.7026	0.7026	0.7604	0.7262	0.5822	0.5068	0.3578	0.416	0.4178	0.3662	0.3612	0.3764	0.5924	0.27	0.27	0.27	0.392	0.3772	0.4478	0.4168	0.5614	0.429	0.5918	0.5364	0.551	0.2132	0.7326	0.761	0.7908	0.3446	0.319	0.4336	0.8098	0.3814	0.3544	0.3656
6935638	0.346	0.5258	0.5218	0.71	0.71	0.4906	0.528	0.6522	0.411	0.2478	0.3578	0.5426	0.1036	1.1592	1.1592	0.3326	0.3088	0.5876	0.5068	0.3626	0.4106	0.4262	0.3766	0.4032	0.4226	0.3828	0.3028	0.3028	0.3028	0.3978	0.4038	0.4598	0.43	0.361	0.4616	0.3918	0.3234	0.3616	0.239	0.3222	0.339	0.376	0.3602	0.3298	0.457	0.379	0.43	0.4198	0.3874
6935639	0.346	0.5258	0.5218	0.71	0.71	0.4906	0.528	0.6522	0.411	0.2478	0.3578	0.5426	0.1036	1.1592	1.1592	0.3326	0.3088	0.5876	0.5068	0.3626	0.4106	0.4262	0.3766	0.4032	0.4226	0.3828	0.3028	0.3028	0.3028	0.3978	0.4038	0.4598	0.43	0.361	0.4616	0.3918	0.3234	0.3616	0.239	0.3222	0.339	0.376	0.3602	0.3298	0.457	0.379	0.43	0.4198	0.3874
6935647	0.346	0.5258	0.5218	0.71	0.71	0.4906	0.528	0.6522	0.411	0.2478	0.3578	0.5426	0.1036	1.1592	1.1592	0.3326	0.3088	0.5876	0.5068	0.3626	0.4106	0.4262	0.3766	0.4032	0.4226	0.3828	0.3028	0.3028	0.3028	0.3978	0.4038	0.4598	0.43	0.361	0.4616	0.3918	0.3234	0.3616	0.239	0.3222	0.339	0.376	0.3602	0.3298	0.457	0.379	0.43	0.4198	0.3874
6935650	0.346	0.5258	0.5218	0.71	0.71	0.4906	0.528	0.6522	0.411	0.2478	0.3578	0.5426	0.1036	1.1592	1.1592	0.3326	0.3088	0.5876	0.5068	0.3626	0.4106	0.4262	0.3766	0.4032	0.4226	0.3828	0.3028	0.3028	0.3028	0.3978	0.4038	0.4598	0.43	0.361	0.4616	0.3918	0.3234	0.3616	0.239	0.3222	0.339	0.376	0.3602	0.3298	0.457	0.379	0.43	0.4198	0.3874
6935651	0.346	0.5258	0.5218	0.71	0.71	0.4906	0.528	0.6522	0.411	0.2478	0.3578	0.5426	0.1036	1.1592	1.1592	0.3326	0.3088	0.5876	0.5068	0.3626	0.4106	0.4262	0.3766	0.4032	0.4226	0.3828	0.3028	0.3028	0.3028	0.3978	0.4038	0.4598	0.43	0.361	0.4616	0.3918	0.3234	0.3616	0.239	0.3222	0.339	0.376	0.3602	0.3298	0.457	0.379	0.43	0.4198	0.3874
6935652	0.346	0.5258	0.5218	0.71	0.71	0.4906	0.528	0.6522	0.411	0.2478	0.3578	0.5426	0.1036	1.1592	1.1592	0.3326	0.3088	0.5876	0.5068	0.3626	0.4106	0.4262	0.3766	0.4032	0.4226	0.3828	0.3028	0.3028	0.3028	0.3978	0.4038	0.4598	0.43	0.361	0.4616	0.3918	0.3234	0.3616	0.239	0.3222	0.339	0.376	0.3602	0.3298	0.457	0.379	0.43	0.4198	0.3874
6935656	0.346	0.5258	0.5218	0.71	0.71	0.4906	0.528	0.6522	0.411	0.2478	0.3578	0.5426	0.1036	1.1592	1.1592	0.3326	0.3088	0.5876	0.5068	0.3626	0.4106	0.4262	0.3766	0.4032	0.4226	0.3828	0.3028	0.3028	0.3028	0.3978	0.4038	0.4598	0.43	0.361	0.4616	0.3918	0.3234	0.3616	0.239	0.3222	0.339	0.376	0.3602	0.3298	0.457	0.379	0.43	0.4198	0.3874
6935657	0.346	0.5258	0.5218	0.71	0.71	0.4906	0.528	0.6522	0.411	0.2478	0.3578	0.5426	0.1036	1.1592	1.1592	0.3326	0.3088	0.5876	0.5068	0.3626	0.4106	0.4262	0.3766	0.4032	0.4226	0.3828	0.3028	0.3028	0.3028	0.3978	0.4038	0.4598	0.43	0.361	0.4616	0.3918	0.3234	0.3616	0.239	0.3222	0.339	0.376	0.3602	0.3298	0.457	0.379	0.43	0.4198	0.3874
6935673	0.4504	0.3732	0.3492	0.6288	0.6288	0.4486	0.3678	0.6362	0.4018	0.2316	0.4332	0.5282	0.0866	0.44	0.44	0.7556	0.7228	0.5796	0.5	0.357	0.4142	0.4234	0.3684	0.3836	0.3958	0.5822	0.264	0.264	0.264	0.393	0.3686	0.4552	0.4202	0.5274	0.4404	0.586	0.5362	0.5502	0.2048	0.7298	0.7322	0.7596	0.34	0.311	0.438	0.8026	0.3508	0.385	0.3342
6935676	0.377	0.3034	0.2878	0.258	0.258	0.35	0.3188	0.2622	0.3204	0.1864	0.3944	0.2568	0.0714	0.2992	0.2992	0.7094	0.709	0.2928	0.3138	0.2658	0.326	0.3112	0.267	0.3208	0.345	0.5198	0.2718	0.2718	0.2718	0.3524	0.333	0.341	0.3554	0.4602	0.3308	0.5058	0.4692	0.5094	0.1876	0.6952	0.6766	0.6962	0.3538	0.232	0.4328	0.7176	0.2588	0.278	0.2398
6935721	0.4468	0.4444	0.406	0.3254	0.3254	0.4482	0.5466	0.3618	0.467	0.3106	0.521	0.3842	0.1008	0.335	0.335	0.9692	0.8266	0.3868	0.4608	0.3572	0.4438	0.3972	0.3432	0.3364	0.4388	0.6884	0.3468	0.3468	0.3468	0.4078	0.4578	0.4172	0.4124	0.53	0.4198	0.5984	0.5632	0.548	0.293	0.844	0.7384	0.763	0.4304	0.3022	0.4412	0.8162	0.3334	0.3528	0.3156
6935732	0.3908	0.8284	0.8532	0.4726	0.4726	0.5242	0.7954	0.3866	0.4938	0.2872	0.3878	0.3868	0.1144	0.4818	0.4818	0.3344	0.3046	0.4312	0.45	0.8088	0.462	0.5322	0.8208	0.8038	0.419	0.4686	0.3242	0.3242	0.3242	0.4776	0.437	0.5126	0.508	0.3914	0.441	0.369	0.387	0.3746	0.254	0.3124	0.3664	0.424	0.4596	0.3604	0.5416	0.4162	0.4984	0.3952	0.476
6935737	0.3624	0.6742	0.9412	0.3556	0.3556	0.5204	0.5866	0.4082	0.701	0.401	0.544	0.469	0.1028	0.3654	0.3654	0.4	0.365	0.3808	0.48	0.3566	0.4304	0.4104	0.3584	0.3544	0.4196	0.7024	0.4446	0.4446	0.4446	0.4656	0.588	0.43	0.4624	0.344	0.459	0.418	0.4038	0.3434	0.325	0.3688	0.3318	0.367	0.5938	0.3126	0.5326	0.4262	0.389	0.377	0.3718
6935744	0.345	0.4564	0.4162	0.347	0.347	0.5354	0.5426	0.3792	0.4686	0.3014	0.4366	0.393	0.0932	0.3738	0.3738	0.4286	0.722	0.3932	0.445	0.3652	0.4206	0.4184	0.3668	0.4244	0.5058	0.4726	0.3936	0.3936	0.3936	0.4102	0.5052	0.4576	0.4302	0.3244	0.4452	0.3754	0.3688	0.3776	0.2766	0.4234	0.2996	0.3542	0.434	0.3334	0.5024	0.3894	0.3576	0.392	0.337
6935757	0.417	0.5522	0.5154	0.3928	0.3928	0.6092	0.5522	0.4306	0.5854	0.3482	0.5426	0.453	0.0966	0.4066	0.4066	0.3984	0.4208	0.456	0.504	0.4366	0.4916	0.537	0.4594	0.5418	0.5658	0.6634	0.4714	0.4714	0.4714	0.514	0.5896	0.604	0.5636	0.3548	0.5342	0.4228	0.436	0.4542	0.32	0.3854	0.3372	0.389	0.5516	0.3724	0.6856	0.4778	0.4404	0.4636	0.4188
6935775	0.233	0.3864	0.3532	0.224	0.224	0.3302	0.3712	0.262	0.38	0.2788	0.381	0.2916	0.07	0.2526	0.2526	0.2746	0.2928	0.2486	0.3028	0.2294	0.2708	0.2606	0.229	0.2586	0.3062	0.5054	0.3348	0.3348	0.3348	0.3006	0.3886	0.2782	0.3034	0.236	0.3026	0.276	0.273	0.275	0.2258	0.2608	0.227	0.2304	0.386	0.2146	0.3702	0.2778	0.2284	0.2496	0.2134
6935786	0.3506	0.4704	0.4288	0.3224	0.3224	0.4586	0.452	0.3638	0.515	0.3102	0.4472	0.3852	0.0804	0.3268	0.3268	0.3328	0.3406	0.3854	0.4304	0.7686	0.4202	0.4654	0.7656	0.7912	0.4112	0.6018	0.3734	0.3734	0.3734	0.4606	0.4718	0.4402	0.4682	0.288	0.4116	0.3508	0.3878	0.374	0.2666	0.3138	0.271	0.311	0.5168	0.3142	0.5494	0.363	0.3456	0.3518	0.3282
6935788	0.3506	0.4704	0.4288	0.3224	0.3224	0.4586	0.452	0.3638	0.515	0.3102	0.4472	0.3852	0.0804	0.3268	0.3268	0.3328	0.3406	0.3854	0.4304	0.7686	0.4202	0.4654	0.7656	0.7912	0.4112	0.6018	0.3734	0.3734	0.3734	0.4606	0.4718	0.4402	0.4682	0.288	0.4116	0.3508	0.3878	0.374	0.2666	0.3138	0.271	0.311	0.5168	0.3142	0.5494	0.363	0.3456	0.3518	0.3282
6935804	0.4818	0.6218	0.563	0.3628	0.3628	0.5702	0.5816	0.444	0.8142	0.4256	0.619	0.5066	0.0974	0.3826	0.3826	0.4476	0.429	0.506	0.7006	0.4928	0.7054	0.5724	0.453	0.4352	0.4916	0.8158	0.4988	0.4988	0.4988	0.6062	0.6504	0.5534	0.5874	0.3428	0.5106	0.4506	0.4506	0.4574	0.3558	0.4046	0.3284	0.374	0.664	0.4104	0.6282	0.4552	0.4108	0.4172	0.39
6935815	0.3586	0.7336	0.696	0.3384	0.3384	0.5458	0.6338	0.4284	0.6734	0.4568	0.628	0.5014	0.0946	0.366	0.366	0.4364	0.4344	0.3936	0.5108	0.37	0.4392	0.4162	0.3628	0.3928	0.4708	0.8854	0.531	0.531	0.531	0.4918	0.6562	0.4396	0.4934	0.3224	0.4904	0.4418	0.4392	0.394	0.3736	0.4072	0.3104	0.3436	0.6844	0.3216	0.6136	0.4414	0.3572	0.3976	0.337
6935817	0.3964	0.489	0.4518	0.3848	0.3848	0.653	0.6054	0.4122	0.511	0.3142	0.5086	0.4236	0.0952	0.4208	0.4208	0.456	0.7908	0.4402	0.4806	0.4152	0.471	0.5008	0.4316	0.8188	0.8874	0.4936	0.5138	0.5138	0.5138	0.4646	0.607	0.5786	0.5052	0.346	0.5514	0.4036	0.407	0.4564	0.317	0.4414	0.3272	0.3732	0.4652	0.3598	0.6306	0.4418	0.437	0.5048	0.413
6935818	0.3964	0.489	0.4518	0.3848	0.3848	0.653	0.6054	0.4122	0.511	0.3142	0.5086	0.4236	0.0952	0.4208	0.4208	0.456	0.7908	0.4402	0.4806	0.4152	0.471	0.5008	0.4316	0.8188	0.8874	0.4936	0.5138	0.5138	0.5138	0.4646	0.607	0.5786	0.5052	0.346	0.5514	0.4036	0.407	0.4564	0.317	0.4414	0.3272	0.3732	0.4652	0.3598	0.6306	0.4418	0.437	0.5048	0.413
6935819	0.3964	0.489	0.4518	0.3848	0.3848	0.653	0.6054	0.4122	0.511	0.3142	0.5086	0.4236	0.0952	0.4208	0.4208	0.456	0.7908	0.4402	0.4806	0.4152	0.471	0.5008	0.4316	0.8188	0.8874	0.4936	0.5138	0.5138	0.5138	0.4646	0.607	0.5786	0.5052	0.346	0.5514	0.4036	0.407	0.4564	0.317	0.4414	0.3272	0.3732	0.4652	0.3598	0.6306	0.4418	0.437	0.5048	0.413
6935821	0.5162	0.562	0.5194	0.5774	0.5774	0.7448	0.5472	0.5932	0.6064	0.3414	0.5008	0.561	0.1136	0.528	0.528	0.4372	0.389	0.6288	0.6202	0.5456	0.6066	0.6866	0.5848	0.656	0.656	0.538	0.3872	0.3872	0.3872	0.5874	0.5626	0.7512	0.6722	0.4452	1.0416	0.8572	0.4794	0.483	0.2984	0.4084	0.4148	0.4744	0.527	0.4764	0.7156	0.5654	0.5858	0.6736	0.5602
6935822	0.5162	0.562	0.5194	0.5774	0.5774	0.7448	0.5472	0.5932	0.6064	0.3414	0.5008	0.561	0.1136	0.528	0.528	0.4372	0.389	0.6288	0.6202	0.5456	0.6066	0.6866	0.5848	0.656	0.656	0.538	0.3872	0.3872	0.3872	0.5874	0.5626	0.7512	0.6722	0.4452	1.0416	0.8572	0.4794	0.483	0.2984	0.4084	0.4148	0.4744	0.527	0.4764	0.7156	0.5654	0.5858	0.6736	0.5602
6935823	0.5162	0.562	0.5194	0.5774	0.5774	0.7448	0.5472	0.5932	0.6064	0.3414	0.5008	0.561	0.1136	0.528	0.528	0.4372	0.389	0.6288	0.6202	0.5456	0.6066	0.6866	0.5848	0.656	0.656	0.538	0.3872	0.3872	0.3872	0.5874	0.5626	0.7512	0.6722	0.4452	1.0416	0.8572	0.4794	0.483	0.2984	0.4084	0.4148	0.4744	0.527	0.4764	0.7156	0.5654	0.5858	0.6736	0.5602
6935826	0.5032	0.563	0.511	0.5344	0.5344	0.7692	0.5432	0.5562	0.6054	0.3542	0.5006	0.538	0.1094	0.509	0.509	0.4394	0.3874	0.6028	0.6198	0.5996	0.6076	0.6674	0.6274	0.7164	0.6716	0.546	0.3976	0.3976	0.3976	0.5776	0.5694	0.735	0.6554	0.441	0.6638	0.4716	0.4792	0.4754	0.2946	0.4076	0.404	0.4646	0.5318	0.4782	0.7212	0.5624	0.5802	0.6848	0.5558
6935830	0.5032	0.563	0.511	0.5344	0.5344	0.7692	0.5432	0.5562	0.6054	0.3542	0.5006	0.538	0.1094	0.509	0.509	0.4394	0.3874	0.6028	0.6198	0.5996	0.6076	0.6674	0.6274	0.7164	0.6716	0.546	0.3976	0.3976	0.3976	0.5776	0.5694	0.735	0.6554	0.441	0.6638	0.4716	0.4792	0.4754	0.2946	0.4076	0.404	0.4646	0.5318	0.4782	0.7212	0.5624	0.5802	0.6848	0.5558
6935832	0.5032	0.563	0.511	0.5344	0.5344	0.7692	0.5432	0.5562	0.6054	0.3542	0.5006	0.538	0.1094	0.509	0.509	0.4394	0.3874	0.6028	0.6198	0.5996	0.6076	0.6674	0.6274	0.7164	0.6716	0.546	0.3976	0.3976	0.3976	0.5776	0.5694	0.735	0.6554	0.441	0.6638	0.4716	0.4792	0.4754	0.2946	0.4076	0.404	0.4646	0.5318	0.4782	0.7212	0.5624	0.5802	0.6848	0.5558
6935973	0.5166	0.5576	0.492	0.3868	0.3868	0.5702	0.5344	0.4468	0.6718	0.3982	0.5328	0.488	0.0986	0.3838	0.3838	0.4274	0.3808	0.502	0.5658	0.6434	0.6012	0.674	0.6368	0.6002	0.4906	0.6184	0.4396	0.4396	0.4396	0.647	0.5848	0.5936	0.6208	0.3606	0.5238	0.4496	0.5224	0.448	0.4788	0.3936	0.3418	0.4108	0.6492	0.419	0.6736	0.4768	0.4668	0.4564	0.4476
6935986	0.373	0.7596	0.7886	0.5066	0.5066	0.5754	0.8632	0.3942	0.4886	0.3262	0.457	0.4114	0.1316	0.5566	0.5566	0.4486	0.4022	0.4098	0.4532	0.3814	0.4388	0.466	0.4016	0.4194	0.5064	0.4762	0.3892	0.3892	0.3892	0.4384	0.5048	0.5048	0.477	0.4254	0.4702	0.398	0.37	0.3828	0.3062	0.7366	0.4038	0.4818	0.4526	0.3478	0.5148	0.4484	0.5308	0.4204	0.5044
6935987	0.373	0.7596	0.7886	0.5066	0.5066	0.5754	0.8632	0.3942	0.4886	0.3262	0.457	0.4114	0.1316	0.5566	0.5566	0.4486	0.4022	0.4098	0.4532	0.3814	0.4388	0.466	0.4016	0.4194	0.5064	0.4762	0.3892	0.3892	0.3892	0.4384	0.5048	0.5048	0.477	0.4254	0.4702	0.398	0.37	0.3828	0.3062	0.7366	0.4038	0.4818	0.4526	0.3478	0.5148	0.4484	0.5308	0.4204	0.5044
6935992	0.292	0.3268	0.3042	0.8876	0.8876	0.3702	0.3186	0.8934	0.3426	0.2084	0.284	0.6838	0.0762	0.494	0.494	0.2816	0.2558	0.7264	0.5412	0.3086	0.3484	0.3524	0.3144	0.3118	0.3228	0.321	0.2376	0.2376	0.2376	0.3328	0.3206	0.3732	0.3524	0.2808	0.3948	0.3538	0.27	0.2898	0.1806	0.2626	0.2672	0.2826	0.2948	0.2746	0.3668	0.3106	0.2864	0.3032	0.2732
6935993	0.292	0.3268	0.3042	0.8876	0.8876	0.3702	0.3186	0.8934	0.3426	0.2084	0.284	0.6838	0.0762	0.494	0.494	0.2816	0.2558	0.7264	0.5412	0.3086	0.3484	0.3524	0.3144	0.3118	0.3228	0.321	0.2376	0.2376	0.2376	0.3328	0.3206	0.3732	0.3524	0.2808	0.3948	0.3538	0.27	0.2898	0.1806	0.2626	0.2672	0.2826	0.2948	0.2746	0.3668	0.3106	0.2864	0.3032	0.2732
6935994	0.9552	0.4848	0.447	0.426	0.426	0.5764	0.4724	0.4406	0.8748	0.2932	0.4214	0.4302	0.0992	0.4182	0.4182	0.4592	0.3738	1.0322	1.0528	1.042	1.4032	1.1356	0.7434	0.5174	0.4926	0.497	0.3354	0.3354	0.3354	1.0322	0.4788	0.9338	0.8952	0.3962	0.5308	0.4512	0.4408	0.6652	0.2626	0.3844	0.379	0.4786	0.4712	0.7424	0.61	0.4852	0.5956	0.4784	0.5752
6935998	0.9552	0.4848	0.447	0.426	0.426	0.5764	0.4724	0.4406	0.8748	0.2932	0.4214	0.4302	0.0992	0.4182	0.4182	0.4592	0.3738	1.0322	1.0528	1.042	1.4032	1.1356	0.7434	0.5174	0.4926	0.497	0.3354	0.3354	0.3354	1.0322	0.4788	0.9338	0.8952	0.3962	0.5308	0.4512	0.4408	0.6652	0.2626	0.3844	0.379	0.4786	0.4712	0.7424	0.61	0.4852	0.5956	0.4784	0.5752
6936002	0.62	0.4236	0.3848	0.3858	0.3858	0.5018	0.407	0.398	0.6264	0.2574	0.3614	0.3824	0.0866	0.3678	0.3678	0.3814	0.3178	0.6368	0.8298	1.031	0.9902	0.7872	0.9486	0.8548	0.433	0.438	0.293	0.293	0.293	0.7052	0.414	0.6702	0.655	0.345	0.4568	0.3844	0.4078	0.4894	0.2258	0.3248	0.3242	0.3932	0.4424	0.512	0.5632	0.4126	0.4668	0.4126	0.4492
6936020	1.2	0.4762	0.4418	0.4148	0.4148	0.5566	0.467	0.429	1.0348	0.2904	0.4164	0.4208	0.099	0.4106	0.4106	0.4418	0.371	0.8612	1.0032	0.8722	1.533	1.1268	0.7332	0.504	0.4802	0.4874	0.3324	0.3324	0.3324	1.2756	0.471	0.9216	0.886	0.3898	0.5204	0.4464	0.4442	0.659	0.2612	0.3816	0.3762	0.4748	0.4632	0.7328	0.5932	0.477	0.5884	0.4694	0.568
6936023	1.3196	0.469	0.4388	0.413	0.413	0.5518	0.4628	0.4248	1.1058	0.2858	0.4116	0.4174	0.0978	0.4048	0.4048	0.3926	0.3528	0.8998	0.7812	0.961	1.3888	1.4138	0.846	0.5606	0.4824	0.4668	0.3252	0.3252	0.3252	1.4048	0.4632	1.0268	0.993	0.3814	0.5196	0.4316	0.463	0.714	0.2564	0.3658	0.3662	0.4876	0.4812	0.811	0.6272	0.4756	0.6428	0.481	0.6226
6936024	1.3196	0.469	0.4388	0.413	0.413	0.5518	0.4628	0.4248	1.1058	0.2858	0.4116	0.4174	0.0978	0.4048	0.4048	0.3926	0.3528	0.8998	0.7812	0.961	1.3888	1.4138	0.846	0.5606	0.4824	0.4668	0.3252	0.3252	0.3252	1.4048	0.4632	1.0268	0.993	0.3814	0.5196	0.4316	0.463	0.714	0.2564	0.3658	0.3662	0.4876	0.4812	0.811	0.6272	0.4756	0.6428	0.481	0.6226
6936049	0.402	0.7652	1.082	0.4724	0.4724	0.5734	0.7024	0.4124	0.5518	0.3414	0.4618	0.4324	0.1246	0.4906	0.4906	0.3818	0.3482	0.4368	0.4792	0.4068	0.472	0.5042	0.4252	0.4158	0.4506	0.569	0.3844	0.3844	0.3844	0.485	0.5114	0.5354	0.5226	0.4188	0.4838	0.4126	0.3926	0.3852	0.2972	0.3578	0.3996	0.4534	0.504	0.3666	0.5614	0.4672	0.5162	0.4248	0.494
6936052	0.402	0.7652	1.082	0.4724	0.4724	0.5734	0.7024	0.4124	0.5518	0.3414	0.4618	0.4324	0.1246	0.4906	0.4906	0.3818	0.3482	0.4368	0.4792	0.4068	0.472	0.5042	0.4252	0.4158	0.4506	0.569	0.3844	0.3844	0.3844	0.485	0.5114	0.5354	0.5226	0.4188	0.4838	0.4126	0.3926	0.3852	0.2972	0.3578	0.3996	0.4534	0.504	0.3666	0.5614	0.4672	0.5162	0.4248	0.494
6936054	0.5028	0.4406	0.3966	0.3992	0.3992	0.5226	0.4186	0.4096	0.5632	0.2616	0.3698	0.394	0.0884	0.3752	0.3752	0.3436	0.3112	0.528	0.5218	1.073	0.5976	0.753	1.067	1.0204	0.4602	0.4572	0.297	0.297	0.297	0.6294	0.4234	0.627	0.6406	0.3494	0.4772	0.385	0.4902	0.458	0.2294	0.3176	0.3224	0.4016	0.5342	0.4386	0.6782	0.4242	0.48	0.4412	0.4624
6936055	0.87	0.4974	0.4642	0.4434	0.4434	0.602	0.4868	0.4604	0.82	0.2972	0.4516	0.456	0.1056	0.4322	0.4322	0.4444	0.373	0.8212	0.9836	0.8222	1.2642	1.279	0.9414	0.532	0.5096	0.4924	0.3392	0.3392	0.3392	0.9438	0.5114	1.2448	1.1942	0.4162	0.5488	0.4572	0.454	0.631	0.2708	0.3854	0.395	0.4822	0.4878	0.6942	0.6304	0.5028	0.594	0.497	0.5728
6936058	0.87	0.4974	0.4642	0.4434	0.4434	0.602	0.4868	0.4604	0.82	0.2972	0.4516	0.456	0.1056	0.4322	0.4322	0.4444	0.373	0.8212	0.9836	0.8222	1.2642	1.279	0.9414	0.532	0.5096	0.4924	0.3392	0.3392	0.3392	0.9438	0.5114	1.2448	1.1942	0.4162	0.5488	0.4572	0.454	0.631	0.2708	0.3854	0.395	0.4822	0.4878	0.6942	0.6304	0.5028	0.594	0.497	0.5728
6936065	0.87	0.4974	0.4642	0.4434	0.4434	0.602	0.4868	0.4604	0.82	0.2972	0.4516	0.456	0.1056	0.4322	0.4322	0.4444	0.373	0.8212	0.9836	0.8222	1.2642	1.279	0.9414	0.532	0.5096	0.4924	0.3392	0.3392	0.3392	0.9438	0.5114	1.2448	1.1942	0.4162	0.5488	0.4572	0.454	0.631	0.2708	0.3854	0.395	0.4822	0.4878	0.6942	0.6304	0.5028	0.594	0.497	0.5728
6936066	0.87	0.4974	0.4642	0.4434	0.4434	0.602	0.4868	0.4604	0.82	0.2972	0.4516	0.456	0.1056	0.4322	0.4322	0.4444	0.373	0.8212	0.9836	0.8222	1.2642	1.279	0.9414	0.532	0.5096	0.4924	0.3392	0.3392	0.3392	0.9438	0.5114	1.2448	1.1942	0.4162	0.5488	0.4572	0.454	0.631	0.2708	0.3854	0.395	0.4822	0.4878	0.6942	0.6304	0.5028	0.594	0.497	0.5728
6936073	1.0748	0.4776	0.444	0.4242	0.4242	0.5714	0.4682	0.4362	0.946	0.2884	0.4166	0.4266	0.098	0.4124	0.4124	0.41	0.3556	1.0708	0.8308	1.1308	1.2658	1.4228	0.8562	0.574	0.4946	0.4764	0.328	0.328	0.328	1.1614	0.471	1.039	1.0024	0.3878	0.53	0.4366	0.4598	0.7202	0.2578	0.3686	0.369	0.4916	0.489	0.8206	0.644	0.484	0.65	0.49	0.6298
6936076	1.0748	0.4776	0.444	0.4242	0.4242	0.5714	0.4682	0.4362	0.946	0.2884	0.4166	0.4266	0.098	0.4124	0.4124	0.41	0.3556	1.0708	0.8308	1.1308	1.2658	1.4228	0.8562	0.574	0.4946	0.4764	0.328	0.328	0.328	1.1614	0.471	1.039	1.0024	0.3878	0.53	0.4366	0.4598	0.7202	0.2578	0.3686	0.369	0.4916	0.489	0.8206	0.644	0.484	0.65	0.49	0.6298
6936079	1.0748	0.4776	0.444	0.4242	0.4242	0.5714	0.4682	0.4362	0.946	0.2884	0.4166	0.4266	0.098	0.4124	0.4124	0.41	0.3556	1.0708	0.8308	1.1308	1.2658	1.4228	0.8562	0.574	0.4946	0.4764	0.328	0.328	0.328	1.1614	0.471	1.039	1.0024	0.3878	0.53	0.4366	0.4598	0.7202	0.2578	0.3686	0.369	0.4916	0.489	0.8206	0.644	0.484	0.65	0.49	0.6298
6936087	1.0748	0.4776	0.444	0.4242	0.4242	0.5714	0.4682	0.4362	0.946	0.2884	0.4166	0.4266	0.098	0.4124	0.4124	0.41	0.3556	1.0708	0.8308	1.1308	1.2658	1.4228	0.8562	0.574	0.4946	0.4764	0.328	0.328	0.328	1.1614	0.471	1.039	1.0024	0.3878	0.53	0.4366	0.4598	0.7202	0.2578	0.3686	0.369	0.4916	0.489	0.8206	0.644	0.484	0.65	0.49	0.6298
6936089	0.7194	0.416	0.3808	0.3824	0.3824	0.4952	0.4022	0.3932	0.6844	0.2536	0.3568	0.3782	0.0856	0.3626	0.3626	0.355	0.3068	0.8216	0.6414	1.2238	0.8722	0.911	1.004	0.8526	0.4298	0.4212	0.2876	0.2876	0.2876	0.8038	0.4074	0.7474	0.7288	0.3386	0.4528	0.3746	0.4068	0.5314	0.222	0.3154	0.3178	0.4004	0.439	0.5764	0.5668	0.4098	0.5008	0.4156	0.4834
6936091	0.7194	0.416	0.3808	0.3824	0.3824	0.4952	0.4022	0.3932	0.6844	0.2536	0.3568	0.3782	0.0856	0.3626	0.3626	0.355	0.3068	0.8216	0.6414	1.2238	0.8722	0.911	1.004	0.8526	0.4298	0.4212	0.2876	0.2876	0.2876	0.8038	0.4074	0.7474	0.7288	0.3386	0.4528	0.3746	0.4068	0.5314	0.222	0.3154	0.3178	0.4004	0.439	0.5764	0.5668	0.4098	0.5008	0.4156	0.4834
6936094	0.7304	0.491	0.4514	0.7116	0.7116	0.5682	0.4764	0.734	0.726	0.3172	0.444	0.6354	0.1054	0.5084	0.5084	0.4194	0.3624	1.0342	0.7834	0.831	0.8822	0.8764	0.6192	0.49	0.4842	0.4962	0.357	0.357	0.357	0.7976	0.4938	0.7718	0.736	0.3868	0.5416	0.4592	0.421	0.5492	0.272	0.3746	0.3686	0.439	0.4728	0.5914	0.579	0.4724	0.5246	0.4664	0.5056
6936095	0.7304	0.491	0.4514	0.7116	0.7116	0.5682	0.4764	0.734	0.726	0.3172	0.444	0.6354	0.1054	0.5084	0.5084	0.4194	0.3624	1.0342	0.7834	0.831	0.8822	0.8764	0.6192	0.49	0.4842	0.4962	0.357	0.357	0.357	0.7976	0.4938	0.7718	0.736	0.3868	0.5416	0.4592	0.421	0.5492	0.272	0.3746	0.3686	0.439	0.4728	0.5914	0.579	0.4724	0.5246	0.4664	0.5056
6936096	0.7304	0.491	0.4514	0.7116	0.7116	0.5682	0.4764	0.734	0.726	0.3172	0.444	0.6354	0.1054	0.5084	0.5084	0.4194	0.3624	1.0342	0.7834	0.831	0.8822	0.8764	0.6192	0.49	0.4842	0.4962	0.357	0.357	0.357	0.7976	0.4938	0.7718	0.736	0.3868	0.5416	0.4592	0.421	0.5492	0.272	0.3746	0.3686	0.439	0.4728	0.5914	0.579	0.4724	0.5246	0.4664	0.5056
6936098	0.7304	0.491	0.4514	0.7116	0.7116	0.5682	0.4764	0.734	0.726	0.3172	0.444	0.6354	0.1054	0.5084	0.5084	0.4194	0.3624	1.0342	0.7834	0.831	0.8822	0.8764	0.6192	0.49	0.4842	0.4962	0.357	0.357	0.357	0.7976	0.4938	0.7718	0.736	0.3868	0.5416	0.4592	0.421	0.5492	0.272	0.3746	0.3686	0.439	0.4728	0.5914	0.579	0.4724	0.5246	0.4664	0.5056
6936102	0.7304	0.491	0.4514	0.7116	0.7116	0.5682	0.4764	0.734	0.726	0.3172	0.444	0.6354	0.1054	0.5084	0.5084	0.4194	0.3624	1.0342	0.7834	0.831	0.8822	0.8764	0.6192	0.49	0.4842	0.4962	0.357	0.357	0.357	0.7976	0.4938	0.7718	0.736	0.3868	0.5416	0.4592	0.421	0.5492	0.272	0.3746	0.3686	0.439	0.4728	0.5914	0.579	0.4724	0.5246	0.4664	0.5056
6936103	0.7304	0.491	0.4514	0.7116	0.7116	0.5682	0.4764	0.734	0.726	0.3172	0.444	0.6354	0.1054	0.5084	0.5084	0.4194	0.3624	1.0342	0.7834	0.831	0.8822	0.8764	0.6192	0.49	0.4842	0.4962	0.357	0.357	0.357	0.7976	0.4938	0.7718	0.736	0.3868	0.5416	0.4592	0.421	0.5492	0.272	0.3746	0.3686	0.439	0.4728	0.5914	0.579	0.4724	0.5246	0.4664	0.5056
6936106	0.1836	0.2142	0.198	0.1732	0.1732	0.2042	0.2078	0.176	0.2108	0.1544	0.1894	0.172	0.0552	0.1948	0.1948	0.1942	0.1832	0.1922	0.2054	0.1718	0.2098	0.1988	0.1714	0.1684	0.1934	0.2088	0.1734	0.1734	0.1734	0.2042	0.205	0.2052	0.2042	0.1922	0.2064	0.2004	0.1728	0.1898	0.122	0.183	0.1902	0.1874	0.185	0.1672	0.2074	0.1978	0.1668	0.1784	0.1548
6936111	0.7456	0.6166	0.6108	0.482	0.482	0.5622	0.6008	0.4192	0.7274	0.2876	0.4084	0.4094	0.1196	0.5012	0.5012	0.407	0.3716	0.6824	0.6328	0.6798	0.86	0.9084	0.634	0.4808	0.477	0.4828	0.3262	0.3262	0.3262	0.8168	0.4602	0.7912	0.7594	0.4342	0.5222	0.454	0.4176	0.5678	0.266	0.376	0.423	0.5012	0.4476	0.6018	0.5688	0.4824	0.5912	0.457	0.566
6936116	0.4072	0.6268	0.6194	0.4508	0.4508	0.5338	0.6906	0.4068	0.5172	0.325	0.4444	0.4182	0.1194	0.4884	0.4884	0.5254	0.4186	0.4482	0.4992	0.4166	0.4998	0.4936	0.4194	0.4024	0.4808	0.5036	0.3658	0.3658	0.3658	0.4878	0.492	0.5136	0.5124	0.411	0.5168	0.4702	0.392	0.4002	0.2928	0.431	0.4024	0.4396	0.4854	0.3674	0.5322	0.4558	0.4622	0.4218	0.4364
6936128	0.367	0.573	0.8508	0.366	0.366	0.4834	0.5026	0.3806	0.5194	0.3122	0.4112	0.397	0.0934	0.3522	0.3522	0.336	0.306	0.4066	0.4458	0.7848	0.439	0.4914	0.7864	0.7804	0.3968	0.539	0.3482	0.3482	0.3482	0.4658	0.4594	0.4642	0.4808	0.332	0.4196	0.3598	0.3844	0.3508	0.2586	0.3112	0.3108	0.3582	0.4982	0.3344	0.533	0.3886	0.4078	0.3672	0.3926
6936131	0.7224	0.6346	0.9142	0.4078	0.4078	0.5598	0.5686	0.4236	0.781	0.347	0.471	0.4456	0.1058	0.402	0.402	0.391	0.355	0.6558	0.6352	0.6918	0.8326	0.9998	0.6384	0.491	0.4616	0.5942	0.3888	0.3888	0.3888	0.8234	0.523	0.7558	0.7542	0.381	0.4968	0.4218	0.4374	0.5396	0.2946	0.3644	0.362	0.4492	0.5482	0.5786	0.61	0.4628	0.557	0.4416	0.5392
6936142	0.7804	0.4872	0.4572	0.441	0.441	0.6824	0.5082	0.4476	0.7454	0.2856	0.466	0.4348	0.0994	0.4528	0.4528	0.398	0.4024	0.7234	0.6632	0.7596	0.8976	1.1004	0.7194	0.9088	0.8452	0.4692	0.4328	0.4328	0.4328	0.86	0.5546	0.8978	0.818	0.391	0.5944	0.4302	0.4536	0.6344	0.2852	0.3856	0.3682	0.4652	0.4816	0.6298	0.7132	0.4952	0.6056	0.5694	0.5814
6936143	0.7804	0.4872	0.4572	0.441	0.441	0.6824	0.5082	0.4476	0.7454	0.2856	0.466	0.4348	0.0994	0.4528	0.4528	0.398	0.4024	0.7234	0.6632	0.7596	0.8976	1.1004	0.7194	0.9088	0.8452	0.4692	0.4328	0.4328	0.4328	0.86	0.5546	0.8978	0.818	0.391	0.5944	0.4302	0.4536	0.6344	0.2852	0.3856	0.3682	0.4652	0.4816	0.6298	0.7132	0.4952	0.6056	0.5694	0.5814
6936144	0.7804	0.4872	0.4572	0.441	0.441	0.6824	0.5082	0.4476	0.7454	0.2856	0.466	0.4348	0.0994	0.4528	0.4528	0.398	0.4024	0.7234	0.6632	0.7596	0.8976	1.1004	0.7194	0.9088	0.8452	0.4692	0.4328	0.4328	0.4328	0.86	0.5546	0.8978	0.818	0.391	0.5944	0.4302	0.4536	0.6344	0.2852	0.3856	0.3682	0.4652	0.4816	0.6298	0.7132	0.4952	0.6056	0.5694	0.5814
6936145	0.7804	0.4872	0.4572	0.441	0.441	0.6824	0.5082	0.4476	0.7454	0.2856	0.466	0.4348	0.0994	0.4528	0.4528	0.398	0.4024	0.7234	0.6632	0.7596	0.8976	1.1004	0.7194	0.9088	0.8452	0.4692	0.4328	0.4328	0.4328	0.86	0.5546	0.8978	0.818	0.391	0.5944	0.4302	0.4536	0.6344	0.2852	0.3856	0.3682	0.4652	0.4816	0.6298	0.7132	0.4952	0.6056	0.5694	0.5814
6936147	0.425	0.4256	0.394	0.3992	0.3992	0.606	0.4422	0.4044	0.4836	0.2506	0.4062	0.3864	0.087	0.4032	0.4032	0.343	0.3534	0.4742	0.4738	0.8526	0.504	0.5886	0.8674	1.2078	0.7806	0.414	0.3922	0.3922	0.3922	0.5024	0.491	0.6062	0.5444	0.3418	0.5172	0.3682	0.4006	0.4456	0.2494	0.3324	0.317	0.3742	0.4314	0.3856	0.6362	0.421	0.4564	0.4952	0.435
6936148	0.425	0.4256	0.394	0.3992	0.3992	0.606	0.4422	0.4044	0.4836	0.2506	0.4062	0.3864	0.087	0.4032	0.4032	0.343	0.3534	0.4742	0.4738	0.8526	0.504	0.5886	0.8674	1.2078	0.7806	0.414	0.3922	0.3922	0.3922	0.5024	0.491	0.6062	0.5444	0.3418	0.5172	0.3682	0.4006	0.4456	0.2494	0.3324	0.317	0.3742	0.4314	0.3856	0.6362	0.421	0.4564	0.4952	0.435
6936156	0.425	0.4256	0.394	0.3992	0.3992	0.606	0.4422	0.4044	0.4836	0.2506	0.4062	0.3864	0.087	0.4032	0.4032	0.343	0.3534	0.4742	0.4738	0.8526	0.504	0.5886	0.8674	1.2078	0.7806	0.414	0.3922	0.3922	0.3922	0.5024	0.491	0.6062	0.5444	0.3418	0.5172	0.3682	0.4006	0.4456	0.2494	0.3324	0.317	0.3742	0.4314	0.3856	0.6362	0.421	0.4564	0.4952	0.435
6936157	0.425	0.4256	0.394	0.3992	0.3992	0.606	0.4422	0.4044	0.4836	0.2506	0.4062	0.3864	0.087	0.4032	0.4032	0.343	0.3534	0.4742	0.4738	0.8526	0.504	0.5886	0.8674	1.2078	0.7806	0.414	0.3922	0.3922	0.3922	0.5024	0.491	0.6062	0.5444	0.3418	0.5172	0.3682	0.4006	0.4456	0.2494	0.3324	0.317	0.3742	0.4314	0.3856	0.6362	0.421	0.4564	0.4952	0.435
6936162	0.772	0.23	0.2162	0.2	0.2	0.2652	0.2284	0.2064	0.6262	0.142	0.2034	0.2036	0.0488	0.199	0.199	0.199	0.1784	0.4374	0.3826	0.4476	0.7656	0.6208	0.3892	0.2494	0.2324	0.2304	0.162	0.162	0.162	0.8088	0.2282	0.4934	0.4752	0.1884	0.253	0.2158	0.2232	0.3474	0.128	0.1848	0.1834	0.239	0.226	0.3936	0.29	0.2328	0.3076	0.2318	0.2974
6936166	0.4466	0.661	0.7064	0.4702	0.4702	0.481	0.6604	0.3334	0.3994	0.2366	0.4364	0.3264	0.1224	0.5042	0.5042	0.7556	0.726	0.372	0.3906	0.3416	0.4058	0.4194	0.359	0.352	0.3738	0.5812	0.2736	0.2736	0.2736	0.3906	0.3742	0.45	0.4206	0.6132	0.4056	0.5698	0.532	0.5514	0.2288	0.7334	0.8162	0.8614	0.3394	0.3112	0.4248	0.8266	0.478	0.355	0.4538
6936221	0.3966	0.7666	0.6942	0.4002	0.4002	0.597	0.674	0.4788	0.7664	0.5026	0.6542	0.5574	0.105	0.605	0.605	0.4696	0.4258	0.4398	0.5646	0.4236	0.4848	0.4762	0.4218	0.435	0.517	1.2664	0.5602	0.5602	0.5602	0.5976	0.7072	0.4942	0.6088	0.361	0.5574	0.4978	0.4608	0.3954	0.4014	0.437	0.3432	0.3814	0.8612	0.3604	0.779	0.4864	0.4148	0.4604	0.3814
6936223	0.4472	0.718	0.6454	0.3736	0.3736	0.5832	0.6206	0.4736	0.7642	0.4972	0.6932	0.5528	0.1016	0.3828	0.3828	0.6834	0.6344	0.4372	0.5646	0.4212	0.4874	0.472	0.4168	0.414	0.4938	1.791	0.5438	0.5438	0.5438	0.5946	0.694	0.4882	0.6022	0.4612	0.541	0.5976	0.5672	0.4902	0.3884	0.6424	0.5542	0.5888	0.8534	0.355	0.7674	0.7016	0.3904	0.4278	0.3706
6936230	0.2794	0.508	0.4272	0.284	0.284	0.4824	0.4876	0.364	0.4874	1.2044	0.548	0.4314	0.0818	0.3028	0.3028	0.3492	0.3538	0.3132	0.4064	0.2876	0.3324	0.3318	0.2912	0.3922	0.4658	0.5438	1.7794	1.7794	1.7794	0.3592	0.6372	0.373	0.3694	0.3178	0.4174	0.3542	0.3338	0.3198	0.3356	0.335	0.2864	0.2698	0.5156	0.292	0.4722	0.357	0.2918	0.3172	0.2744
6936240	0.3278	0.4936	0.4108	0.2752	0.2752	0.412	0.444	0.3572	0.48	1.1988	0.5474	0.4248	0.0806	0.274	0.274	0.554	0.5134	0.3078	0.4018	0.2814	0.3304	0.324	0.2834	0.2754	0.3486	0.6418	1.2232	1.2232	1.2232	0.354	0.5486	0.3376	0.3602	0.4194	0.3824	0.458	0.4372	0.3728	0.3006	0.5262	0.4988	0.4802	0.5056	0.285	0.4064	0.568	0.277	0.296	0.2626
6936273	1.2716	0.5028	0.4666	0.3954	0.3954	0.5388	0.4828	0.4218	1.1102	0.3176	0.4442	0.4298	0.098	0.3978	0.3978	0.4052	0.3644	0.7724	0.7106	0.8038	1.2756	1.0728	0.7152	0.5024	0.4708	0.5946	0.3592	0.3592	0.3592	1.8132	0.4938	0.874	0.9348	0.3708	0.5104	0.438	0.4526	0.624	0.2768	0.3754	0.3588	0.455	0.6618	0.686	0.7562	0.466	0.568	0.4576	0.5474
6936286	1.231	0.4694	0.4446	0.3916	0.3916	0.4932	0.4718	0.382	1.0258	0.266	0.3862	0.376	0.0946	0.588	0.588	0.3726	0.3398	0.735	0.6564	0.7428	1.233	1.0162	0.6576	0.4614	0.4442	0.4278	0.3142	0.3142	0.3142	1.298	0.4308	0.8306	0.8006	0.3532	0.477	0.4072	0.4022	0.603	0.2482	0.3534	0.3438	0.4352	0.4164	0.6558	0.5286	0.4242	0.5496	0.4476	0.5172
6936326	0.2832	0.3234	0.2868	0.2258	0.2258	0.3218	0.3066	0.3276	0.3394	0.2582	0.4352	0.4278	0.0674	0.23	0.23	0.4742	0.4508	0.2452	0.3134	0.2234	0.2684	0.2684	0.233	0.2216	0.2622	0.4496	0.2804	0.2804	0.2804	0.2718	0.4072	0.2848	0.288	0.3372	0.284	0.3716	0.3746	0.3362	0.194	0.4542	0.4386	0.4414	0.4662	0.2254	0.2976	0.4874	0.2208	0.2362	0.2078
6936336	0.7414	0.364	0.3456	0.3254	0.3254	0.4368	0.3978	0.3294	0.6254	0.22	0.4212	0.3304	0.0802	0.336	0.336	0.5308	0.5182	0.5988	0.536	0.6	0.789	0.823	0.5384	0.421	0.408	0.4606	0.301	0.301	0.301	0.7434	0.3912	0.6936	0.6552	0.4128	0.4054	0.4464	0.429	0.9092	0.2498	0.5186	0.5094	0.574	0.3574	0.645	0.4598	0.5706	0.4434	0.358	0.4246
6936355	0.6178	0.4168	0.3886	0.358	0.358	0.532	0.4368	0.3672	0.5814	0.2496	0.4554	0.36	0.0878	0.3764	0.3764	0.582	0.586	0.6192	0.5424	0.686	0.6818	0.7198	0.5758	0.596	0.5218	0.5336	0.393	0.393	0.393	0.6474	0.483	0.6498	0.6118	0.44	0.4728	0.4892	0.5062	0.6172	0.2552	0.5604	0.5354	0.6014	0.4308	0.4612	0.5918	0.618	0.4468	0.409	0.426
6936362	0.6338	0.5196	0.471	0.403	0.403	0.5712	0.6154	0.443	0.6666	0.3508	0.5356	0.4614	0.101	0.3988	0.3988	0.7836	0.665	0.6626	0.6332	0.6488	0.724	0.7064	0.5372	0.466	0.5422	0.6588	0.3918	0.3918	0.3918	0.662	0.5356	0.67	0.642	0.4802	0.522	0.5538	0.54	0.5856	0.3004	0.6788	0.5724	0.6346	0.5172	0.485	0.5918	0.6968	0.4772	0.4618	0.4574
6936366	0.6338	0.5196	0.471	0.403	0.403	0.5712	0.6154	0.443	0.6666	0.3508	0.5356	0.4614	0.101	0.3988	0.3988	0.7836	0.665	0.6626	0.6332	0.6488	0.724	0.7064	0.5372	0.466	0.5422	0.6588	0.3918	0.3918	0.3918	0.662	0.5356	0.67	0.642	0.4802	0.522	0.5538	0.54	0.5856	0.3004	0.6788	0.5724	0.6346	0.5172	0.485	0.5918	0.6968	0.4772	0.4618	0.4574
6936367	0.6338	0.5196	0.471	0.403	0.403	0.5712	0.6154	0.443	0.6666	0.3508	0.5356	0.4614	0.101	0.3988	0.3988	0.7836	0.665	0.6626	0.6332	0.6488	0.724	0.7064	0.5372	0.466	0.5422	0.6588	0.3918	0.3918	0.3918	0.662	0.5356	0.67	0.642	0.4802	0.522	0.5538	0.54	0.5856	0.3004	0.6788	0.5724	0.6346	0.5172	0.485	0.5918	0.6968	0.4772	0.4618	0.4574
6936368	0.6338	0.5196	0.471	0.403	0.403	0.5712	0.6154	0.443	0.6666	0.3508	0.5356	0.4614	0.101	0.3988	0.3988	0.7836	0.665	0.6626	0.6332	0.6488	0.724	0.7064	0.5372	0.466	0.5422	0.6588	0.3918	0.3918	0.3918	0.662	0.5356	0.67	0.642	0.4802	0.522	0.5538	0.54	0.5856	0.3004	0.6788	0.5724	0.6346	0.5172	0.485	0.5918	0.6968	0.4772	0.4618	0.4574
6936371	0.908	0.4408	0.3984	0.3796	0.3796	0.5026	0.4202	0.3902	0.7992	0.2596	0.4258	0.381	0.091	0.3748	0.3748	0.5812	0.5474	0.7474	0.6722	0.7658	0.9908	1.03	0.6778	0.4696	0.449	0.5712	0.2964	0.2964	0.2964	0.9318	0.4224	0.8418	0.8148	0.4582	0.4782	0.513	0.5014	0.7002	0.2342	0.5514	0.5514	0.6396	0.4316	0.6622	0.5546	0.6426	0.5346	0.4256	0.5158
6936381	0.843	0.4664	0.439	0.3902	0.3902	0.49	0.4646	0.3798	0.7652	0.2606	0.3784	0.3728	0.0924	0.587	0.587	0.353	0.3252	0.7276	0.6444	0.7374	0.9614	1.0122	0.6566	0.4606	0.442	0.4226	0.3074	0.3074	0.3074	0.911	0.4242	0.8266	0.7974	0.3448	0.5078	0.4318	0.3774	0.5916	0.244	0.3364	0.329	0.4194	0.4136	0.6524	0.5274	0.4094	0.5462	0.4464	0.5138
6936383	0.935	0.5434	0.529	0.4582	0.4582	0.58	0.5356	0.4312	0.8446	0.2848	0.4118	0.4208	0.1074	0.456	0.456	0.3826	0.3452	0.8152	0.7192	0.8842	1.066	1.335	0.8068	0.5846	0.4944	0.4602	0.3242	0.3242	0.3242	1.0228	0.4642	0.9568	0.9198	0.4046	0.5268	0.4272	0.4574	0.656	0.2582	0.3588	0.3842	0.4994	0.4882	0.7284	0.65	0.4876	0.65	0.4902	0.6278
6936384	0.935	0.5434	0.529	0.4582	0.4582	0.58	0.5356	0.4312	0.8446	0.2848	0.4118	0.4208	0.1074	0.456	0.456	0.3826	0.3452	0.8152	0.7192	0.8842	1.066	1.335	0.8068	0.5846	0.4944	0.4602	0.3242	0.3242	0.3242	1.0228	0.4642	0.9568	0.9198	0.4046	0.5268	0.4272	0.4574	0.656	0.2582	0.3588	0.3842	0.4994	0.4882	0.7284	0.65	0.4876	0.65	0.4902	0.6278
6936392	0.9448	0.4342	0.4052	0.3842	0.3842	0.5116	0.4272	0.3948	0.8034	0.2634	0.4322	0.3868	0.0914	0.3762	0.3762	0.5786	0.5424	0.7696	0.6806	0.839	1.0218	1.2652	0.7536	0.5328	0.4474	0.5414	0.2996	0.2996	0.2996	0.9758	0.4276	0.8848	0.8578	0.46	0.481	0.5074	0.5338	0.7268	0.2362	0.553	0.5536	0.657	0.4524	0.6856	0.5876	0.6544	0.5666	0.4412	0.5478
6936437	0.8694	0.4852	0.4528	0.3842	0.3842	0.568	0.4872	0.4074	0.8328	0.3032	0.4586	0.4138	0.093	0.398	0.398	0.3828	0.3792	0.7528	0.683	0.7838	0.9942	1.0558	0.7004	0.5706	0.536	0.5664	0.422	0.422	0.422	1.0322	0.5322	0.8798	0.9178	0.3522	0.51	0.4114	0.4168	0.6406	0.285	0.3666	0.3364	0.4332	0.642	0.672	0.7808	0.4442	0.5578	0.4502	0.5362
6936438	0.8694	0.4852	0.4528	0.3842	0.3842	0.568	0.4872	0.4074	0.8328	0.3032	0.4586	0.4138	0.093	0.398	0.398	0.3828	0.3792	0.7528	0.683	0.7838	0.9942	1.0558	0.7004	0.5706	0.536	0.5664	0.422	0.422	0.422	1.0322	0.5322	0.8798	0.9178	0.3522	0.51	0.4114	0.4168	0.6406	0.285	0.3666	0.3364	0.4332	0.642	0.672	0.7808	0.4442	0.5578	0.4502	0.5362
6936439	0.8694	0.4852	0.4528	0.3842	0.3842	0.568	0.4872	0.4074	0.8328	0.3032	0.4586	0.4138	0.093	0.398	0.398	0.3828	0.3792	0.7528	0.683	0.7838	0.9942	1.0558	0.7004	0.5706	0.536	0.5664	0.422	0.422	0.422	1.0322	0.5322	0.8798	0.9178	0.3522	0.51	0.4114	0.4168	0.6406	0.285	0.3666	0.3364	0.4332	0.642	0.672	0.7808	0.4442	0.5578	0.4502	0.5362
6936440	0.8694	0.4852	0.4528	0.3842	0.3842	0.568	0.4872	0.4074	0.8328	0.3032	0.4586	0.4138	0.093	0.398	0.398	0.3828	0.3792	0.7528	0.683	0.7838	0.9942	1.0558	0.7004	0.5706	0.536	0.5664	0.422	0.422	0.422	1.0322	0.5322	0.8798	0.9178	0.3522	0.51	0.4114	0.4168	0.6406	0.285	0.3666	0.3364	0.4332	0.642	0.672	0.7808	0.4442	0.5578	0.4502	0.5362
6936441	0.8694	0.4852	0.4528	0.3842	0.3842	0.568	0.4872	0.4074	0.8328	0.3032	0.4586	0.4138	0.093	0.398	0.398	0.3828	0.3792	0.7528	0.683	0.7838	0.9942	1.0558	0.7004	0.5706	0.536	0.5664	0.422	0.422	0.422	1.0322	0.5322	0.8798	0.9178	0.3522	0.51	0.4114	0.4168	0.6406	0.285	0.3666	0.3364	0.4332	0.642	0.672	0.7808	0.4442	0.5578	0.4502	0.5362
6936466	0.4358	0.6062	0.5322	0.361	0.361	0.6698	0.5954	0.5228	0.6698	0.4862	0.9098	0.6688	0.1022	0.3818	0.3818	0.6682	0.6492	0.4158	0.5954	0.3864	0.4574	0.4808	0.415	0.4662	0.5434	0.787	0.6058	0.6058	0.6058	0.4816	1.2648	0.5354	0.531	0.4472	0.5356	0.5702	0.6128	0.5118	0.3984	0.642	0.5442	0.5802	0.7744	0.3396	0.5968	0.6908	0.3868	0.4216	0.3658
6936467	0.4358	0.6062	0.5322	0.361	0.361	0.6698	0.5954	0.5228	0.6698	0.4862	0.9098	0.6688	0.1022	0.3818	0.3818	0.6682	0.6492	0.4158	0.5954	0.3864	0.4574	0.4808	0.415	0.4662	0.5434	0.787	0.6058	0.6058	0.6058	0.4816	1.2648	0.5354	0.531	0.4472	0.5356	0.5702	0.6128	0.5118	0.3984	0.642	0.5442	0.5802	0.7744	0.3396	0.5968	0.6908	0.3868	0.4216	0.3658
6936469	0.4358	0.6062	0.5322	0.361	0.361	0.6698	0.5954	0.5228	0.6698	0.4862	0.9098	0.6688	0.1022	0.3818	0.3818	0.6682	0.6492	0.4158	0.5954	0.3864	0.4574	0.4808	0.415	0.4662	0.5434	0.787	0.6058	0.6058	0.6058	0.4816	1.2648	0.5354	0.531	0.4472	0.5356	0.5702	0.6128	0.5118	0.3984	0.642	0.5442	0.5802	0.7744	0.3396	0.5968	0.6908	0.3868	0.4216	0.3658
6936474	0.4414	0.66	0.5838	0.417	0.417	0.7688	0.6542	0.5766	0.73	0.512	0.912	0.7192	0.1106	0.4324	0.4324	0.4822	0.471	0.4816	0.654	0.4548	0.5206	0.5764	0.4958	0.5754	0.641	0.7216	0.6614	0.6614	0.6614	0.5458	1.3342	0.6538	0.6196	0.3818	0.6106	0.4996	0.5562	0.4642	0.4278	0.4604	0.3634	0.4138	0.8246	0.3954	0.713	0.5422	0.4634	0.4978	0.4404
6936475	0.4414	0.66	0.5838	0.417	0.417	0.7688	0.6542	0.5766	0.73	0.512	0.912	0.7192	0.1106	0.4324	0.4324	0.4822	0.471	0.4816	0.654	0.4548	0.5206	0.5764	0.4958	0.5754	0.641	0.7216	0.6614	0.6614	0.6614	0.5458	1.3342	0.6538	0.6196	0.3818	0.6106	0.4996	0.5562	0.4642	0.4278	0.4604	0.3634	0.4138	0.8246	0.3954	0.713	0.5422	0.4634	0.4978	0.4404
6936478	0.4414	0.66	0.5838	0.417	0.417	0.7688	0.6542	0.5766	0.73	0.512	0.912	0.7192	0.1106	0.4324	0.4324	0.4822	0.471	0.4816	0.654	0.4548	0.5206	0.5764	0.4958	0.5754	0.641	0.7216	0.6614	0.6614	0.6614	0.5458	1.3342	0.6538	0.6196	0.3818	0.6106	0.4996	0.5562	0.4642	0.4278	0.4604	0.3634	0.4138	0.8246	0.3954	0.713	0.5422	0.4634	0.4978	0.4404
6936492	0.3934	0.6364	0.5538	0.3896	0.3896	0.728	0.6162	0.5494	0.6856	0.5176	0.8708	0.6914	0.1074	0.4038	0.4038	0.4584	0.4378	0.4398	0.6172	0.4074	0.471	0.5036	0.44	0.491	0.5684	0.694	0.6372	0.6372	0.6372	0.4938	1.7974	0.5628	0.5544	0.5142	0.556	0.4734	0.5152	0.428	0.4118	0.4316	0.3936	0.3756	0.7904	0.5638	0.6226	0.4886	0.4108	0.444	0.3892
6936493	0.3934	0.6364	0.5538	0.3896	0.3896	0.728	0.6162	0.5494	0.6856	0.5176	0.8708	0.6914	0.1074	0.4038	0.4038	0.4584	0.4378	0.4398	0.6172	0.4074	0.471	0.5036	0.44	0.491	0.5684	0.694	0.6372	0.6372	0.6372	0.4938	1.7974	0.5628	0.5544	0.5142	0.556	0.4734	0.5152	0.428	0.4118	0.4316	0.3936	0.3756	0.7904	0.5638	0.6226	0.4886	0.4108	0.444	0.3892
6936496	0.3934	0.6364	0.5538	0.3896	0.3896	0.728	0.6162	0.5494	0.6856	0.5176	0.8708	0.6914	0.1074	0.4038	0.4038	0.4584	0.4378	0.4398	0.6172	0.4074	0.471	0.5036	0.44	0.491	0.5684	0.694	0.6372	0.6372	0.6372	0.4938	1.7974	0.5628	0.5544	0.5142	0.556	0.4734	0.5152	0.428	0.4118	0.4316	0.3936	0.3756	0.7904	0.5638	0.6226	0.4886	0.4108	0.444	0.3892
6936523	0.7442	0.4828	0.4508	0.4366	0.4366	0.6054	0.4688	0.4506	0.717	0.3022	0.4386	0.4466	0.1064	0.42	0.42	0.3804	0.3404	0.6964	0.6488	0.6862	0.8562	1.287	1.0136	0.5074	0.4898	0.4472	0.3392	0.3392	0.3392	0.8094	0.599	1.3726	1.3156	0.5602	0.5238	0.4268	0.426	0.5716	0.2632	0.354	0.4324	0.4492	0.4616	0.8168	0.5984	0.476	0.5574	0.4788	0.5372
6936526	0.7442	0.4828	0.4508	0.4366	0.4366	0.6054	0.4688	0.4506	0.717	0.3022	0.4386	0.4466	0.1064	0.42	0.42	0.3804	0.3404	0.6964	0.6488	0.6862	0.8562	1.287	1.0136	0.5074	0.4898	0.4472	0.3392	0.3392	0.3392	0.8094	0.599	1.3726	1.3156	0.5602	0.5238	0.4268	0.426	0.5716	0.2632	0.354	0.4324	0.4492	0.4616	0.8168	0.5984	0.476	0.5574	0.4788	0.5372
6936529	0.7442	0.4828	0.4508	0.4366	0.4366	0.6054	0.4688	0.4506	0.717	0.3022	0.4386	0.4466	0.1064	0.42	0.42	0.3804	0.3404	0.6964	0.6488	0.6862	0.8562	1.287	1.0136	0.5074	0.4898	0.4472	0.3392	0.3392	0.3392	0.8094	0.599	1.3726	1.3156	0.5602	0.5238	0.4268	0.426	0.5716	0.2632	0.354	0.4324	0.4492	0.4616	0.8168	0.5984	0.476	0.5574	0.4788	0.5372
6936530	0.7442	0.4828	0.4508	0.4366	0.4366	0.6054	0.4688	0.4506	0.717	0.3022	0.4386	0.4466	0.1064	0.42	0.42	0.3804	0.3404	0.6964	0.6488	0.6862	0.8562	1.287	1.0136	0.5074	0.4898	0.4472	0.3392	0.3392	0.3392	0.8094	0.599	1.3726	1.3156	0.5602	0.5238	0.4268	0.426	0.5716	0.2632	0.354	0.4324	0.4492	0.4616	0.8168	0.5984	0.476	0.5574	0.4788	0.5372
6936532	0.7442	0.4828	0.4508	0.4366	0.4366	0.6054	0.4688	0.4506	0.717	0.3022	0.4386	0.4466	0.1064	0.42	0.42	0.3804	0.3404	0.6964	0.6488	0.6862	0.8562	1.287	1.0136	0.5074	0.4898	0.4472	0.3392	0.3392	0.3392	0.8094	0.599	1.3726	1.3156	0.5602	0.5238	0.4268	0.426	0.5716	0.2632	0.354	0.4324	0.4492	0.4616	0.8168	0.5984	0.476	0.5574	0.4788	0.5372
6936533	0.7442	0.4828	0.4508	0.4366	0.4366	0.6054	0.4688	0.4506	0.717	0.3022	0.4386	0.4466	0.1064	0.42	0.42	0.3804	0.3404	0.6964	0.6488	0.6862	0.8562	1.287	1.0136	0.5074	0.4898	0.4472	0.3392	0.3392	0.3392	0.8094	0.599	1.3726	1.3156	0.5602	0.5238	0.4268	0.426	0.5716	0.2632	0.354	0.4324	0.4492	0.4616	0.8168	0.5984	0.476	0.5574	0.4788	0.5372
6936536	0.8032	0.5202	0.4928	0.4772	0.4772	0.6688	0.52	0.4922	0.7754	0.3052	0.4924	0.4886	0.1124	0.4598	0.4598	0.4162	0.3834	0.7534	0.7028	0.7474	0.9216	1.3738	1.0824	0.6062	0.5772	0.4882	0.373	0.373	0.373	0.874	0.5628	1.8458	1.3948	0.4382	0.5908	0.4622	0.49	0.6198	0.286	0.3932	0.4108	0.4982	0.5088	0.6612	0.813	0.566	0.6224	0.547	0.6004
6936537	0.7712	0.5346	0.5	0.4384	0.4384	0.6068	0.5126	0.469	0.7916	0.328	0.4968	0.4824	0.108	0.43	0.43	0.409	0.3676	0.7122	0.6812	0.7288	0.886	1.325	1.0516	0.5444	0.5148	0.6022	0.3694	0.3694	0.3694	0.9348	0.5544	1.3948	1.8126	0.4106	0.5532	0.4544	0.4672	0.5818	0.2912	0.3812	0.387	0.4662	0.6988	0.6282	0.8118	0.5048	0.5762	0.499	0.5548
6936538	0.7712	0.5346	0.5	0.4384	0.4384	0.6068	0.5126	0.469	0.7916	0.328	0.4968	0.4824	0.108	0.43	0.43	0.409	0.3676	0.7122	0.6812	0.7288	0.886	1.325	1.0516	0.5444	0.5148	0.6022	0.3694	0.3694	0.3694	0.9348	0.5544	1.3948	1.8126	0.4106	0.5532	0.4544	0.4672	0.5818	0.2912	0.3812	0.387	0.4662	0.6988	0.6282	0.8118	0.5048	0.5762	0.499	0.5548
6936542	0.376	0.4498	0.4358	0.3722	0.3722	0.4708	0.4236	0.3452	0.3844	0.2902	0.3654	0.33	0.1094	0.361	0.361	0.5206	0.4892	0.3752	0.388	0.3386	0.3898	0.4078	0.3586	0.3418	0.3656	0.4612	0.3178	0.3178	0.3178	0.3708	0.5142	0.4382	0.4106	1.6296	0.3914	0.448	0.4072	0.4462	0.2238	0.4952	0.968	0.5672	0.3262	0.617	0.408	0.572	0.3848	0.3356	0.3684
6936543	0.376	0.4498	0.4358	0.3722	0.3722	0.4708	0.4236	0.3452	0.3844	0.2902	0.3654	0.33	0.1094	0.361	0.361	0.5206	0.4892	0.3752	0.388	0.3386	0.3898	0.4078	0.3586	0.3418	0.3656	0.4612	0.3178	0.3178	0.3178	0.3708	0.5142	0.4382	0.4106	1.6296	0.3914	0.448	0.4072	0.4462	0.2238	0.4952	0.968	0.5672	0.3262	0.617	0.408	0.572	0.3848	0.3356	0.3684
6936544	0.376	0.4498	0.4358	0.3722	0.3722	0.4708	0.4236	0.3452	0.3844	0.2902	0.3654	0.33	0.1094	0.361	0.361	0.5206	0.4892	0.3752	0.388	0.3386	0.3898	0.4078	0.3586	0.3418	0.3656	0.4612	0.3178	0.3178	0.3178	0.3708	0.5142	0.4382	0.4106	1.6296	0.3914	0.448	0.4072	0.4462	0.2238	0.4952	0.968	0.5672	0.3262	0.617	0.408	0.572	0.3848	0.3356	0.3684
6936572	0.4696	0.4082	0.381	0.346	0.346	0.5436	0.4422	0.3536	0.4802	0.242	0.4668	0.347	0.0858	0.376	0.376	0.5668	0.6024	0.4344	0.4482	0.5316	0.497	0.567	0.53	0.6638	0.563	0.527	0.4384	0.4384	0.4384	0.506	0.51	0.5532	0.5136	0.4286	0.4712	0.4766	0.5074	0.5724	0.2642	0.5594	0.5234	0.5778	0.436	0.3594	0.6168	0.601	0.4022	0.3994	0.3804
6936575	0.4364	0.5284	0.4818	0.4944	0.4944	0.6448	0.5168	0.5256	0.5622	0.3474	0.494	0.5138	0.105	0.4616	0.4616	0.4184	0.386	0.5322	0.5532	0.4528	0.5204	0.548	0.4708	0.5172	0.5462	0.541	0.4174	0.4174	0.4174	0.5104	0.556	0.5908	0.5532	0.3914	1.631	0.914	0.4234	0.429	0.3056	0.3892	0.371	0.4076	0.507	0.3978	0.5994	0.4802	0.4602	0.509	0.4364
6936589	0.4308	0.4378	0.3976	0.323	0.323	0.4818	0.4186	0.3826	0.5016	0.3006	0.5284	0.4266	0.0846	0.3234	0.3234	0.5598	0.5412	0.3892	0.4576	0.4068	0.4442	0.4728	0.4198	0.4006	0.392	0.5672	0.3338	0.3338	0.3338	0.4526	0.5152	0.49	0.4672	0.4072	0.4234	0.4724	1.572	0.4548	0.2502	0.5338	0.5046	0.5474	0.4928	0.3172	0.5164	0.6238	0.3578	0.3672	0.3442
6936595	0.515	0.573	0.536	0.4678	0.4678	0.6262	0.561	0.4628	0.6026	0.3262	0.4702	0.4628	0.1086	0.646	0.646	0.4084	0.3698	0.5488	0.5656	0.6274	0.6074	0.7118	0.6432	0.6324	0.542	0.5216	0.3774	0.3774	0.3774	0.615	0.5258	0.7156	0.6586	0.4058	0.564	0.4508	0.505	0.4854	0.2904	0.3876	0.3802	0.46	0.5492	0.4568	0.7502	0.6622	0.5458	0.5332	0.5126
6936614	0.503	0.5928	0.594	0.5048	0.5048	0.7186	0.5972	0.4784	0.577	0.3096	0.4706	0.4646	0.126	0.5026	0.5026	0.4198	0.3978	0.5572	0.5698	0.5662	0.5998	0.6688	0.5846	0.742	0.7064	0.5006	0.4082	0.4082	0.4082	0.581	0.554	0.701	0.6336	0.4594	0.589	0.4502	0.4594	0.5042	0.2964	0.3962	0.4262	0.5004	0.497	0.4682	0.6916	0.5268	0.5966	0.5598	0.573
6936618	0.5102	0.5446	0.5482	0.4556	0.4556	0.6022	0.536	0.431	0.5282	0.2864	0.4616	0.4204	0.1188	0.4466	0.4466	0.6058	0.5646	0.5028	0.52	0.512	0.5496	0.5958	0.5218	0.5094	0.481	0.571	0.3282	0.3282	0.3282	0.531	0.4694	0.6034	0.5648	0.5312	0.5062	0.5266	0.5266	0.547	0.2614	0.5754	0.613	0.6764	0.4534	0.4218	0.5854	0.6908	0.5252	0.467	0.5048
6936686	0.3832	0.43	0.3692	0.27	0.27	0.3834	0.3968	0.3278	0.4322	0.8628	0.5248	0.3714	0.0778	0.2726	0.2726	0.7534	0.7168	0.3066	0.3782	0.2794	0.3364	0.3236	0.2802	0.272	0.329	0.677	0.8886	0.8886	0.8886	0.3452	0.466	0.3378	0.3484	0.5072	0.3632	0.5502	0.5234	0.4842	0.2584	0.7262	0.7052	0.699	0.43	0.2698	0.3802	0.7658	0.2698	0.287	0.2552
6936696	0.4674	0.4782	0.43	0.3394	0.3394	0.4846	0.6144	0.3898	0.5116	0.3444	0.5654	0.421	0.0932	0.3474	0.3474	1.0528	0.8722	0.4146	0.5062	0.3854	0.481	0.4212	0.3642	0.3582	0.4848	0.7408	0.3832	0.3832	0.3832	0.437	0.506	0.4416	0.4396	0.5394	0.4498	0.625	0.5912	0.567	0.2924	0.8948	0.747	0.777	0.4786	0.3204	0.4776	0.8436	0.3486	0.379	0.3304
6936770	0.3532	0.477	0.4394	0.325	0.325	0.508	0.4716	0.359	0.511	0.3056	0.4614	0.3802	0.0858	0.3724	0.3724	0.358	0.3722	0.3804	0.4308	0.4002	0.4218	0.4422	0.4004	0.5038	0.504	0.6542	0.4528	0.4528	0.4528	0.6228	0.5338	0.4626	0.633	0.3016	0.4516	0.3744	0.3632	0.3922	0.289	0.345	0.2904	0.3272	0.8418	0.3106	0.92	0.3776	0.3528	0.3742	0.3298
6936788	0.6404	0.4818	0.4266	0.3478	0.3478	0.5248	0.4588	0.5496	0.738	0.3714	0.6192	0.768	0.0824	0.3126	0.3126	0.3542	0.3126	0.5694	0.6186	0.5708	0.7334	0.7876	0.534	0.3784	0.4004	0.523	0.4026	0.4026	0.4026	0.721	0.6594	0.6778	0.6734	0.2912	0.4396	0.376	0.4214	0.4582	0.2916	0.3288	0.2778	0.348	0.849	0.752	0.5022	0.4062	0.4378	0.3748	0.4222
6936792	0.6404	0.4818	0.4266	0.3478	0.3478	0.5248	0.4588	0.5496	0.738	0.3714	0.6192	0.768	0.0824	0.3126	0.3126	0.3542	0.3126	0.5694	0.6186	0.5708	0.7334	0.7876	0.534	0.3784	0.4004	0.523	0.4026	0.4026	0.4026	0.721	0.6594	0.6778	0.6734	0.2912	0.4396	0.376	0.4214	0.4582	0.2916	0.3288	0.2778	0.348	0.849	0.752	0.5022	0.4062	0.4378	0.3748	0.4222
6936795	0.6404	0.4818	0.4266	0.3478	0.3478	0.5248	0.4588	0.5496	0.738	0.3714	0.6192	0.768	0.0824	0.3126	0.3126	0.3542	0.3126	0.5694	0.6186	0.5708	0.7334	0.7876	0.534	0.3784	0.4004	0.523	0.4026	0.4026	0.4026	0.721	0.6594	0.6778	0.6734	0.2912	0.4396	0.376	0.4214	0.4582	0.2916	0.3288	0.2778	0.348	0.849	0.752	0.5022	0.4062	0.4378	0.3748	0.4222
6936812	0.4	0.3194	0.3004	0.2968	0.2968	0.3554	0.3182	0.3024	0.343	0.196	0.3888	0.2896	0.0758	0.3046	0.3046	0.7178	0.6916	0.3316	0.3452	0.2924	0.3528	0.348	0.298	0.2978	0.3174	0.5344	0.2276	0.2276	0.2276	0.3628	0.313	0.3702	0.3758	0.479	0.35	0.5272	0.4886	0.5024	0.1802	0.6956	0.6926	0.7148	0.3448	0.2548	0.4142	0.7438	0.283	0.2984	0.2658
6936881	0.8216	0.5212	0.4868	0.4814	0.4814	0.7996	0.5258	0.4882	0.7868	0.3032	0.4744	0.4724	0.1054	0.4802	0.4802	0.4168	0.3952	0.7724	0.7082	0.8076	0.9456	1.162	0.7742	0.7414	0.6702	0.4968	0.3992	0.3992	0.3992	0.9046	0.5506	0.96	0.8778	0.421	0.7134	0.4576	0.49	0.6446	0.285	0.3974	0.394	0.4998	0.5152	0.6692	0.7538	0.5424	0.6622	0.6412	0.638
6936896	0.9778	0.5244	0.471	0.3588	0.3588	0.523	0.5126	0.419	0.9504	0.3876	0.5148	0.4628	0.0954	0.3636	0.3636	0.4214	0.3734	0.6246	0.6358	0.6244	0.9966	0.823	0.5636	0.419	0.4478	0.5728	0.4272	0.4272	0.4272	1.0648	0.5608	0.7018	0.6998	0.3432	0.489	0.4342	0.4422	0.515	0.4698	0.3886	0.3342	0.4058	0.546	0.547	0.5456	0.4538	0.4804	0.422	0.4614
6936903	0.1828	0.2062	0.19	0.787	0.787	0.248	0.1982	0.7908	0.2148	0.1316	0.1768	0.5834	0.047	0.381	0.381	0.1678	0.15	0.6106	0.4174	0.204	0.2186	0.23	0.2112	0.2112	0.2096	0.1972	0.1484	0.1484	0.1484	0.2068	0.2038	0.2478	0.2278	0.1802	0.2688	0.2326	0.1694	0.1788	0.1102	0.1546	0.1646	0.1724	0.1842	0.1806	0.2402	0.196	0.1884	0.1976	0.1822
6936921	0.8594	0.4792	0.4522	0.4358	0.4358	0.6738	0.5028	0.4422	0.7902	0.2826	0.4616	0.4298	0.0984	0.4484	0.4484	0.3942	0.3986	0.7724	0.692	0.7752	0.9826	1.0608	0.7176	0.869	0.8368	0.456	0.4292	0.4292	0.4292	0.9282	0.549	0.9472	0.8584	0.3868	0.5874	0.4252	0.4326	0.6632	0.2824	0.3826	0.3656	0.4666	0.4568	0.6804	0.6864	0.491	0.6192	0.5638	0.5954
6936933	0.3312	0.389	0.3698	0.939	0.939	0.4892	0.4238	0.9356	0.39	0.2336	0.385	0.7234	0.0888	0.5702	0.5702	0.3228	0.3346	0.7714	0.5856	0.3506	0.3934	0.4134	0.3696	0.469	0.4796	0.361	0.379	0.379	0.379	0.3776	0.455	0.469	0.416	0.3508	0.479	0.3978	0.3022	0.4472	0.3264	0.3154	0.322	0.3218	0.3324	0.3304	0.4714	0.3474	0.35	0.361	0.3308
6936939	0.43	0.3576	0.3328	0.9166	0.9166	0.411	0.3494	0.9252	0.383	0.2272	0.4164	0.7156	0.083	0.516	0.516	0.7438	0.7118	0.7628	0.5828	0.3418	0.393	0.3916	0.3482	0.3438	0.3544	0.5708	0.258	0.258	0.258	0.3706	0.3542	0.417	0.3902	0.5216	0.431	0.5998	0.5172	0.5322	0.1974	0.7176	0.7238	0.7406	0.3234	0.3002	0.404	0.7766	0.316	0.3322	0.3022
6936969	0.6864	0.5054	0.4712	0.4562	0.4562	0.6526	0.5072	0.4646	0.6968	0.2954	0.457	0.4502	0.1028	0.4476	0.4476	0.447	0.398	0.7074	0.9034	0.699	1.0616	0.8588	0.6424	0.6054	0.5876	0.4998	0.3912	0.3912	0.3912	0.7586	0.5318	0.8338	0.7504	0.4118	0.5794	0.4564	0.456	0.5696	0.2792	0.3966	0.3904	0.4714	0.477	0.5702	0.6996	0.5274	0.5616	0.5244	0.5396
6936974	0.4208	0.448	0.3968	0.2946	0.2946	0.4342	0.4342	0.3532	0.4754	0.3396	0.5502	0.3956	0.0816	0.302	0.302	0.7964	0.7532	0.3466	0.4272	0.3212	0.3908	0.3674	0.3168	0.3106	0.367	0.7176	0.373	0.373	0.373	0.3882	0.4846	0.3844	0.3906	0.4974	0.402	0.5832	0.5576	0.5214	0.4268	0.7632	0.707	0.7328	0.4612	0.2782	0.4294	0.8034	0.303	0.3286	0.287
6937034	0.4094	0.3632	0.3286	0.3164	0.3164	0.4426	0.3438	0.322	0.3678	0.2534	0.4014	0.3096	0.0824	0.3136	0.3136	0.7326	0.7008	0.3526	0.3744	0.3174	0.3758	0.3688	0.324	0.3146	0.3394	0.5614	0.2822	0.2822	0.2822	0.3516	0.5424	0.393	0.372	0.8204	0.3656	0.5408	0.501	0.539	0.2006	0.7052	0.817	0.7274	0.3106	0.6876	0.379	0.7568	0.3032	0.314	0.2872
6937035	0	0	0	0	0	0	0	0	0	0	0	0	0	0	0	0	0	0	0	0	0	0	0	0	0	0	0	0	0	0	0	0	0	0	0	0	0	0	0	0	0	0	0	0	0	0	0	0	0
6937070	0.3404	0.5952	0.624	0.4592	0.4592	0.5066	0.6088	0.3542	0.3942	0.2332	0.357	0.3392	0.1142	0.4948	0.4948	0.3178	0.3136	0.385	0.3924	0.345	0.3968	0.4242	0.3658	0.4214	0.4388	0.3608	0.325	0.325	0.325	0.4128	0.4122	0.4716	0.4522	0.3758	0.428	0.3518	0.3138	0.3594	0.2388	0.3056	0.3598	0.403	0.3954	0.3122	0.5204	0.3874	0.4576	0.3734	0.432
6937088	0.4206	0.6948	0.622	0.387	0.387	0.6072	0.602	0.492	0.727	0.4632	0.6718	0.5772	0.1036	0.4012	0.4012	0.451	0.4114	0.4602	0.5866	0.4856	0.5118	0.5386	0.49	0.4746	0.5036	0.9162	0.509	0.509	0.509	0.707	0.7232	0.5352	0.7308	0.3612	0.5442	0.4816	0.5006	0.4058	0.3686	0.4136	0.3428	0.3856	1.0516	0.377	0.9644	0.4838	0.4192	0.4446	0.3978
6937090	0.4206	0.6948	0.622	0.387	0.387	0.6072	0.602	0.492	0.727	0.4632	0.6718	0.5772	0.1036	0.4012	0.4012	0.451	0.4114	0.4602	0.5866	0.4856	0.5118	0.5386	0.49	0.4746	0.5036	0.9162	0.509	0.509	0.509	0.707	0.7232	0.5352	0.7308	0.3612	0.5442	0.4816	0.5006	0.4058	0.3686	0.4136	0.3428	0.3856	1.0516	0.377	0.9644	0.4838	0.4192	0.4446	0.3978
6937092	0.4206	0.6948	0.622	0.387	0.387	0.6072	0.602	0.492	0.727	0.4632	0.6718	0.5772	0.1036	0.4012	0.4012	0.451	0.4114	0.4602	0.5866	0.4856	0.5118	0.5386	0.49	0.4746	0.5036	0.9162	0.509	0.509	0.509	0.707	0.7232	0.5352	0.7308	0.3612	0.5442	0.4816	0.5006	0.4058	0.3686	0.4136	0.3428	0.3856	1.0516	0.377	0.9644	0.4838	0.4192	0.4446	0.3978
6937136	0.447	0.5372	0.4908	0.378	0.378	0.5902	0.5246	0.4154	0.6126	0.339	0.5092	0.436	0.0946	0.4044	0.4044	0.3994	0.4074	0.4712	0.5174	0.5732	0.5344	0.6076	0.5704	0.6548	0.5714	0.7246	0.4882	0.4882	0.4882	0.7218	0.5926	0.5804	0.7324	0.3482	0.522	0.424	0.4578	0.4696	0.3168	0.3818	0.33	0.3886	0.89	0.3908	0.9988	0.4406	0.4386	0.4412	0.416
6937555	0.3686	0.4856	0.4484	1.2702	1.2702	0.5364	0.4592	1.3108	0.4926	0.3198	0.4666	1.0308	0.096	0.6698	0.6698	0.3646	0.3394	1.0182	0.7682	0.4012	0.44	0.461	0.4168	0.439	0.4568	0.4826	0.3822	0.3822	0.3822	0.432	0.5272	0.5016	0.4724	0.3548	0.5382	0.4646	0.377	0.3728	0.268	0.3396	0.3284	0.3486	0.4648	0.3552	0.5172	0.411	0.379	0.4028	0.364
6937556	0.3686	0.4856	0.4484	1.2702	1.2702	0.5364	0.4592	1.3108	0.4926	0.3198	0.4666	1.0308	0.096	0.6698	0.6698	0.3646	0.3394	1.0182	0.7682	0.4012	0.44	0.461	0.4168	0.439	0.4568	0.4826	0.3822	0.3822	0.3822	0.432	0.5272	0.5016	0.4724	0.3548	0.5382	0.4646	0.377	0.3728	0.268	0.3396	0.3284	0.3486	0.4648	0.3552	0.5172	0.411	0.379	0.4028	0.364
6937557	0.3686	0.4856	0.4484	1.2702	1.2702	0.5364	0.4592	1.3108	0.4926	0.3198	0.4666	1.0308	0.096	0.6698	0.6698	0.3646	0.3394	1.0182	0.7682	0.4012	0.44	0.461	0.4168	0.439	0.4568	0.4826	0.3822	0.3822	0.3822	0.432	0.5272	0.5016	0.4724	0.3548	0.5382	0.4646	0.377	0.3728	0.268	0.3396	0.3284	0.3486	0.4648	0.3552	0.5172	0.411	0.379	0.4028	0.364
6937565	0.8904	0.5148	0.4804	0.4068	0.4068	0.5564	0.4892	0.4496	0.8576	0.329	0.4906	0.4698	0.0982	0.3938	0.3938	0.3946	0.3552	0.769	0.7144	0.7676	1.0098	1.0564	0.6916	0.4802	0.469	0.517	0.3676	0.3676	0.3676	0.9696	0.538	0.8784	0.8506	0.364	0.5128	0.4322	0.4438	0.6088	0.2804	0.3672	0.3494	0.443	0.5214	0.6772	0.588	0.466	0.563	0.4564	0.5434
6937591	0.8756	0.522	0.4812	0.4118	0.4118	0.5642	0.4898	0.4542	0.857	0.3286	0.4908	0.473	0.098	0.3968	0.3968	0.3928	0.3548	0.774	0.7196	0.7762	1.0024	1.0624	0.7002	0.4898	0.478	0.53	0.3672	0.3672	0.3672	0.958	0.5396	0.8842	0.8576	0.3656	0.5186	0.4342	0.4412	0.6096	0.28	0.3648	0.3482	0.4422	0.529	0.6812	0.6004	0.467	0.5662	0.4598	0.5466
6937596	0.2822	0.4138	0.379	0.2644	0.2644	0.3758	0.3902	0.3132	0.4204	0.2832	0.4054	0.3502	0.077	0.302	0.302	0.3096	0.2854	0.3014	0.367	0.2834	0.3338	0.3294	0.2874	0.2772	0.3302	0.4364	0.3168	0.3168	0.3168	0.3458	0.4376	0.3364	0.3512	0.2538	0.3492	0.3228	0.3034	0.2864	0.2384	0.287	0.2436	0.2652	0.4124	0.2508	0.371	0.3106	0.287	0.3392	0.2686
6937638	0.5986	0.6654	0.6898	0.5208	0.5208	0.5842	0.662	0.4174	0.5982	0.2746	0.3964	0.4038	0.1254	0.5404	0.5404	0.3678	0.3332	0.5852	0.5514	0.5646	0.6862	0.7528	0.5608	0.4806	0.4746	0.4238	0.3146	0.3146	0.3146	0.661	0.4448	0.72	0.6672	0.437	0.5062	0.4126	0.3954	0.488	0.2568	0.347	0.4172	0.4944	0.4252	0.5038	0.5792	0.4846	0.596	0.4648	0.5698
6937679	0.4252	0.6756	0.691	0.5024	0.5024	0.569	0.7036	0.408	0.5004	0.297	0.41	0.4048	0.1258	0.5296	0.5296	0.3962	0.3556	0.4618	0.4764	0.4344	0.4968	0.5432	0.4574	0.4452	0.6526	0.4472	0.3364	0.3364	0.3364	0.4898	0.4594	0.5762	0.5364	0.4296	0.4896	0.4072	0.3818	0.4014	0.269	0.3706	0.408	0.4598	0.435	0.3892	0.5514	0.4674	0.528	0.4422	0.502
6937680	0.4252	0.6756	0.691	0.5024	0.5024	0.569	0.7036	0.408	0.5004	0.297	0.41	0.4048	0.1258	0.5296	0.5296	0.3962	0.3556	0.4618	0.4764	0.4344	0.4968	0.5432	0.4574	0.4452	0.6526	0.4472	0.3364	0.3364	0.3364	0.4898	0.4594	0.5762	0.5364	0.4296	0.4896	0.4072	0.3818	0.4014	0.269	0.3706	0.408	0.4598	0.435	0.3892	0.5514	0.4674	0.528	0.4422	0.502
6937748	0.4016	0.4584	0.446	0.4046	0.4046	0.67	0.4966	0.3958	0.4628	0.2522	0.441	0.3836	0.0948	0.4342	0.4342	0.359	0.39	0.4488	0.4594	0.4226	0.4746	0.5234	0.4482	0.9226	0.9236	0.4112	0.4502	0.4502	0.4502	0.4564	0.5406	0.6128	0.5136	0.36	0.5532	0.3768	0.3704	0.454	0.2728	0.3576	0.3386	0.3944	0.3956	0.3676	0.6304	0.4406	0.48	0.536	0.456
6937749	0.4016	0.4584	0.446	0.4046	0.4046	0.67	0.4966	0.3958	0.4628	0.2522	0.441	0.3836	0.0948	0.4342	0.4342	0.359	0.39	0.4488	0.4594	0.4226	0.4746	0.5234	0.4482	0.9226	0.9236	0.4112	0.4502	0.4502	0.4502	0.4564	0.5406	0.6128	0.5136	0.36	0.5532	0.3768	0.3704	0.454	0.2728	0.3576	0.3386	0.3944	0.3956	0.3676	0.6304	0.4406	0.48	0.536	0.456
6937750	0.4016	0.4584	0.446	0.4046	0.4046	0.67	0.4966	0.3958	0.4628	0.2522	0.441	0.3836	0.0948	0.4342	0.4342	0.359	0.39	0.4488	0.4594	0.4226	0.4746	0.5234	0.4482	0.9226	0.9236	0.4112	0.4502	0.4502	0.4502	0.4564	0.5406	0.6128	0.5136	0.36	0.5532	0.3768	0.3704	0.454	0.2728	0.3576	0.3386	0.3944	0.3956	0.3676	0.6304	0.4406	0.48	0.536	0.456
6937754	0.4016	0.4584	0.446	0.4046	0.4046	0.67	0.4966	0.3958	0.4628	0.2522	0.441	0.3836	0.0948	0.4342	0.4342	0.359	0.39	0.4488	0.4594	0.4226	0.4746	0.5234	0.4482	0.9226	0.9236	0.4112	0.4502	0.4502	0.4502	0.4564	0.5406	0.6128	0.5136	0.36	0.5532	0.3768	0.3704	0.454	0.2728	0.3576	0.3386	0.3944	0.3956	0.3676	0.6304	0.4406	0.48	0.536	0.456
6937810	0.7972	0.5008	0.457	0.436	0.436	0.5934	0.483	0.451	0.7852	0.299	0.4302	0.4402	0.1012	0.4272	0.4272	0.4666	0.3816	0.793	1.0872	0.8702	1.3248	0.9948	0.7472	0.597	0.5094	0.5234	0.3428	0.3428	0.3428	0.8956	0.4902	0.8348	0.8142	0.4048	0.545	0.4614	0.4832	0.6076	0.2684	0.39	0.3846	0.4756	0.5206	0.6414	0.6638	0.494	0.5682	0.4896	0.5476
6937939	0.3924	0.721	0.7988	0.3872	0.3872	0.6962	0.6972	0.551	0.7268	0.5362	1.289	0.711	0.1124	0.4084	0.4084	0.4746	0.438	0.428	0.6226	0.3982	0.4662	0.4934	0.4276	0.4454	0.5334	0.7706	0.6244	0.6244	0.6244	0.5048	0.9638	0.5402	0.5568	0.3662	0.5522	0.4846	0.5312	0.4342	0.4352	0.4482	0.351	0.3912	0.843	0.3536	0.6216	0.503	0.4256	0.441	0.4044
6937970	0.408	0.5818	0.52	0.3908	0.3908	0.6112	0.546	0.4474	0.6048	0.4098	0.5404	0.4898	0.1054	0.4654	0.4654	0.4264	0.3812	0.4518	0.5286	0.4406	0.4928	0.5056	0.4408	0.4342	0.4712	0.6894	0.452	0.452	0.452	0.5812	0.6068	0.5138	0.5982	0.3762	0.5102	0.4494	0.4268	0.4144	0.324	0.3936	0.3434	0.377	0.735	0.4032	0.7266	0.4602	0.405	0.4346	0.38
6937974	0.408	0.5818	0.52	0.3908	0.3908	0.6112	0.546	0.4474	0.6048	0.4098	0.5404	0.4898	0.1054	0.4654	0.4654	0.4264	0.3812	0.4518	0.5286	0.4406	0.4928	0.5056	0.4408	0.4342	0.4712	0.6894	0.452	0.452	0.452	0.5812	0.6068	0.5138	0.5982	0.3762	0.5102	0.4494	0.4268	0.4144	0.324	0.3936	0.3434	0.377	0.735	0.4032	0.7266	0.4602	0.405	0.4346	0.38
6938021	0.3806	0.7018	0.6482	0.3654	0.3654	0.6348	0.6574	0.4666	0.7278	0.495	0.6974	0.5472	0.0972	0.389	0.389	0.4624	0.4262	0.4226	0.545	0.3942	0.463	0.4502	0.3912	0.4386	0.5198	0.9044	0.5886	0.5886	0.5886	0.517	0.7328	0.483	0.5252	0.3524	0.5278	0.4644	0.4426	0.438	0.407	0.437	0.3266	0.3624	0.7248	0.365	0.6566	0.4732	0.3864	0.4318	0.3668
6938022	0.3806	0.7018	0.6482	0.3654	0.3654	0.6348	0.6574	0.4666	0.7278	0.495	0.6974	0.5472	0.0972	0.389	0.389	0.4624	0.4262	0.4226	0.545	0.3942	0.463	0.4502	0.3912	0.4386	0.5198	0.9044	0.5886	0.5886	0.5886	0.517	0.7328	0.483	0.5252	0.3524	0.5278	0.4644	0.4426	0.438	0.407	0.437	0.3266	0.3624	0.7248	0.365	0.6566	0.4732	0.3864	0.4318	0.3668
6938027	0.2896	0.3852	0.3826	0.3396	0.3396	0.5188	0.419	0.3318	0.3606	0.2256	0.362	0.3164	0.0792	0.3472	0.3472	0.298	0.3362	0.3496	0.3646	0.3052	0.3526	0.3512	0.3076	0.4682	0.4892	0.3476	0.4182	0.4182	0.4182	0.3376	0.4702	0.4112	0.3532	0.3128	0.3838	0.2984	0.2748	0.3714	0.2352	0.2958	0.282	0.3014	0.3136	0.2998	0.4578	0.3158	0.3326	0.3296	0.3176
6938054	0.3994	0.6998	0.6162	0.3796	0.3796	0.724	0.6918	0.5728	0.7466	0.557	1.359	0.751	0.1096	0.4086	0.4086	0.489	0.462	0.4336	0.6462	0.4042	0.4736	0.5042	0.437	0.4776	0.57	0.7786	0.6712	0.6712	0.6712	0.5128	1.0412	0.5588	0.5692	0.3566	0.5722	0.4972	0.5556	0.4522	0.4548	0.4644	0.3426	0.381	0.885	0.3572	0.642	0.5098	0.4112	0.4514	0.3882
6938070	0.908	0.4408	0.3984	0.3796	0.3796	0.5026	0.4202	0.3902	0.7992	0.2596	0.4258	0.381	0.091	0.3748	0.3748	0.5812	0.5474	0.7474	0.6722	0.7658	0.9908	1.03	0.6778	0.4696	0.449	0.5712	0.2964	0.2964	0.2964	0.9318	0.4224	0.8418	0.8148	0.4582	0.4782	0.513	0.5014	0.7002	0.2342	0.5514	0.5514	0.6396	0.4316	0.6622	0.5546	0.6426	0.5346	0.4256	0.5158
6938072	0.908	0.4408	0.3984	0.3796	0.3796	0.5026	0.4202	0.3902	0.7992	0.2596	0.4258	0.381	0.091	0.3748	0.3748	0.5812	0.5474	0.7474	0.6722	0.7658	0.9908	1.03	0.6778	0.4696	0.449	0.5712	0.2964	0.2964	0.2964	0.9318	0.4224	0.8418	0.8148	0.4582	0.4782	0.513	0.5014	0.7002	0.2342	0.5514	0.5514	0.6396	0.4316	0.6622	0.5546	0.6426	0.5346	0.4256	0.5158
6938098	0.5946	0.6638	0.6892	0.5126	0.5126	0.5926	0.668	0.409	0.595	0.2734	0.405	0.3974	0.1246	0.5414	0.5414	0.3686	0.3456	0.5772	0.5458	0.5598	0.6818	0.7458	0.555	0.5012	0.4964	0.4226	0.3402	0.3402	0.3402	0.6574	0.462	0.7184	0.661	0.434	0.5068	0.409	0.3922	0.4974	0.2634	0.351	0.4146	0.4914	0.4228	0.4998	0.586	0.4798	0.592	0.4624	0.5652
6938099	0.5946	0.6638	0.6892	0.5126	0.5126	0.5926	0.668	0.409	0.595	0.2734	0.405	0.3974	0.1246	0.5414	0.5414	0.3686	0.3456	0.5772	0.5458	0.5598	0.6818	0.7458	0.555	0.5012	0.4964	0.4226	0.3402	0.3402	0.3402	0.6574	0.462	0.7184	0.661	0.434	0.5068	0.409	0.3922	0.4974	0.2634	0.351	0.4146	0.4914	0.4228	0.4998	0.586	0.4798	0.592	0.4624	0.5652
6938116	0.9166	0.459	0.4292	0.403	0.403	0.583	0.4722	0.4122	0.8312	0.2746	0.4304	0.4038	0.0944	0.4082	0.4082	0.3786	0.3756	0.794	0.7026	0.8846	1.0476	1.15	0.8002	0.6578	0.5514	0.4556	0.3928	0.3928	0.3928	1.0082	0.5068	0.9382	0.894	0.3668	0.523	0.4126	0.4508	0.6778	0.2686	0.363	0.3482	0.4586	0.4836	0.7092	0.6688	0.4554	0.5984	0.4734	0.577
6938124	0.8884	0.4872	0.4678	0.4064	0.4064	0.583	0.5008	0.4086	0.8154	0.2882	0.442	0.407	0.1002	0.4136	0.4136	0.3786	0.375	0.7694	0.687	0.8182	1.0136	1.0938	0.7378	0.6014	0.5408	0.4582	0.4058	0.4058	0.4058	0.97	0.517	0.908	0.8598	0.3748	0.5156	0.4112	0.4268	0.6558	0.2768	0.363	0.357	0.4612	0.4702	0.689	0.6334	0.4548	0.5982	0.4596	0.5768
6938141	0.8912	0.536	0.5082	0.436	0.436	0.564	0.5148	0.4422	0.8532	0.3134	0.4416	0.4428	0.1022	0.4218	0.4218	0.388	0.3484	0.7872	0.7108	0.8086	1.0188	1.0912	0.7304	0.5202	0.4816	0.5786	0.3526	0.3526	0.3526	0.9868	0.492	0.901	0.883	0.3814	0.5206	0.431	0.4352	0.6216	0.2728	0.3614	0.3624	0.4636	0.5232	0.6946	0.6386	0.473	0.5982	0.4684	0.5778
6938142	0.8912	0.536	0.5082	0.436	0.436	0.564	0.5148	0.4422	0.8532	0.3134	0.4416	0.4428	0.1022	0.4218	0.4218	0.388	0.3484	0.7872	0.7108	0.8086	1.0188	1.0912	0.7304	0.5202	0.4816	0.5786	0.3526	0.3526	0.3526	0.9868	0.492	0.901	0.883	0.3814	0.5206	0.431	0.4352	0.6216	0.2728	0.3614	0.3624	0.4636	0.5232	0.6946	0.6386	0.473	0.5982	0.4684	0.5778
6938147	0.8774	0.5092	0.466	0.4122	0.4122	0.5978	0.5022	0.4722	0.863	0.348	0.5572	0.5096	0.099	0.4004	0.4004	0.4008	0.3686	0.7734	0.7342	0.7716	1.0004	1.0682	0.702	0.514	0.5054	0.5208	0.4126	0.4126	0.4126	0.9574	0.726	0.9008	0.864	0.3654	0.529	0.4366	0.455	0.6214	0.2988	0.3766	0.3488	0.4444	0.561	0.6814	0.611	0.4754	0.5708	0.4656	0.5508
6938149	0.8774	0.5092	0.466	0.4122	0.4122	0.5978	0.5022	0.4722	0.863	0.348	0.5572	0.5096	0.099	0.4004	0.4004	0.4008	0.3686	0.7734	0.7342	0.7716	1.0004	1.0682	0.702	0.514	0.5054	0.5208	0.4126	0.4126	0.4126	0.9574	0.726	0.9008	0.864	0.3654	0.529	0.4366	0.455	0.6214	0.2988	0.3766	0.3488	0.4444	0.561	0.6814	0.611	0.4754	0.5708	0.4656	0.5508
6938150	0.8774	0.5092	0.466	0.4122	0.4122	0.5978	0.5022	0.4722	0.863	0.348	0.5572	0.5096	0.099	0.4004	0.4004	0.4008	0.3686	0.7734	0.7342	0.7716	1.0004	1.0682	0.702	0.514	0.5054	0.5208	0.4126	0.4126	0.4126	0.9574	0.726	0.9008	0.864	0.3654	0.529	0.4366	0.455	0.6214	0.2988	0.3766	0.3488	0.4444	0.561	0.6814	0.611	0.4754	0.5708	0.4656	0.5508
6938152	0.8774	0.5092	0.466	0.4122	0.4122	0.5978	0.5022	0.4722	0.863	0.348	0.5572	0.5096	0.099	0.4004	0.4004	0.4008	0.3686	0.7734	0.7342	0.7716	1.0004	1.0682	0.702	0.514	0.5054	0.5208	0.4126	0.4126	0.4126	0.9574	0.726	0.9008	0.864	0.3654	0.529	0.4366	0.455	0.6214	0.2988	0.3766	0.3488	0.4444	0.561	0.6814	0.611	0.4754	0.5708	0.4656	0.5508
6938153	0.8774	0.5092	0.466	0.4122	0.4122	0.5978	0.5022	0.4722	0.863	0.348	0.5572	0.5096	0.099	0.4004	0.4004	0.4008	0.3686	0.7734	0.7342	0.7716	1.0004	1.0682	0.702	0.514	0.5054	0.5208	0.4126	0.4126	0.4126	0.9574	0.726	0.9008	0.864	0.3654	0.529	0.4366	0.455	0.6214	0.2988	0.3766	0.3488	0.4444	0.561	0.6814	0.611	0.4754	0.5708	0.4656	0.5508
6938177	0.5896	0.4706	0.4274	0.407	0.407	0.5498	0.451	0.4186	0.602	0.2766	0.452	0.4094	0.0958	0.396	0.396	0.5954	0.5598	0.5484	0.5516	0.7688	0.6392	0.7884	0.762	0.7122	0.485	0.601	0.3164	0.3164	0.3164	0.6684	0.4534	0.6622	0.6756	0.4792	0.5128	0.5304	0.629	0.5972	0.249	0.566	0.566	0.6502	0.5634	0.4584	0.709	0.674	0.505	0.4666	0.4856
6938202	0.4982	0.4406	0.393	0.3814	0.3814	0.512	0.4138	0.3906	0.5566	0.274	0.3644	0.3796	0.0896	0.3648	0.3648	0.3384	0.3068	0.5128	0.5096	0.7352	0.5908	0.7472	0.7298	0.6818	0.4524	0.4504	0.3082	0.3082	0.3082	0.6232	0.4218	0.6198	0.634	0.3614	0.4704	0.3802	0.4856	0.4526	0.227	0.313	0.3304	0.3982	0.5272	0.443	0.6688	0.4186	0.4754	0.4338	0.4592
6938209	0.4982	0.4406	0.393	0.3814	0.3814	0.512	0.4138	0.3906	0.5566	0.274	0.3644	0.3796	0.0896	0.3648	0.3648	0.3384	0.3068	0.5128	0.5096	0.7352	0.5908	0.7472	0.7298	0.6818	0.4524	0.4504	0.3082	0.3082	0.3082	0.6232	0.4218	0.6198	0.634	0.3614	0.4704	0.3802	0.4856	0.4526	0.227	0.313	0.3304	0.3982	0.5272	0.443	0.6688	0.4186	0.4754	0.4338	0.4592
6938275	0.4688	0.6768	0.8176	0.4498	0.4498	0.6052	0.628	0.4432	0.621	0.3712	0.4982	0.4682	0.1238	0.4426	0.4426	0.4064	0.3672	0.495	0.5408	0.5898	0.5546	0.644	0.5972	0.5668	0.4862	0.6008	0.4132	0.4132	0.4132	0.5856	0.5528	0.5986	0.6104	0.4268	0.5244	0.4454	0.4822	0.4408	0.313	0.3762	0.4026	0.4742	0.5998	0.4186	0.6576	0.4918	0.5514	0.4542	0.5318
6938279	0.4334	0.4394	0.4184	0.968	0.968	0.4856	0.4276	0.971	0.452	0.27	0.4196	0.767	0.0964	0.5622	0.5622	0.5596	0.5232	0.819	0.6412	0.4206	0.456	0.4798	0.4284	0.4164	0.4064	0.519	0.304	0.304	0.304	0.4402	0.416	0.4934	0.466	0.461	0.4838	0.5286	0.4618	0.4736	0.2306	0.5322	0.5482	0.5814	0.3938	0.3526	0.4834	0.614	0.3982	0.3842	0.383
6938280	0.4334	0.4394	0.4184	0.968	0.968	0.4856	0.4276	0.971	0.452	0.27	0.4196	0.767	0.0964	0.5622	0.5622	0.5596	0.5232	0.819	0.6412	0.4206	0.456	0.4798	0.4284	0.4164	0.4064	0.519	0.304	0.304	0.304	0.4402	0.416	0.4934	0.466	0.461	0.4838	0.5286	0.4618	0.4736	0.2306	0.5322	0.5482	0.5814	0.3938	0.3526	0.4834	0.614	0.3982	0.3842	0.383
6938285	0.4334	0.4394	0.4184	0.968	0.968	0.4856	0.4276	0.971	0.452	0.27	0.4196	0.767	0.0964	0.5622	0.5622	0.5596	0.5232	0.819	0.6412	0.4206	0.456	0.4798	0.4284	0.4164	0.4064	0.519	0.304	0.304	0.304	0.4402	0.416	0.4934	0.466	0.461	0.4838	0.5286	0.4618	0.4736	0.2306	0.5322	0.5482	0.5814	0.3938	0.3526	0.4834	0.614	0.3982	0.3842	0.383
6938304	0.3798	0.4794	0.4484	0.306	0.306	0.4774	0.475	0.3506	0.5018	0.3228	0.5294	0.3838	0.0832	0.3432	0.3432	0.5798	0.5644	0.3522	0.4138	0.3262	0.3908	0.3874	0.3306	0.3896	0.4366	0.671	0.4218	0.4218	0.4218	0.4096	0.5132	0.4228	0.42	0.399	0.4278	0.4792	0.4488	0.479	0.2962	0.5648	0.5016	0.5298	0.4716	0.2862	0.4986	0.593	0.324	0.3518	0.3052
6938320	0.4346	0.4212	0.3882	0.998	0.998	0.5246	0.4074	1.0078	0.4492	0.2658	0.416	0.7886	0.093	0.5756	0.5756	0.5612	0.523	0.848	0.6606	0.4198	0.462	0.4806	0.4326	0.4334	0.4326	0.515	0.3	0.3	0.3	0.435	0.422	0.5198	0.4744	0.47	0.5024	0.532	0.461	0.4798	0.2246	0.533	0.5452	0.5696	0.382	0.3742	0.505	0.6232	0.3898	0.4106	0.3744
6938324	0.4346	0.4212	0.3882	0.998	0.998	0.5246	0.4074	1.0078	0.4492	0.2658	0.416	0.7886	0.093	0.5756	0.5756	0.5612	0.523	0.848	0.6606	0.4198	0.462	0.4806	0.4326	0.4334	0.4326	0.515	0.3	0.3	0.3	0.435	0.422	0.5198	0.4744	0.47	0.5024	0.532	0.461	0.4798	0.2246	0.533	0.5452	0.5696	0.382	0.3742	0.505	0.6232	0.3898	0.4106	0.3744
6938333	0.5994	0.3798	0.3504	0.3306	0.3306	0.4418	0.3708	0.3432	0.553	0.232	0.3834	0.3354	0.0812	0.3308	0.3308	0.58	0.5168	0.5572	0.7656	0.5456	0.9076	0.6454	0.4644	0.3732	0.3766	0.5018	0.2664	0.2664	0.2664	0.6046	0.376	0.5756	0.551	0.418	0.4078	0.4656	0.4418	0.5384	0.209	0.5236	0.5144	0.566	0.36	0.446	0.4498	0.588	0.3946	0.3598	0.3784
6938334	0.5994	0.3798	0.3504	0.3306	0.3306	0.4418	0.3708	0.3432	0.553	0.232	0.3834	0.3354	0.0812	0.3308	0.3308	0.58	0.5168	0.5572	0.7656	0.5456	0.9076	0.6454	0.4644	0.3732	0.3766	0.5018	0.2664	0.2664	0.2664	0.6046	0.376	0.5756	0.551	0.418	0.4078	0.4656	0.4418	0.5384	0.209	0.5236	0.5144	0.566	0.36	0.446	0.4498	0.588	0.3946	0.3598	0.3784
6938348	0.4542	0.532	0.4866	0.4318	0.4318	0.7032	0.5352	0.4886	0.588	0.3568	0.5918	0.5252	0.0992	0.4308	0.4308	0.4134	0.3852	0.5044	0.564	0.4824	0.5368	0.605	0.518	0.5682	0.5798	0.5334	0.4442	0.4442	0.4442	0.5286	0.7726	0.678	0.6042	0.3896	0.5626	0.435	0.4654	0.4658	0.3134	0.3932	0.3584	0.4184	0.565	0.4268	0.6792	0.5154	0.4868	0.5124	0.4652
6938395	0.3688	0.5162	0.452	0.2934	0.2934	0.458	0.5026	0.3788	0.5668	0.4204	0.5364	0.4508	0.0866	0.314	0.314	0.3974	0.351	0.3432	0.45	0.3228	0.4192	0.3706	0.3196	0.3104	0.39	0.5892	0.4572	0.4572	0.4572	0.4546	0.5748	0.3804	0.4062	0.286	0.4236	0.393	0.3854	0.3136	0.5592	0.3654	0.2782	0.3064	0.5498	0.2826	0.4532	0.3932	0.3202	0.361	0.3028
6938411	0.4414	0.66	0.5838	0.417	0.417	0.7688	0.6542	0.5766	0.73	0.512	0.912	0.7192	0.1106	0.4324	0.4324	0.4822	0.471	0.4816	0.654	0.4548	0.5206	0.5764	0.4958	0.5754	0.641	0.7216	0.6614	0.6614	0.6614	0.5458	1.3342	0.6538	0.6196	0.3818	0.6106	0.4996	0.5562	0.4642	0.4278	0.4604	0.3634	0.4138	0.8246	0.3954	0.713	0.5422	0.4634	0.4978	0.4404
6938415	0.4414	0.66	0.5838	0.417	0.417	0.7688	0.6542	0.5766	0.73	0.512	0.912	0.7192	0.1106	0.4324	0.4324	0.4822	0.471	0.4816	0.654	0.4548	0.5206	0.5764	0.4958	0.5754	0.641	0.7216	0.6614	0.6614	0.6614	0.5458	1.3342	0.6538	0.6196	0.3818	0.6106	0.4996	0.5562	0.4642	0.4278	0.4604	0.3634	0.4138	0.8246	0.3954	0.713	0.5422	0.4634	0.4978	0.4404
6938429	0.4914	0.7308	0.7512	0.5556	0.5556	0.7996	0.7182	0.4466	0.5668	0.2964	0.4254	0.434	0.134	0.5656	0.5656	0.3934	0.3562	0.5334	0.544	0.6238	0.5858	0.6856	0.6366	0.6164	0.511	0.4892	0.344	0.344	0.344	0.589	0.4996	0.652	0.6294	0.4904	0.5332	0.4354	0.4712	0.4856	0.2798	0.3662	0.4456	0.5218	0.5136	0.4774	0.6636	0.503	0.6198	0.4902	0.595
6938438	0.463	0.6312	0.6092	0.432	0.432	0.5788	0.5888	0.4248	0.5822	0.3552	0.5196	0.4438	0.1116	0.4372	0.4372	0.6148	0.5742	0.454	0.5084	0.4682	0.4986	0.5252	0.4726	0.4628	0.4618	0.8214	0.3964	0.3964	0.3964	0.5274	0.5286	0.5276	0.5496	0.5134	0.493	0.5346	0.5258	0.51	0.2952	0.5822	0.5932	0.6348	0.5736	0.3904	0.6214	0.6724	0.4646	0.425	0.4436
6938445	0.6822	0.5334	0.5142	0.4074	0.4074	0.5722	0.4988	0.431	0.6754	0.3096	0.5088	0.4426	0.103	0.4008	0.4008	0.6054	0.566	0.6022	0.5948	0.5946	0.7312	1.0174	0.811	0.4698	0.4664	0.6204	0.3486	0.3486	0.3486	0.7064	0.514	1.0754	1.0424	0.4966	0.5046	0.532	0.53	0.6136	0.2732	0.577	0.5814	0.6442	0.4912	0.531	0.5824	0.681	0.5056	0.45	0.4858
6938448	0.5186	0.5702	0.5044	0.4512	0.4512	0.636	0.5448	0.5246	0.68	0.4038	0.6092	0.5666	0.1042	0.4232	0.4232	0.4244	0.391	0.5608	0.6176	0.6898	0.6122	0.741	0.6972	0.6764	0.5414	0.6094	0.471	0.471	0.471	0.6502	0.787	0.6666	0.6772	0.3892	0.5692	0.4724	0.553	0.4878	0.331	0.396	0.3628	0.4326	0.6996	0.4562	0.7276	0.4966	0.5046	0.485	0.4842
6938450	0.3002	0.4814	0.4672	0.343	0.343	0.5226	0.5054	0.36	0.4514	0.3066	0.4744	0.374	0.0872	0.3614	0.3614	0.3344	0.3738	0.351	0.393	0.307	0.3584	0.3594	0.3124	0.4844	0.526	0.4992	0.5146	0.5146	0.5146	0.3722	0.5614	0.4218	0.3864	0.3104	0.4212	0.3354	0.3096	0.3868	0.2972	0.3324	0.2918	0.3134	0.4238	0.2842	0.5164	0.3482	0.3444	0.3418	0.3262
6938483	0.3466	0.7144	1.1428	0.3784	0.3784	0.5284	0.6526	0.4054	0.577	0.3946	0.5058	0.4516	0.1094	0.382	0.382	0.416	0.3754	0.387	0.4676	0.3594	0.4172	0.4174	0.3646	0.3614	0.6116	0.6672	0.4364	0.4364	0.4364	0.4444	0.5564	0.4398	0.462	0.366	0.4544	0.406	0.3854	0.3428	0.3214	0.3838	0.3466	0.3816	0.5582	0.3238	0.528	0.427	0.4192	0.3816	0.4026
6938484	0.3466	0.7144	1.1428	0.3784	0.3784	0.5284	0.6526	0.4054	0.577	0.3946	0.5058	0.4516	0.1094	0.382	0.382	0.416	0.3754	0.387	0.4676	0.3594	0.4172	0.4174	0.3646	0.3614	0.6116	0.6672	0.4364	0.4364	0.4364	0.4444	0.5564	0.4398	0.462	0.366	0.4544	0.406	0.3854	0.3428	0.3214	0.3838	0.3466	0.3816	0.5582	0.3238	0.528	0.427	0.4192	0.3816	0.4026
6938530	0.3652	0.7404	1.1648	0.3716	0.3716	0.5386	0.6434	0.4142	0.6154	0.4276	0.55	0.4774	0.1086	0.3766	0.3766	0.4074	0.3684	0.3838	0.4816	0.356	0.4308	0.4164	0.3598	0.3548	0.4252	0.708	0.471	0.471	0.471	0.469	0.5984	0.4376	0.467	0.3596	0.4632	0.4182	0.4058	0.3434	0.42	0.3768	0.3444	0.3844	0.5996	0.3188	0.537	0.4406	0.4192	0.3834	0.4028
6938531	0.3652	0.7404	1.1648	0.3716	0.3716	0.5386	0.6434	0.4142	0.6154	0.4276	0.55	0.4774	0.1086	0.3766	0.3766	0.4074	0.3684	0.3838	0.4816	0.356	0.4308	0.4164	0.3598	0.3548	0.4252	0.708	0.471	0.471	0.471	0.469	0.5984	0.4376	0.467	0.3596	0.4632	0.4182	0.4058	0.3434	0.42	0.3768	0.3444	0.3844	0.5996	0.3188	0.537	0.4406	0.4192	0.3834	0.4028
6938535	0.3894	0.753	1.19	0.4098	0.4098	0.5658	0.655	0.4214	0.609	0.3946	0.5166	0.4652	0.117	0.409	0.409	0.3986	0.3632	0.423	0.4958	0.4346	0.4642	0.4948	0.4414	0.429	0.4442	0.6774	0.4386	0.4386	0.4386	0.4984	0.5684	0.4958	0.5188	0.3932	0.4816	0.4232	0.424	0.3776	0.3258	0.3698	0.3734	0.4256	0.5908	0.3548	0.583	0.4574	0.4796	0.4078	0.4626
6938547	0.3432	0.6042	0.5602	0.3244	0.3244	0.5646	0.5614	0.4334	0.5882	0.4192	0.674	0.5294	0.0932	0.362	0.362	0.4028	0.4022	0.3696	0.4962	0.3432	0.4054	0.415	0.3584	0.4226	0.494	0.6366	0.5386	0.5386	0.5386	0.4354	0.74	0.4568	0.4616	0.3074	0.4746	0.4124	0.4262	0.3762	0.3542	0.3832	0.296	0.3266	0.6356	0.3054	0.5404	0.4126	0.351	0.395	0.3296
6938550	0.5754	0.46	0.4292	0.4134	0.4134	0.574	0.4734	0.41	0.5808	0.2914	0.4234	0.3944	0.0998	0.4216	0.4216	0.359	0.3516	0.5692	0.5376	0.5552	0.6622	0.736	0.5586	0.5542	0.5424	0.4152	0.3978	0.3978	0.3978	0.635	0.517	0.7346	0.6526	0.4814	0.5158	0.3982	0.3906	0.5186	0.2708	0.3508	0.424	0.414	0.4078	0.5576	0.6166	0.4582	0.502	0.4656	0.4792
6938551	0.5754	0.46	0.4292	0.4134	0.4134	0.574	0.4734	0.41	0.5808	0.2914	0.4234	0.3944	0.0998	0.4216	0.4216	0.359	0.3516	0.5692	0.5376	0.5552	0.6622	0.736	0.5586	0.5542	0.5424	0.4152	0.3978	0.3978	0.3978	0.635	0.517	0.7346	0.6526	0.4814	0.5158	0.3982	0.3906	0.5186	0.2708	0.3508	0.424	0.414	0.4078	0.5576	0.6166	0.4582	0.502	0.4656	0.4792
6938554	0.3304	0.4672	0.4066	0.2604	0.2604	0.412	0.4514	0.3412	0.5154	0.3836	0.488	0.4102	0.0764	0.2716	0.2716	0.3542	0.3116	0.305	0.4048	0.2866	0.3752	0.3296	0.284	0.2754	0.3462	0.5372	0.4154	0.4154	0.4154	0.409	0.5228	0.3398	0.3632	0.2538	0.3858	0.3568	0.3484	0.2732	0.528	0.3248	0.2468	0.2708	0.5018	0.2504	0.4086	0.3532	0.2808	0.3074	0.2662
6938555	0.3338	0.5562	0.4854	0.3186	0.3186	0.6134	0.5452	0.4778	0.6114	0.4538	0.811	0.624	0.0906	0.339	0.339	0.4006	0.3876	0.3638	0.5376	0.339	0.3956	0.4264	0.369	0.421	0.4942	0.6238	0.5688	0.5688	0.5688	0.4246	1.219	0.478	0.476	0.2982	0.4862	0.416	0.4586	0.3568	0.37	0.3794	0.285	0.3166	0.7264	0.3002	0.5402	0.4222	0.345	0.3764	0.3262
6938562	0.4396	0.7612	0.662	0.4708	0.4708	0.6774	0.7056	0.5906	0.7604	0.627	0.7678	0.6854	0.1196	0.437	0.437	0.5076	0.4446	0.5146	0.6456	0.509	0.5278	0.5558	0.5124	0.4984	0.5442	0.8324	0.6686	0.6686	0.6686	0.573	0.8298	0.557	0.5926	0.408	0.597	0.5276	0.5306	0.4202	0.4522	0.4668	0.379	0.42	0.8128	0.4114	0.6794	0.5526	0.471	0.4772	0.4506
6938658	0.3606	0.4814	0.4338	0.3686	0.3686	0.5788	0.4636	0.431	0.511	0.3292	0.5156	0.4716	0.0968	0.384	0.384	0.3744	0.3348	0.4174	0.4964	0.3846	0.4408	0.4522	0.3962	0.3958	0.4338	0.4994	0.3688	0.3688	0.3688	0.4294	0.574	0.4888	0.4682	0.3428	0.4584	0.3914	0.395	0.3676	0.2752	0.3808	0.3116	0.38	0.5112	0.3588	0.5104	0.4174	0.3774	0.4104	0.3572
6938671	0.423	0.6028	0.7956	0.4476	0.4476	0.5374	0.5982	0.3576	0.4704	0.2552	0.3518	0.3522	0.1326	0.433	0.433	0.3294	0.299	0.4384	0.4416	0.4196	0.4938	0.5314	0.428	0.3866	0.3964	0.3944	0.2912	0.2912	0.2912	0.477	0.4014	0.5328	0.4986	0.4386	0.421	0.3578	0.3394	0.3782	0.2424	0.3068	0.4172	0.4872	0.3718	0.3798	0.4702	0.4274	0.6708	0.3756	0.655
6938691	0.3444	0.6266	0.7908	0.4424	0.4424	0.5394	0.6108	0.391	0.4672	0.3246	0.4204	0.4056	0.1286	0.4218	0.4218	0.3526	0.3172	0.3942	0.436	0.3586	0.4096	0.4278	0.3744	0.3632	0.3994	0.468	0.3606	0.3606	0.3606	0.4082	0.4712	0.4572	0.4414	0.4224	0.428	0.3746	0.3492	0.3376	0.2788	0.3264	0.4006	0.4466	0.4348	0.3286	0.4664	0.4292	0.5062	0.3652	0.4906
6938702	0.3722	0.6746	0.7394	0.4458	0.4458	0.6056	0.6492	0.4638	0.5672	0.4138	0.594	0.5284	0.1292	0.4284	0.4284	0.4022	0.3584	0.4216	0.5154	0.3862	0.4416	0.4678	0.4088	0.3896	0.4436	0.5752	0.4508	0.4508	0.4508	0.4526	0.6458	0.5008	0.4962	0.422	0.4816	0.4238	0.423	0.3612	0.3358	0.3716	0.4006	0.4462	0.5868	0.3498	0.5248	0.4726	0.5022	0.3994	0.4844
6938706	0.7204	0.4526	0.4632	0.362	0.362	0.5106	0.4612	0.3694	0.6538	0.269	0.4718	0.3804	0.0952	0.3696	0.3696	0.5658	0.5534	0.5984	0.5672	0.5938	0.7686	0.8032	0.545	0.4528	0.4522	0.5268	0.3568	0.3568	0.3568	0.7306	0.4798	0.703	0.6636	0.4492	0.4464	0.4806	0.4736	0.622	0.2526	0.547	0.5462	0.619	0.4172	0.5268	0.5104	0.6202	0.4884	0.3886	0.4696
6938711	0.3724	0.7118	1.0186	0.3948	0.3948	0.5588	0.6286	0.4228	0.6064	0.397	0.5406	0.4774	0.1132	0.3986	0.3986	0.398	0.3614	0.4076	0.4938	0.4016	0.4456	0.4648	0.4104	0.3998	0.4376	0.735	0.44	0.44	0.44	0.5538	0.5902	0.4776	0.5772	0.3788	0.4736	0.4194	0.4156	0.3628	0.3266	0.3684	0.3612	0.4074	0.7508	0.3398	0.716	0.4484	0.4522	0.3966	0.4346
6938713	0.3724	0.7118	1.0186	0.3948	0.3948	0.5588	0.6286	0.4228	0.6064	0.397	0.5406	0.4774	0.1132	0.3986	0.3986	0.398	0.3614	0.4076	0.4938	0.4016	0.4456	0.4648	0.4104	0.3998	0.4376	0.735	0.44	0.44	0.44	0.5538	0.5902	0.4776	0.5772	0.3788	0.4736	0.4194	0.4156	0.3628	0.3266	0.3684	0.3612	0.4074	0.7508	0.3398	0.716	0.4484	0.4522	0.3966	0.4346
6938714	0.3724	0.7118	1.0186	0.3948	0.3948	0.5588	0.6286	0.4228	0.6064	0.397	0.5406	0.4774	0.1132	0.3986	0.3986	0.398	0.3614	0.4076	0.4938	0.4016	0.4456	0.4648	0.4104	0.3998	0.4376	0.735	0.44	0.44	0.44	0.5538	0.5902	0.4776	0.5772	0.3788	0.4736	0.4194	0.4156	0.3628	0.3266	0.3684	0.3612	0.4074	0.7508	0.3398	0.716	0.4484	0.4522	0.3966	0.4346
6938715	0.2562	0.4196	0.3936	0.2538	0.2538	0.391	0.3908	0.3066	0.4204	0.2828	0.434	0.3676	0.0724	0.2574	0.2574	0.2722	0.2432	0.2768	0.357	0.2822	0.305	0.3312	0.2944	0.2788	0.3	0.4948	0.3086	0.3086	0.3086	0.4022	0.4648	0.3378	0.4274	0.2416	0.3266	0.2876	0.305	0.2448	0.2268	0.251	0.231	0.2618	0.601	0.2304	0.5336	0.3058	0.29	0.2686	0.2774
6938721	0.5814	0.6658	0.6644	0.4646	0.4646	0.6224	0.6278	0.452	0.7048	0.3638	0.4958	0.4716	0.126	0.459	0.459	0.4096	0.369	0.5762	0.5938	0.6152	0.679	0.748	0.6048	0.5332	0.5028	0.732	0.4066	0.4066	0.4066	0.8404	0.551	0.693	0.8394	0.4376	0.5364	0.4484	0.4596	0.4888	0.3148	0.3804	0.4124	0.5048	0.8846	0.4966	0.9664	0.5058	0.8042	0.4734	0.7828
6938851	0.4922	0.5044	0.4594	0.4064	0.4064	0.604	0.5094	0.4344	0.573	0.3424	0.4854	0.4434	0.0996	0.4254	0.4254	0.402	0.3716	0.5092	0.5306	0.4914	0.5688	0.6104	0.496	0.5326	0.5488	0.4982	0.4154	0.4154	0.4154	0.558	0.5368	0.622	0.577	0.3844	0.5392	0.421	0.4114	0.4592	0.3498	0.3826	0.3586	0.409	0.4816	0.4378	0.5914	0.4632	0.6408	0.9504	0.6174
6938855	0.3702	0.5528	0.641	0.4086	0.4086	0.5388	0.5412	0.3862	0.469	0.3174	0.4164	0.396	0.1146	0.4066	0.4066	0.3614	0.3268	0.4066	0.4424	0.3764	0.4316	0.456	0.3926	0.4046	0.4382	0.4548	0.3556	0.3556	0.3556	0.4262	0.4654	0.4874	0.4608	0.406	0.4546	0.3802	0.3592	0.3558	0.3176	0.3374	0.3826	0.4164	0.4254	0.3502	0.4884	0.4288	0.5438	0.6326	0.526
6938863	0.8444	0.4564	0.4188	0.371	0.371	0.5406	0.466	0.3942	0.7818	0.3116	0.4492	0.4008	0.093	0.3784	0.3784	0.3718	0.3684	0.726	0.6546	0.732	0.9558	1.008	0.6518	0.5238	0.5132	0.4516	0.4256	0.4256	0.4256	0.9092	0.5206	0.8448	0.797	0.3586	0.483	0.392	0.3898	0.6154	0.3276	0.357	0.3402	0.4172	0.4454	0.66	0.572	0.4282	0.5326	0.4262	0.5122
6938866	0.8444	0.4564	0.4188	0.371	0.371	0.5406	0.466	0.3942	0.7818	0.3116	0.4492	0.4008	0.093	0.3784	0.3784	0.3718	0.3684	0.726	0.6546	0.732	0.9558	1.008	0.6518	0.5238	0.5132	0.4516	0.4256	0.4256	0.4256	0.9092	0.5206	0.8448	0.797	0.3586	0.483	0.392	0.3898	0.6154	0.3276	0.357	0.3402	0.4172	0.4454	0.66	0.572	0.4282	0.5326	0.4262	0.5122
6938868	0.4254	0.4714	0.427	0.3588	0.3588	0.5696	0.4702	0.4186	0.547	0.323	0.5282	0.4604	0.0934	0.3796	0.3796	0.3696	0.3402	0.4512	0.5114	0.432	0.5066	0.531	0.4332	0.4298	0.4546	0.486	0.39	0.39	0.39	0.4952	0.5808	0.5404	0.5136	0.3324	0.4598	0.3848	0.3942	0.4144	0.2854	0.3708	0.3064	0.3796	0.5072	0.3892	0.5238	0.412	0.4164	0.4096	0.3958
6938886	0.2894	0.4588	0.563	0.3266	0.3266	0.4132	0.5018	0.2978	0.3712	0.2408	0.3278	0.307	0.0976	0.3352	0.3352	0.331	0.3046	0.315	0.3474	0.2902	0.3408	0.3498	0.2998	0.2922	0.3486	0.3662	0.2726	0.2726	0.2726	0.3358	0.3626	0.3702	0.3564	0.3202	0.3484	0.3104	0.2944	0.2872	0.2182	0.3184	0.3096	0.357	0.3354	0.2644	0.3724	0.3398	0.3772	0.3046	0.3624
6938888	0.2894	0.4588	0.563	0.3266	0.3266	0.4132	0.5018	0.2978	0.3712	0.2408	0.3278	0.307	0.0976	0.3352	0.3352	0.331	0.3046	0.315	0.3474	0.2902	0.3408	0.3498	0.2998	0.2922	0.3486	0.3662	0.2726	0.2726	0.2726	0.3358	0.3626	0.3702	0.3564	0.3202	0.3484	0.3104	0.2944	0.2872	0.2182	0.3184	0.3096	0.357	0.3354	0.2644	0.3724	0.3398	0.3772	0.3046	0.3624
6938891	0.2894	0.4588	0.563	0.3266	0.3266	0.4132	0.5018	0.2978	0.3712	0.2408	0.3278	0.307	0.0976	0.3352	0.3352	0.331	0.3046	0.315	0.3474	0.2902	0.3408	0.3498	0.2998	0.2922	0.3486	0.3662	0.2726	0.2726	0.2726	0.3358	0.3626	0.3702	0.3564	0.3202	0.3484	0.3104	0.2944	0.2872	0.2182	0.3184	0.3096	0.357	0.3354	0.2644	0.3724	0.3398	0.3772	0.3046	0.3624
6938911	0.5332	0.5674	0.5394	0.4706	0.4706	0.6876	0.5652	0.4816	0.6198	0.3422	0.4918	0.4834	0.1122	0.4848	0.4848	0.4304	0.3874	0.565	0.5848	0.5454	0.6246	0.679	0.5594	0.5924	0.6008	0.5344	0.395	0.395	0.395	0.6092	0.5514	0.7008	0.6462	0.4238	0.6134	0.467	0.4554	0.4826	0.3044	0.4052	0.396	0.4692	0.5186	0.4738	0.6592	0.5224	0.7976	1.2552	0.7724
6938912	0.5332	0.5674	0.5394	0.4706	0.4706	0.6876	0.5652	0.4816	0.6198	0.3422	0.4918	0.4834	0.1122	0.4848	0.4848	0.4304	0.3874	0.565	0.5848	0.5454	0.6246	0.679	0.5594	0.5924	0.6008	0.5344	0.395	0.395	0.395	0.6092	0.5514	0.7008	0.6462	0.4238	0.6134	0.467	0.4554	0.4826	0.3044	0.4052	0.396	0.4692	0.5186	0.4738	0.6592	0.5224	0.7976	1.2552	0.7724
6938933	0.474	0.5758	0.6052	0.4038	0.4038	0.524	0.5626	0.36	0.535	0.298	0.3986	0.3786	0.1168	0.3872	0.3872	0.3188	0.2838	0.4634	0.4706	0.4622	0.5464	0.6016	0.4598	0.3904	0.3928	0.4262	0.3284	0.3284	0.3284	0.5382	0.4436	0.5712	0.5436	0.388	0.4234	0.35	0.3496	0.387	0.2536	0.2972	0.3648	0.448	0.424	0.4076	0.488	0.42	0.6622	0.3732	0.6462
6938934	0.474	0.5758	0.6052	0.4038	0.4038	0.524	0.5626	0.36	0.535	0.298	0.3986	0.3786	0.1168	0.3872	0.3872	0.3188	0.2838	0.4634	0.4706	0.4622	0.5464	0.6016	0.4598	0.3904	0.3928	0.4262	0.3284	0.3284	0.3284	0.5382	0.4436	0.5712	0.5436	0.388	0.4234	0.35	0.3496	0.387	0.2536	0.2972	0.3648	0.448	0.424	0.4076	0.488	0.42	0.6622	0.3732	0.6462
6938937	0.474	0.5758	0.6052	0.4038	0.4038	0.524	0.5626	0.36	0.535	0.298	0.3986	0.3786	0.1168	0.3872	0.3872	0.3188	0.2838	0.4634	0.4706	0.4622	0.5464	0.6016	0.4598	0.3904	0.3928	0.4262	0.3284	0.3284	0.3284	0.5382	0.4436	0.5712	0.5436	0.388	0.4234	0.35	0.3496	0.387	0.2536	0.2972	0.3648	0.448	0.424	0.4076	0.488	0.42	0.6622	0.3732	0.6462
6938938	0.3474	0.5728	0.6834	0.3466	0.3466	0.5228	0.6978	0.3952	0.5368	0.3792	0.5218	0.442	0.0964	0.379	0.379	0.5026	0.4474	0.3816	0.4604	0.3556	0.4156	0.4172	0.3602	0.3898	0.522	0.582	0.451	0.451	0.451	0.4312	0.5658	0.4472	0.4466	0.3248	0.4554	0.396	0.3774	0.3638	0.3298	0.941	0.3096	0.3836	0.5254	0.315	0.5168	0.4136	0.3816	0.396	0.363
6938939	0.3474	0.5728	0.6834	0.3466	0.3466	0.5228	0.6978	0.3952	0.5368	0.3792	0.5218	0.442	0.0964	0.379	0.379	0.5026	0.4474	0.3816	0.4604	0.3556	0.4156	0.4172	0.3602	0.3898	0.522	0.582	0.451	0.451	0.451	0.4312	0.5658	0.4472	0.4466	0.3248	0.4554	0.396	0.3774	0.3638	0.3298	0.941	0.3096	0.3836	0.5254	0.315	0.5168	0.4136	0.3816	0.396	0.363
6938947	0.2354	0.4596	0.5974	0.256	0.256	0.3864	0.4178	0.2972	0.3968	0.2798	0.4266	0.3592	0.076	0.256	0.256	0.2642	0.237	0.2574	0.3386	0.239	0.2792	0.2946	0.2538	0.2406	0.2836	0.4248	0.3052	0.3052	0.3052	0.2964	0.4574	0.3148	0.3236	0.2476	0.3108	0.2762	0.286	0.2284	0.225	0.2444	0.237	0.2658	0.4248	0.2156	0.3488	0.2992	0.2944	0.2548	0.2832
6938973	0.2722	0.3232	0.2988	0.2852	0.2852	0.4172	0.3164	0.2944	0.335	0.1936	0.279	0.286	0.0728	0.2998	0.2998	0.265	0.2392	0.3212	0.3436	0.2946	0.336	0.3376	0.297	0.3052	0.3208	0.3178	0.2242	0.2242	0.2242	0.3144	0.3268	0.365	0.3374	0.2648	0.3324	0.2792	0.2634	0.2836	0.1744	0.28	0.237	0.2964	0.2928	0.2794	0.3718	0.3002	0.2864	0.3112	0.2706
6939917	0.2782	0.401	0.3624	0.2694	0.2694	0.4102	0.5578	0.3106	0.4076	0.2908	0.4106	0.3436	0.0734	0.3254	0.3254	0.4224	0.3752	0.3044	0.3628	0.2842	0.332	0.3334	0.2876	0.3218	0.4402	0.4234	0.356	0.356	0.356	0.3386	0.444	0.3588	0.3502	0.2484	0.3648	0.314	0.2956	0.2978	0.2608	0.8684	0.237	0.3024	0.3982	0.2506	0.4038	0.3222	0.4054	0.4378	0.2738
[truncated: 508 more columns]
